# Supplementary material for: Mass spectrometry-based metabolomics study of nicotine exposure in THP-1 monocytes
Source: Sci Rep. 2024 Jun 28;14:14957. doi: 10.1038/s41598-024-65733-7 (PMC11213872; doi:10.1038/s41598-024-65733-7)
Supplement: Supplementary file 1 — Supplementary Information 1. [file 41598_2024_65733_MOESM1_ESM.xlsx]

## Sheet: THP1_nicotine
Name	Calc. MW	m/z	RT [min]	Area (Max.)	MS2	Reference Ion	Area: 022_SA_CEN1_01.raw (F19)	Area: 023_SA_CEN1_02.raw (F20)	Area: 024_SA_CEN1_03.raw (F21)	Area: 025_SA_CEN1_04.raw (F22)	Area: 031_SA_CEN4_01.raw (F28)	Area: 032_SA_CEN4_02.raw (F29)	Area: 033_SA_CEN4_03.raw (F30)	Area: 034_SA_CEN4_04.raw (F31)	Area: 026_SA_CMN1_01.raw (F23)	Area: 027_SA_CMN1_02.raw (F24)	Area: 028_SA_CMN1_03.raw (F25)	Area: 029_SA_CMN1_04.raw (F26)	Area: 035_SA_CMN4_01.raw (F32)	Area: 036_SA_CMN4_02.raw (F33)	Area: 037_SA_CMN4_03.raw (F34)	Area: 038_SA_CMN4_04.raw (F35)	Area: 017_BL_BL_09.raw (F14)	Area: 019_MC1_02.raw (F16)	Area: 020_MC2_02.raw (F17)	Area: 021_MC3_03.raw (F18)	Area: 030_QC_QC_12.raw (F27)	Area: 039_QC_QC_13.raw (F36)	Area: 049_QC_QC_14.raw (F45)	Area: 068_SC1_02.raw (F64)	Area: 069_SC2_02.raw (F65)	Area: 070_SC3_03.raw (F66)	Area: 040_SA_CTEN0_01.raw (F37)	Area: 041_SA_CTEN0_02.raw (F38)	Area: 042_SA_CTEN0_03.raw (F39)	Area: 043_SA_CTEN0_04.raw (F40)	Area: 50_SA_CTEN1_01.raw (F46)	Area: 51_SA_CTEN1_02.raw (F47)	Area: 52_SA_CTEN1_03.raw (F48)	Area: 53_SA_CTEN1_04.raw (F49)	Area: 59_SA_CTEN4_01.raw (F55)	Area: 60_SA_CTEN4_02.raw (F56)	Area: 61_SA_CTEN4_03.raw (F57)	Area: 62_SA_CTEN4_04.raw (F58)	Area: 044_SA_CTMN0_01.raw (F41)	Area: 045_SA_CTMN0_02.raw (F42)	Area: 046_SA_CTMN0_03.raw (F43)	Area: 047_SA_CTMN0_04.raw (F44)	Area: 54_SA_CTMN1_01.raw (F50)
NICOTINE	162.116	163.123	4.783	5.20405e+11	DDA for preferred ion	[M+H]+1	4.53163e+11	5.20405e+11	7.14756e+10	4.48583e+11	1.2431e+11	2.87405e+11	3.49912e+11	2.90262e+11	2.89594e+11	2.39199e+11	2.63869e+11	2.62328e+11	2.92838e+11	3.13989e+11	3.13941e+11	2.91766e+11	6.34483e+09	4.35119e+09	9.26041e+08	5.09594e+08	5.03582e+11	4.47665e+11	3.84266e+11	2.59374e+08	3.14006e+08	2.64668e+08	4.84836e+09	9.15704e+08	6.27757e+08	5.68259e+08	8.21957e+09	1.13811e+09	6.82127e+08	4.97007e+08	3.87151e+08	2.35373e+09	1.35696e+10	2.39855e+08	5.75483e+08	4.9694e+08	2.54667e+08	3.55734e+08	3.4147e+08
	238.099	237.091	10.94	5.66228e+10	DDA for preferred ion	[M-H]-1	4.50224e+10	5.3577e+10	2.38689e+09	4.04108e+10	8.85843e+09	2.85129e+10	3.90655e+10	3.5039e+10	3.5004e+10	2.93864e+10	2.93564e+10	2.89248e+10	2.87656e+10	2.81527e+10	2.8513e+10	2.79385e+10		3.01217e+10	2.96762e+10	2.91796e+10	5.63661e+10	4.66176e+10	3.75962e+10				4.01153e+10	4.76876e+10	4.03866e+10	3.2295e+10	2.94169e+10	2.95952e+10	3.29319e+10	3.93655e+10	3.18665e+10	5.6255e+09	3.71979e+10	3.27454e+10	2.88158e+10	2.85218e+10	2.83039e+10	2.94592e+10	2.78542e+10
PROLINE	115.063	116.071	12.833	2.78877e+10	DDA for preferred ion	[M+H]+1	2.46803e+10	2.70332e+10	8.53778e+08	2.04846e+10	3.04935e+09	1.67715e+10	1.89628e+10	1.9334e+10	1.39378e+10	1.03066e+10	1.09979e+10	1.07446e+10	1.02591e+10	1.0149e+10	9.98009e+09	9.85691e+09	8.69992e+07	1.16107e+10	1.1996e+10	1.1748e+10	2.68157e+10	2.20045e+10	1.72461e+10		5.94713e+07	4.76627e+07	1.976e+10	2.22239e+10	2.05426e+10	1.66362e+10	1.60763e+10	1.42449e+10	1.78423e+10	1.96204e+10	1.73663e+10	1.75415e+09	1.90903e+10	1.72831e+10	1.04676e+10	1.02328e+10	1.01234e+10	1.05934e+10	9.77256e+09
	476.198	477.205	11.01	2.24924e+10	DDA for preferred ion	[M+H]+1	2.30725e+10	2.11706e+10	9.02746e+08	2.51822e+10	2.88861e+09	1.18283e+10	1.48026e+10	1.41379e+10	1.10853e+10	8.83328e+09	9.63645e+09	1.70148e+10	1.48254e+10	1.49648e+10	1.80467e+10	1.15373e+10					2.23663e+10	1.8664e+10	1.34881e+10				1.53366e+10	1.90689e+10	1.66461e+10	1.37579e+10	1.35417e+10	1.28174e+10	1.50026e+10	1.58957e+10	1.54625e+10	1.75241e+09	1.53182e+10	1.48044e+10	8.90718e+09	8.63022e+09	8.51948e+09	8.93656e+09	8.34585e+09
CREATINE	131.07	132.077	14.861	2.06525e+10	DDA for preferred ion	[M+H]+1	2.02969e+10	2.06525e+10	9.96087e+08	1.70594e+10	2.93477e+09	1.72857e+10	1.46893e+10	1.86611e+10	4.86017e+09	3.51376e+09	3.9116e+09	4.04477e+09	3.85189e+09	3.8462e+09	3.57498e+09	3.757e+09	5.14544e+07	2.25682e+09	2.348e+09	2.30058e+09	1.82442e+10	1.5102e+10	1.36198e+10				1.56385e+10	1.67867e+10	1.73316e+10	1.49578e+10	1.72791e+10	1.42139e+10	1.91164e+10	1.79448e+10	1.93334e+10	1.63098e+09	1.87601e+10	1.79593e+10	3.91096e+09	3.90715e+09	3.87225e+09	3.9046e+09	3.68825e+09
PYROGLUTAMATE	129.042	128.035	10.809	1.91242e+10	DDA for preferred ion	[M-H]-1	1.38887e+10	1.6381e+10	9.17525e+08	1.26411e+10	3.09849e+09	8.98902e+09	1.23502e+10	1.11007e+10	1.09391e+10	8.6991e+09	9.02553e+09	8.82009e+09	8.78433e+09	8.58235e+09	8.74746e+09	8.62757e+09	1.15044e+08	8.18102e+09	8.0643e+09	7.94898e+09	1.78532e+10	1.47268e+10	1.19815e+10				1.2238e+10	1.43011e+10	1.25606e+10	1.01154e+10	9.23747e+09	9.45211e+09	1.04724e+10	1.22477e+10	1.00984e+10	2.09264e+09	1.18593e+10	1.03234e+10	8.90073e+09	8.73713e+09	8.53631e+09	8.6747e+09	8.40103e+09
PHOSPHORYLCHOLINE	183.066	184.074	15.086	1.65148e+10	DDA for preferred ion	[M+H]+1	1.65148e+10	1.62084e+10	1.95556e+08	1.14708e+10	6.58173e+08	1.16173e+10	8.09956e+09	1.30939e+10	5.99467e+09	4.22646e+09	4.43574e+09	4.5609e+09	4.11716e+09	3.96549e+09	3.99811e+09	3.86252e+09					1.23234e+10	8.90695e+09	6.36104e+09				9.8519e+09	1.08707e+10	1.17113e+10	1.00331e+10	1.02735e+10	6.69577e+09	1.12839e+10	1.02903e+10	1.06313e+10	2.71389e+08	1.02614e+10	9.62289e+09	3.7341e+09	3.91098e+09	4.04504e+09	4.09804e+09	4.03394e+09
(R)-Lactate	90.0315	89.0242	10.265	1.47304e+10	DDA for preferred ion	[M-H]-1	1.0381e+10	1.27542e+10	2.52835e+08	8.53187e+09	9.94453e+08	5.79924e+09	8.49678e+09	7.47366e+09	6.83726e+09	5.23908e+09	5.24099e+09	4.94823e+09	5.57169e+09	5.26787e+09	5.06478e+09	5.39278e+09	7.29351e+07	1.53599e+09	1.57838e+09	1.60795e+09	1.47304e+10	1.11156e+10	8.10194e+09				8.64812e+09	1.0966e+10	9.3689e+09	6.30144e+09	5.82552e+09	5.93304e+09	7.54479e+09	8.92325e+09	7.23043e+09	6.51084e+08	8.44478e+09	6.88262e+09	5.11232e+09	5.15919e+09	5.1059e+09	5.41732e+09	5.19782e+09
L-CARNITINE	161.105	162.113	13.136	1.33151e+10	DDA for preferred ion	[M+H]+1	1.15914e+10	1.33151e+10	1.80603e+08	8.28893e+09	6.79766e+08	6.14178e+09	5.70787e+09	7.63233e+09	1.29334e+09	8.97469e+08	9.36386e+08	8.554e+08	9.65061e+08	8.46271e+08	8.30754e+08	8.95183e+08		5.36702e+08	6.18384e+08	5.62098e+08	8.80596e+09	1.04189e+10	5.00891e+09				9.47536e+09	1.12971e+10	1.013e+10	9.43375e+09	8.30089e+09	6.80346e+09	1.00432e+10	9.65996e+09	9.46871e+09	4.40696e+08	1.04083e+10	8.83347e+09	9.4858e+08	9.18692e+08	8.41485e+08	8.70897e+08	7.84363e+08
NORLEUCINE	131.095	132.102	10.627	1.32779e+10	DDA for preferred ion	[M+H]+1	9.80037e+09	1.23068e+10	2.55385e+08	7.99716e+09	9.83764e+08	4.78909e+09	6.59129e+09	5.80884e+09	5.07983e+09	3.90479e+09	3.81242e+09	3.74627e+09	3.44088e+09	3.20533e+09	3.32999e+09	3.27545e+09		5.5371e+09	5.46991e+09	5.43999e+09	1.29376e+10	9.16018e+09	6.31706e+09				7.07507e+09	8.8322e+09	7.33639e+09	5.18262e+09	4.60534e+09	4.48652e+09	5.27292e+09	6.79761e+09	4.77472e+09	5.20757e+08	5.81344e+09	4.81093e+09	3.56699e+09	3.4359e+09	3.44794e+09	3.54992e+09	3.25566e+09
CHOLINE	103.1	104.107	21.368	1.32768e+10	DDA for preferred ion	[M+H]+1	1.4287e+10	1.62283e+10	8.29162e+08	1.21466e+10	2.64039e+09	9.67904e+09	1.21287e+10	1.19255e+10	9.90477e+09	7.93951e+09	7.82651e+09	7.57636e+09	7.57154e+09	7.58189e+09	7.28195e+09	7.6763e+09			7.33501e+09		1.62421e+10	1.27753e+10	1.28994e+10				1.3167e+10	1.28897e+10	1.32768e+10	1.18035e+10	1.06186e+10	9.25341e+09	1.13039e+10	1.256e+10	1.12974e+10	1.58328e+09	1.29766e+10	1.14576e+10	7.43633e+09	7.34322e+09	7.25917e+09	7.43702e+09	6.8291e+09
	113.059	114.066	9.555	1.28656e+10	DDA for preferred ion	[M+H]+1	1.01069e+10	1.23176e+10	3.3258e+08	8.61017e+09	1.39893e+09	6.40397e+09	9.0095e+09	7.90621e+09	7.59146e+09	6.18899e+09	6.24234e+09	6.16165e+09	6.09342e+09	5.90472e+09	6.04925e+09	6.12857e+09		4.1774e+09	4.09396e+09	4.10308e+09	1.28656e+10	1.0914e+10	8.82908e+09				9.40332e+09	1.12133e+10	9.44418e+09	7.29222e+09	6.66509e+09	6.62011e+09	7.57942e+09	8.95394e+09	7.17801e+09	8.86779e+08	8.59365e+09	7.46612e+09	6.26678e+09	6.25279e+09	6.0881e+09	6.37623e+09	5.99572e+09
	130.063	129.055	4.612	1.09674e+10	DDA for preferred ion	[M-H]-1	5.20731e+09	6.82492e+09	5.87599e+07	4.36216e+09	7.09582e+08	2.53575e+09	4.11198e+09	3.40615e+09	3.31087e+09	2.37673e+09	2.48384e+09	2.38571e+09	2.52735e+09	2.42307e+09	2.3791e+09	2.42481e+09	1.36549e+07				6.86994e+09	8.41085e+09	5.71743e+09	1.72987e+07		1.79959e+07	4.11437e+09	5.17102e+09	3.90296e+09	2.8923e+09	2.28204e+09	3.96433e+09	2.69155e+09	3.68499e+09	2.86645e+09	2.51457e+08	3.53893e+09	2.74517e+09	2.45711e+09	2.38623e+09	2.29909e+09	2.29719e+09	2.22217e+09
	169.074	170.081	7.558	1.05836e+10	DDA for preferred ion	[M+H]+1	7.53483e+09	1.01964e+10	2.37284e+08	6.04166e+09	8.13686e+08	4.57621e+09	7.06834e+09	5.77925e+09	5.94283e+09	4.52262e+09	4.5716e+09	4.50004e+09	4.35195e+09	4.28474e+09	4.39941e+09	4.29297e+09		5.45812e+09	5.46604e+09	5.32807e+09	9.35319e+09	8.13075e+09	5.91514e+09				6.92186e+09	9.29823e+09	7.33505e+09	5.34176e+09	4.63993e+09	4.43259e+09	5.4532e+09	6.49722e+09	4.92703e+09	5.00339e+08	6.13593e+09	5.4216e+09	4.4926e+09	4.42971e+09	4.32485e+09	4.49801e+09	3.98647e+09
	187.111	188.118	3.93	1.01028e+10	DDA for other ion	[M+H]+1	9.6374e+09	9.27624e+09	2.14344e+08	5.70472e+09	7.2465e+08	6.14353e+09	1.01028e+10	8.03278e+09	6.17117e+09	5.05649e+09	6.16373e+09	7.42088e+09	7.75565e+09	8.42577e+09	8.61823e+09	8.01024e+09					7.35014e+09	5.92143e+09	4.35125e+09				7.77602e+06	7.73541e+09	6.50398e+09	5.42712e+09	5.36088e+09	5.1972e+09	6.22648e+09	6.41758e+09	5.52708e+09	5.20533e+08	6.02285e+09	5.9469e+09	5.24828e+09	6.04659e+09	5.61516e+09	5.90142e+09	4.90821e+09
	131.074	132.081	4.786	9.57541e+09	DDA for preferred ion	[M+H]+1	8.46885e+09	9.57541e+09	1.37112e+09	8.39485e+09	2.38954e+09	5.51877e+09	6.63094e+09	5.50704e+09	4.84656e+09	4.59662e+09	4.47364e+09	5.06154e+09	5.64294e+09	6.00518e+09	6.1256e+09	5.6915e+09	1.22359e+08	8.32778e+07		1.02768e+07	9.38845e+09	8.52702e+09	7.2528e+09	9.15431e+06			9.34759e+07	6.35388e+09	5.95416e+09	1.35349e+07	1.59889e+08	4.6326e+09	4.9915e+09	5.68377e+09	4.53438e+09	8.72145e+08	4.95786e+09	4.6311e+09	9.98787e+06	4.39165e+09	4.52838e+09	4.62863e+09	3.93457e+09
	178.111	179.118	8.594	9.54992e+09	DDA for preferred ion	[M+H]+1	6.3781e+09	7.74606e+09	1.38026e+08	5.15409e+09	5.17321e+08	3.62791e+09	5.80497e+09	4.31339e+09	5.38381e+09	3.78387e+09	4.24677e+09	4.20196e+09	3.36213e+09	3.50729e+09	3.63893e+09	3.42836e+09		1.96237e+07	1.34682e+07		9.54992e+09	7.45907e+09	5.46755e+09			1.85466e+07	2.96919e+07	2.02025e+07	9.28865e+08	2.53202e+07	6.18167e+08	1.76879e+07	2.70379e+07	2.27235e+07	2.20909e+07	2.90239e+08	2.91335e+07	2.1899e+07	1.77408e+09	2.307e+09	2.03003e+09	1.96554e+09	2.26557e+06
CHOLINE	103.1	104.107	21.538	9.51133e+09	DDA for preferred ion	[M+H]+1	8.97646e+09	9.63314e+09	4.93455e+08	8.27506e+09	1.5757e+09	6.70661e+09	8.96015e+09	8.09183e+09	8.22149e+09	6.66825e+09	7.91743e+09	7.68091e+09	7.13439e+09	7.01153e+09	6.92658e+09	6.79538e+09		7.47296e+09		7.16e+09	9.793e+09	9.43925e+09	8.21078e+09				7.8432e+09	8.96601e+09	8.48546e+09	7.19286e+09	7.07517e+09	9.51133e+09	7.81276e+09	8.60692e+09	7.44394e+09	8.1466e+08	8.30603e+09	7.36215e+09	7.37706e+09	7.19679e+09	7.01273e+09	7.40229e+09	6.55639e+09
	131.095	132.102	11.214	9.09753e+09	DDA for preferred ion	[M+H]+1	8.8509e+09	8.22892e+09	3.39172e+08	8.25231e+09	1.19981e+09	7.15146e+09	8.28325e+09	8.15771e+09	7.1706e+09	6.04417e+09	5.99445e+09	6.13387e+09	5.56587e+09	5.74308e+09	5.61287e+09	5.73346e+09		8.35536e+09	8.00255e+09	8.15559e+09	7.65075e+09	8.76024e+09	7.8974e+09				8.95682e+09	9.02392e+09	9.09753e+09	7.72582e+09	7.50631e+09	6.85751e+09	8.01565e+09	8.65704e+09	7.83926e+09	7.11511e+08	8.35666e+09	7.87973e+09	6.00023e+09	5.89532e+09	5.8974e+09	6.12392e+09	5.64308e+09
GLUTAMATE	147.053	146.046	15.327	8.13405e+09	DDA for preferred ion	[M-H]-1	8.07397e+09	8.13405e+09	1.15885e+08	6.32195e+09	4.54315e+08	5.71514e+09	4.92179e+09	6.47304e+09	1.05921e+09	7.53255e+08	7.51504e+08	7.47349e+08	5.98863e+08	5.75658e+08	5.69938e+08	5.74717e+08		5.43667e+08	5.35717e+08	4.72468e+08	6.943e+09	5.09971e+09	3.7302e+09				4.9612e+09	5.36526e+09	5.58625e+09	4.57795e+09	4.59942e+09	3.34503e+09	5.22443e+09	5.14705e+09	5.11787e+09	1.84163e+08	5.15372e+09	4.80669e+09	5.63441e+08	5.60824e+08	5.43712e+08	5.88814e+08	5.29411e+08
	129.043	130.05	15.403	7.96334e+09	DDA for preferred ion	[M+H]+1	6.21457e+09	7.25938e+09	1.35533e+08	4.93311e+09	4.46694e+08	3.60648e+09	5.0976e+09	4.32568e+09	3.26452e+09	2.58344e+09	2.50555e+09	2.40612e+09	2.01518e+09	1.93653e+09	2.34158e+09	2.30077e+09	7.65558e+06	3.24232e+09	3.31197e+09		7.15871e+09	5.2298e+09	4.25079e+09				4.64911e+09	5.5984e+09	4.67087e+09	3.70672e+09	3.71898e+09	3.09021e+09	4.28509e+09	4.58803e+09	3.76471e+09	2.55318e+08	4.23567e+09	4.26714e+09	2.05929e+09	2.37021e+09	2.20691e+09	2.2128e+09	1.89252e+09
	117.079	118.086	12.554	6.84946e+09	DDA for preferred ion	[M+H]+1	5.09558e+09	6.39889e+09	1.32876e+08	4.13273e+09	4.13744e+08	2.53471e+09	3.76109e+09	3.25696e+09	3.1156e+09	2.21795e+09	2.2444e+09	2.25867e+09	2.08419e+09	2.02103e+09	2.01869e+09	2.03101e+09	5.72056e+07	2.95252e+09	2.95611e+09	2.90767e+09	6.42757e+09	4.68426e+09	3.45434e+09				3.93311e+09	4.8792e+09	4.02603e+09	2.81086e+09	2.5233e+09	2.43167e+09	2.96644e+09	3.797e+09	2.72595e+09	2.59005e+08	3.3342e+09	2.7779e+09	2.14708e+09	2.10077e+09	2.05694e+09	2.19216e+09	1.96144e+09
	201.173	202.18	7.837	6.66634e+09	DDA for preferred ion	[M+H]+1	5.40811e+09	6.66634e+09	1.37302e+08	3.13995e+09	2.57426e+08	2.87431e+09	3.70617e+09	3.03337e+09	1.70497e+08	1.28814e+08	1.27366e+08	1.10109e+08	1.37246e+08	1.22686e+08	1.3013e+08	1.26785e+08					4.11017e+09	3.42831e+09	2.76957e+09	2.48442e+09	2.50153e+09	5.25745e+09	2.57387e+09	3.07926e+09	2.67709e+09	3.01075e+09	2.75241e+09	2.70233e+09	3.09663e+09	4.0783e+09	3.02492e+09	1.74787e+08	2.92431e+09	3.60804e+09	1.16125e+08	1.17608e+08	1.66261e+08	1.28279e+08	1.24695e+08
	239.102	240.109	10.916	6.12945e+09	DDA for preferred ion	[M+H]+1	6.12945e+09	9.3023e+09	2.81382e+08	5.73695e+09	9.95163e+08	5.28051e+09	7.3144e+09	5.69346e+09	5.43915e+09	4.68941e+09	4.77224e+09	4.84669e+09	5.02392e+09	5.34678e+09	5.1779e+09	5.19302e+09					9.17526e+09	7.97381e+09	6.487e+09				4.28537e+09	7.10875e+09	6.75488e+09	5.36795e+09	4.70842e+09	4.76926e+09	5.688e+09	6.20593e+09	5.29924e+09	6.28722e+08	5.66363e+09	5.50974e+09	4.30388e+09	4.6711e+09	4.98471e+09	4.72159e+09	4.27062e+09
	117.079	118.086	11.148	5.55354e+09	DDA for preferred ion	[M+H]+1	4.03524e+09	3.15339e+09	4.57949e+08	4.34404e+09	1.49919e+09	5.5368e+09	4.38226e+09	5.37551e+09	4.06486e+09	3.98168e+09	3.93639e+09	4.15837e+09	4.17061e+09	4.21716e+09	4.10777e+09	4.13693e+09	1.12654e+08	2.21359e+09	2.14609e+09	2.1322e+09	2.8419e+09	3.97266e+09	4.64168e+09		4.6274e+08	2.83683e+08	4.65761e+09	3.99319e+09	4.89434e+09	5.35575e+09	5.41971e+09	4.8653e+09	5.54603e+09	4.92159e+09	5.55354e+09	9.44898e+08	5.20184e+09	5.40004e+09	4.11082e+09	4.02817e+09	4.07728e+09	4.22146e+09	4.03955e+09
	132.025	150.059	11.601	5.52407e+09	DDA for preferred ion	[M+NH4]+1	4.91696e+09	5.52407e+09	7.17223e+07	3.49737e+09	3.16405e+08	2.87066e+09	3.17813e+09	3.3259e+09	2.45994e+09	1.71328e+09	1.71964e+09	1.88849e+09	1.70349e+09	1.76094e+09	1.7316e+09	1.65891e+09			2.44346e+09		5.51298e+09	4.17025e+09	2.91968e+09				3.46771e+09	4.30684e+09	3.60646e+09	2.93056e+09	2.73554e+09	2.51783e+09	3.2198e+09	3.75438e+09	2.98414e+09	1.73763e+08	3.41846e+09	3.1331e+09	1.75045e+09	1.68989e+09	1.6585e+09	1.94369e+09	1.39613e+09
	217.132	218.139	9.249	5.25511e+09	DDA for preferred ion	[M+H]+1	5.07842e+09	5.25511e+09	8.19231e+07	3.31688e+09	2.24853e+08	3.46633e+09	2.6217e+09	3.83086e+09	3.87334e+08	2.77556e+08	2.88331e+08	3.07843e+08	2.81536e+08	2.74198e+08	2.75025e+08	2.71936e+08		1.88088e+08	1.7538e+08	1.93139e+08	4.20837e+09	3.14474e+09	2.22429e+09				3.72266e+09	3.88707e+09	4.77035e+09	3.85793e+09	4.10541e+09	2.45963e+09	4.21685e+09	3.96122e+09	4.58684e+09	1.43988e+08	4.31438e+09	4.31017e+09	2.6627e+08	2.45894e+08	2.78963e+08	2.86957e+08	2.61801e+08
	176.095	177.102	4.537	4.94109e+09	DDA for preferred ion	[M+H]+1	3.22935e+09	3.96336e+09	2.85682e+08	2.47744e+09	7.19754e+08	2.78796e+09	3.61082e+09	3.1399e+09	3.49489e+09	2.7144e+09	2.30102e+09	2.95233e+09	2.28755e+09	2.24079e+09	2.29407e+09	2.10103e+09	2.91603e+07	2.33225e+07			4.34426e+09	3.20809e+09	2.60431e+09			1.49907e+07	4.49998e+07	2.00636e+07	2.2951e+07	2.24579e+07	5.91944e+07	1.98424e+08	2.31936e+07	1.99955e+07	1.96877e+07	4.2245e+08	2.11422e+07	1.69466e+08	1.79437e+09	2.27803e+09	1.86348e+09	1.84407e+09	1.58573e+09
TRANS-4-HYDROXY-L-PROLINE	131.059	132.066	14.714	4.93468e+09	DDA for preferred ion	[M+H]+1	4.10533e+09	3.21247e+09	9.71798e+07	2.92752e+09	4.42169e+08	1.85911e+09	2.62166e+09	1.81656e+09	2.37844e+09	1.77648e+09	1.37342e+09	1.83359e+09	1.6187e+09	1.32548e+09	1.18131e+09	1.57867e+09			2.09118e+09		4.58216e+09	3.58e+09	2.79938e+09				2.64618e+09	3.19734e+09	3.25299e+09	2.6502e+09	2.80508e+09	1.54981e+09	2.06459e+09	2.37818e+09	2.14057e+09	2.3029e+08	2.91477e+09	1.66567e+09	1.64157e+09	1.65055e+09	1.06219e+09	1.92074e+09	1.15533e+09
	134.021	133.014	17.276	4.92681e+09	DDA for preferred ion	[M-H]-1	4.65385e+09	4.92681e+09	3.27088e+08	3.56282e+09	4.87212e+08	3.56318e+09	2.88755e+09	3.78584e+09	1.08021e+09	1.01626e+09	9.7027e+08	9.57769e+08	8.44545e+08	8.21336e+08	8.28971e+08	8.2624e+08		9.63274e+08	9.68889e+08	8.62295e+08	3.94566e+09	2.80314e+09	2.1787e+09	2.39128e+08	2.84685e+08	2.50235e+08	3.30059e+09	3.46141e+09	3.70973e+09	3.27848e+09	3.56709e+09	2.65028e+09	3.62726e+09	3.7619e+09	3.42904e+09	3.48828e+08	3.56955e+09	3.3315e+09	8.41109e+08	8.1049e+08	7.9506e+08	8.30937e+08	7.70314e+08
O-ACETYLCARNITINE	203.116	204.123	10.564	4.64377e+09	DDA for preferred ion	[M+H]+1	4.64377e+09	3.85332e+09	1.86899e+08	3.35508e+09	3.29894e+08	4.50503e+09	2.5232e+09	4.02156e+09	1.89704e+08	1.41195e+08	1.47265e+08	1.80213e+08	1.53383e+08	1.51019e+08	1.52151e+08	1.41616e+08	9.13757e+06	8.26164e+07	7.159e+07	9.26513e+07	3.75417e+09	2.93863e+09	2.24216e+09				2.37536e+09	1.82623e+09	3.25874e+09	2.64115e+09	3.75492e+09	1.81879e+09	3.45781e+09	2.76699e+09	3.14108e+09	1.39435e+08	2.5472e+09	3.05103e+09	1.30937e+08	1.0671e+08	1.59449e+08	1.58237e+08	1.47061e+08
	160.1	161.108	6.646	4.54704e+09	DDA for preferred ion	[M+H]+1	3.89348e+09	4.06927e+09	9.31259e+07	3.26611e+09	3.47775e+08	1.83312e+09	2.96955e+09	2.70401e+09	2.07903e+09	1.44454e+09	1.74344e+09	1.66126e+09	1.55866e+09	1.62023e+09	1.73338e+09	1.4342e+09					4.32658e+09	3.34439e+09	3.09069e+09				2.88858e+09	3.5268e+09	3.166e+09	2.75028e+09	2.3899e+09	1.98393e+09	2.38364e+09	2.76624e+09	2.37337e+09	2.3404e+08	2.73941e+09	2.4097e+09	1.68405e+09	1.64718e+09	1.57261e+09	1.81514e+09	1.32929e+09
	130.063	129.055	4.474	4.42636e+09	DDA for preferred ion	[M-H]-1	3.44595e+09	4.39244e+09	9.62205e+07	2.73701e+09	4.2888e+08	1.72595e+09	2.91116e+09	2.36104e+09	2.41917e+09	1.86187e+09	1.74855e+09	1.7547e+09	1.70087e+09	1.71839e+09	1.72086e+09	1.69043e+09		1.63405e+07	1.34308e+07	3.33568e+07	4.38702e+09	3.21198e+09	2.6204e+09				2.82198e+09	3.51063e+09	2.80992e+09	1.82441e+09	1.67476e+09	1.81639e+09	1.93759e+09	2.62585e+09	1.9407e+09	2.39496e+08	2.39476e+09	2.47096e+09	1.65363e+09	1.63438e+09	1.62977e+09	1.743e+09	1.36498e+09
	74.0001	133.014	17.257	4.35564e+09	DDA for other ion	[M-H+HAc]-1	4.943e+09	5.06545e+09	1.19793e+08	3.39707e+09	3.08752e+08	3.42577e+09	2.9484e+09	3.64383e+09	6.60897e+08	5.44196e+08	5.47723e+08	5.40708e+08	4.70946e+08	4.59705e+08	4.79675e+08	4.39957e+08					3.59645e+09	3.02541e+09	2.33558e+09				3.40118e+09	3.51816e+09	3.86739e+09	3.68515e+09	3.4522e+09	2.56202e+09	3.91428e+09	3.82053e+09	3.40237e+09	1.50479e+08	3.54891e+09	3.4611e+09	5.13873e+08	5.23351e+08	4.74014e+08	4.98799e+08	4.50713e+08
	315.205	316.212	3.723	4.27608e+09	DDA for preferred ion	[M+H]+1	2.49279e+09	4.27608e+09	5.95667e+07	1.53536e+09	1.44743e+08	1.37625e+09	2.31034e+09	1.51214e+09	1.84832e+07	1.13534e+07	1.36153e+07	1.39902e+07	1.10841e+07	1.06099e+07	1.02891e+07	1.09377e+07					1.7e+09	1.21753e+09	8.24312e+08	2.01992e+09	2.48923e+09	4.08886e+09	1.84107e+09	2.13448e+09	1.6356e+09	1.87191e+09	1.49808e+09	1.2549e+09	1.98458e+09	1.96092e+09	1.70504e+09	8.43053e+07	2.13591e+09	2.63404e+09	1.1563e+07	1.4658e+07	1.4006e+07	1.42028e+07	1.51481e+07
TRANS-ACONITATE	192.027	191.019	19.163	4.24055e+09	DDA for other ion	[M-H]-1	3.85298e+09	4.24055e+09	1.14028e+08	2.64223e+09	2.48574e+08	1.87744e+09	2.04956e+09	2.41682e+09	7.22367e+08	6.32931e+08	5.83853e+08	5.89623e+08	4.746e+08	4.64756e+08	4.93639e+08	4.07184e+08	2.81993e+07	2.09683e+08	1.87193e+08	2.07135e+08	3.25187e+09	2.12358e+09	1.45482e+09		3.67861e+07		2.67155e+09	3.0499e+09	2.76017e+09	1.98059e+09	1.78739e+09	1.52109e+09	2.07138e+09	2.47795e+09	2.06516e+09	8.37306e+07	2.02657e+09	1.8278e+09	5.08816e+08	4.71944e+08	4.63426e+08	4.67124e+08	4.3822e+08
	714.297	715.304	10.974	4.18865e+09	DDA for preferred ion	[M+H]+1	3.34878e+09	3.98332e+09	1.40099e+08	2.92791e+09	5.33615e+08	1.95816e+09	2.79827e+09	2.39735e+09	2.47003e+09	1.98849e+09	1.99816e+09	2.09355e+09	2.10753e+09	1.91193e+09	1.88266e+09	1.95705e+09		2.11053e+09	2.10156e+09	2.08552e+09	4.18865e+09	3.38616e+09	2.66674e+09				2.89322e+09	3.48341e+09	2.93821e+09	2.25215e+09	2.02546e+09	2.02056e+09	2.32754e+09	2.84628e+09	2.23249e+09	2.84193e+08	2.67747e+09	2.29988e+09	1.96013e+09	1.99957e+09	1.84371e+09	1.98857e+09	1.84753e+09
ARGININE	174.112	173.104	27.156	3.87397e+09	DDA for preferred ion	[M-H]-1	2.89758e+09	3.6078e+09	6.80931e+07	2.40212e+09	2.60378e+08	1.56289e+09	2.2972e+09	1.93925e+09	1.97737e+09	1.54102e+09	1.53591e+09	1.5066e+09	1.37511e+09	1.3412e+09	1.34538e+09	1.39235e+09		1.75019e+09	1.75056e+09	1.74097e+09	3.87397e+09	2.80942e+09	2.09616e+09				2.32744e+09	2.89794e+09	2.36543e+09	1.67724e+09	1.48884e+09	1.47808e+09	1.72954e+09	2.20624e+09	1.65249e+09	1.39756e+08	2.03283e+09	1.70582e+09	1.39537e+09	1.38072e+09	1.35761e+09	1.42792e+09	1.32816e+09
	192.027	191.019	19.324	3.62466e+09	No MS2	[M-H]-1	1.47127e+09	1.56169e+09	8.98545e+07	1.19438e+09	2.63966e+08	7.2334e+08	9.61908e+08	9.62895e+08	7.09733e+08	5.54764e+08	6.11328e+08	5.37642e+08	4.42116e+08	4.01023e+08	4.18061e+08	4.31203e+08	1.35405e+08	2.62503e+08	3.05101e+08		2.32783e+09	1.64012e+09	1.15172e+09				8.85589e+08	1.04167e+09	9.07798e+08	5.3588e+08	4.7402e+08	5.70922e+08	6.07718e+08	8.4645e+08	6.50657e+08	1.21121e+08	7.33208e+08	6.21213e+08	4.77995e+08	4.76947e+08	4.5571e+08	4.73742e+08	4.32356e+08
NICOTINAMIDE	122.048	123.055	6.424	3.56152e+09	DDA for preferred ion	[M+H]+1	2.39305e+09	2.8598e+09	4.8413e+07	1.87793e+09	1.30851e+08	1.48324e+09	1.74746e+09	1.7898e+09	4.55436e+08	3.19929e+08	3.18922e+08	3.24945e+08	2.79462e+08	2.78355e+08	2.75336e+08	2.73066e+08					3.55717e+09	2.25788e+09	1.44312e+09				1.10111e+09	1.44205e+09	1.28636e+09	8.64549e+08	9.60515e+08	2.54775e+08	9.76536e+08	1.15502e+09	1.01825e+09	9.08051e+07	1.22286e+09	1.04806e+09	2.79617e+08	2.71947e+08	2.93588e+08	3.00402e+08	2.76299e+08
	148.1	149.108	11.36	3.55707e+09	DDA for other ion	[M+H]+1	1.9503e+09	2.33572e+09	4.23367e+07	1.62656e+09	1.37174e+08	1.04438e+09	1.38338e+09	1.51889e+09	4.71993e+08	3.23889e+08	3.19573e+08	3.2798e+08	2.81584e+08	2.79738e+08	2.72315e+08	2.75911e+08					2.43544e+09	1.90195e+09	1.23475e+09				1.21426e+09	1.38774e+09	1.26923e+09	9.66802e+08	9.75581e+08	7.65039e+08	1.12005e+09	1.2393e+09	1.1253e+09	9.10451e+07	1.23058e+09	1.07526e+09	2.85262e+08	2.86894e+08	2.93921e+08	3.09289e+08	2.83005e+08
NICOTINAMIDE	122.048	123.055	6.61	3.53103e+09	DDA for preferred ion	[M+H]+1	2.00068e+09	2.09009e+09	1.0275e+08	1.54097e+09	4.21785e+08	1.54893e+09	1.9272e+09	2.08617e+09	1.44897e+09	1.13445e+09	1.13782e+09	1.12676e+09	1.17213e+09	1.11226e+09	1.11121e+09	1.1188e+09		1.43781e+09	1.41449e+09	1.4359e+09	3.74729e+09	3.24868e+09	2.76202e+09	9.99054e+06	1.30316e+07	1.34029e+07	2.83554e+09	3.23913e+09	2.53663e+09	3.01479e+09	1.82077e+09	1.89808e+09	2.27192e+09	2.22619e+09	2.36355e+09	2.76445e+08	2.41422e+09	2.21078e+09	1.54165e+09	1.51454e+09	1.52475e+09	1.58557e+09	1.36952e+09
	155.07	156.077	15.068	3.52345e+09	DDA for preferred ion	[M+H]+1	2.8704e+09	3.0438e+09	3.39629e+07	2.52841e+09	2.91685e+08	1.64085e+09	2.12026e+09	1.9554e+09	2.4497e+09	1.50327e+09	1.63415e+09	1.39088e+09	1.43274e+09	1.34777e+09	1.36744e+09	1.39018e+09		2.12321e+09	2.12865e+09	1.83138e+09	3.39085e+09	2.80281e+09	1.64052e+09				2.48578e+09	3.52345e+09	2.49369e+09	1.73348e+09	1.67246e+09	1.53187e+09	1.87181e+09	2.19377e+09	1.81477e+09	1.68234e+08	2.05881e+09	1.85103e+09	1.45565e+09	1.42683e+09	1.39782e+09	1.48964e+09	1.3088e+09
	197.08	198.088	8.968	3.5203e+09	DDA for preferred ion	[M+H]+1	2.39719e+09	3.43248e+09	4.57034e+07	1.95223e+09	2.38834e+08	1.45415e+09	2.31706e+09	1.86173e+09	1.86955e+09	1.43607e+09	1.45261e+09	1.38145e+09	1.37517e+09	1.35376e+09	1.38635e+09	1.38897e+09		8.23674e+08	8.14711e+08	8.15179e+08	3.5203e+09	2.70083e+09	1.98803e+09				2.31531e+09	3.07136e+09	2.36312e+09	1.69676e+09	1.40864e+09	1.37516e+09	1.69992e+09	2.12712e+09	1.54201e+09	1.33566e+08	1.95612e+09	1.69988e+09	1.42315e+09	1.38938e+09	1.37615e+09	1.44933e+09	1.29208e+09
	62.9953	61.988	11.715	3.35988e+09	DDA for other ion	[M-H]-1	2.81482e+09	3.31262e+09	2.9405e+08	2.35711e+09	7.78843e+08	1.73811e+09	2.39116e+09	2.21972e+09	2.12471e+09	1.81517e+09	1.81461e+09	1.83793e+09	1.56517e+09	1.58063e+09	1.67122e+09	1.55094e+09		1.77685e+09	1.77686e+09	1.76217e+09	3.35988e+09	2.83633e+09	2.27077e+09				2.50986e+09	2.88518e+09	2.54226e+09	2.15624e+09	2.01979e+09	1.81118e+09	2.20125e+09	2.44445e+09	1.98665e+09	6.18738e+08	2.32955e+09	2.06143e+09	1.72352e+09	1.66845e+09	1.70198e+09	1.72512e+09	1.45935e+09
	149.105	150.113	9.106	3.34374e+09	DDA for other ion	[M+H]+1	3.01823e+09	3.33723e+09	2.38337e+08	3.05295e+09	6.27745e+08	1.89229e+09	2.26599e+09	2.05079e+09	3.05709e+09	2.55189e+09	2.44497e+09	2.29095e+09	3.34374e+09	2.05062e+09	2.40599e+09	2.16777e+09			2.46599e+09		1.93631e+09	1.93029e+09	1.89245e+09	2.02311e+09	2.11117e+09	2.05814e+09	2.22702e+09	2.83684e+09	2.46573e+09	3.16389e+09	2.18412e+09	1.91989e+09	2.19726e+09	2.42013e+09	2.17305e+09	3.24586e+08	2.44058e+09	2.27027e+09	1.94799e+09	2.33524e+09	1.98003e+09	1.86308e+09	1.66743e+09
	240.094	241.102	10.901	3.31803e+09	DDA for preferred ion	[M+H]+1	3.59786e+09	3.53169e+09	1.58832e+08	2.97254e+09	5.62658e+08	2.50165e+09	2.71499e+09	2.80335e+09	3.0041e+09	2.56633e+09	2.43641e+09	2.43632e+09	2.85125e+09	2.15208e+09	2.59651e+09	2.2277e+09		2.76437e+09			3.87778e+09	3.31803e+09	2.78021e+09				1.74241e+09	3.12e+09	2.85893e+09	2.7628e+09	2.17888e+09	2.07454e+09	2.48442e+09	2.81161e+09	2.33179e+09	2.85838e+08	2.64633e+09	2.33291e+09	2.02375e+09	2.32338e+09	1.9355e+09	1.9266e+09	1.6988e+09
	133.875	132.868	15.597	3.11734e+09	DDA for preferred ion	[M-H]-1	1.99666e+09	1.67419e+09	5.37372e+07	8.02403e+08	1.37381e+08	9.53472e+08	1.70299e+09	5.24813e+08	4.16441e+08	3.15164e+08	3.16734e+08	3.20937e+08	2.77826e+08	2.78804e+08	2.70704e+08	2.70173e+08					1.17211e+09	1.61435e+09	1.99025e+09				6.90464e+08	1.80063e+09	1.5588e+09	4.54875e+08	7.7698e+08	1.01889e+09	7.16024e+08	2.23401e+09	9.26544e+08	1.18336e+08	3.11734e+09	6.85672e+08	2.81792e+08	2.7314e+08	2.9066e+08	2.98054e+08	2.72984e+08
	166.086	167.093	6.793	3.11429e+09	DDA for preferred ion	[M+H]+1	1.39504e+09	1.07597e+09	1.2539e+07	1.34961e+09	1.26375e+08	3.70441e+08	9.81673e+08	1.16002e+09	4.28882e+08	3.97548e+08	3.9348e+08	3.94865e+08	4.02706e+08	3.88093e+08	4.27586e+08	4.63927e+08		4.45362e+08	4.64048e+08	3.69e+08	2.42041e+09	2.01769e+09	1.5332e+09				2.29474e+09	2.11513e+09	1.35636e+09	1.40824e+09	7.19018e+08	1.8111e+09	1.43861e+09	1.50705e+09	1.54815e+09	1.30178e+08	3.11429e+09	1.32572e+09	6.11441e+08	6.92512e+08	4.99264e+08	5.70162e+08	4.2654e+08
	187.096	188.103	13.846	3.02069e+09	DDA for preferred ion	[M+H]+1	1.00881e+09	1.59506e+09	1.89278e+07	1.08991e+09	2.64555e+08	8.59669e+08	1.28448e+09	1.21397e+09	1.9413e+09	2.10246e+09	2.09791e+09	1.53097e+09	1.89123e+09	1.75244e+09	1.84882e+09	1.81599e+09		2.27535e+09	3.02069e+09	1.50629e+09	1.45285e+08	1.11163e+08	7.13821e+08				1.34989e+09	2.07671e+09	8.78339e+08	1.21598e+09	9.79493e+08	9.97224e+08	1.27562e+09	1.29393e+09	1.24529e+09	9.22804e+07	1.58479e+09	1.11354e+09	2.12999e+09	2.49358e+09	1.4716e+09	1.52847e+09	1.47298e+09
	169.147	202.18	7.827	3.01926e+09	DDA for other ion	[M+H+MeOH]+1	1.37201e+09	1.46092e+09	6.09791e+07	1.11698e+09	1.33857e+08	7.24334e+08	9.21824e+08	8.6161e+08	1.56983e+08	1.27491e+08	1.27547e+08	1.26161e+08	1.2524e+08	1.27478e+08	1.30261e+08	1.26078e+08					1.68493e+09	3.01926e+09	2.10201e+09				8.55047e+08	1.05349e+09	8.95791e+08	6.24609e+08	5.65222e+08	5.99221e+08	7.09479e+08	8.75501e+08	6.95672e+08	1.10863e+08	8.60758e+08	6.62741e+08	1.27499e+08	1.22341e+08	1.28214e+08	1.32391e+08	1.19963e+08
	172.121	173.129	8.888	2.8066e+09	DDA for preferred ion	[M+H]+1	7.01785e+08	1.355e+09	6.13822e+07	7.69433e+08	1.06705e+08	6.08572e+08	1.13837e+09	4.36831e+08	1.12607e+09	2.57697e+09	2.36715e+09	8.64614e+08	1.17064e+09	1.06624e+09	1.04922e+09	2.11418e+09		2.02453e+09	2.59923e+09	1.2188e+09	7.78704e+08	1.51917e+08	6.33482e+08				1.14281e+09	1.0728e+09	6.86281e+08	9.5714e+08	2.43273e+08	9.18223e+08	5.3293e+08	1.07412e+09	4.81062e+08	1.07958e+08	1.27055e+09	4.44834e+08	1.36207e+09	2.8066e+09	8.39797e+08	9.61205e+08	1.56992e+09
	129.058	130.065	4.746	2.73876e+09	DDA for preferred ion	[M+H]+1	2.48141e+09	2.65097e+09	1.31808e+08	2.39585e+09	3.81974e+08	1.64047e+09	1.95706e+09	1.63708e+09	1.66848e+09	1.40693e+09	1.51762e+09	1.49528e+09	1.67145e+09	1.74149e+09	1.81477e+09	1.69085e+09	3.89465e+07	2.5888e+07			2.72768e+09	2.11787e+09	1.55751e+09		431002		2.87411e+07	9.44623e+08	7.32329e+08	4.90939e+08	4.95252e+07	7.05676e+08	6.55011e+08	9.56307e+08	5.95431e+08	2.02694e+08	8.86098e+08	6.11354e+08	1.41936e+09	1.48649e+09	1.37024e+09	1.42156e+09	1.22377e+09
	257.103	258.111	14.253	2.71487e+09	DDA for preferred ion	[M+H]+1	2.53428e+09	2.71487e+09	3.22351e+07	1.73652e+09	1.09049e+08	1.75452e+09	1.48047e+09	1.98227e+09	1.94235e+08	1.26668e+08	1.403e+08	1.47156e+08	1.37877e+08	1.27651e+08	1.33161e+08	1.31444e+08		9.84399e+07	1.19862e+08	9.61263e+07	2.14639e+09	1.50803e+09	1.02077e+09				1.12139e+09	1.29651e+09	1.28589e+09	1.01531e+09	9.80395e+08	7.77438e+08	1.22506e+09	1.20251e+09	1.22571e+09	4.17478e+07	1.22141e+09	1.08947e+09	1.44032e+08	1.37287e+08	1.32561e+08	1.39715e+08	1.23857e+08
	484.352	243.183	3.66	2.64563e+09	DDA for preferred ion	[M+2H]+2	1.40431e+09	1.55296e+09	6.25813e+07	1.08517e+09	9.37884e+07	1.14775e+09	1.34111e+09	8.43324e+08	1.29691e+07	4.15626e+07	3.65948e+07	3.87732e+07	4.30051e+07	4.04559e+07	4.12764e+07	3.90148e+07			1.02184e+06		1.2607e+09	1.01669e+09	7.24684e+08		1.3222e+09	2.64563e+09	1.19535e+09	1.277e+09	9.69591e+08	1.12607e+09	9.97453e+08	6.66425e+08	1.1932e+09	1.17463e+09	1.19515e+09	5.4921e+07	1.31196e+09	1.67728e+09	4.82466e+07	4.17767e+07	3.98948e+07	4.1745e+07	3.84199e+07
	148.1	149.108	10.486	2.63129e+09	DDA for preferred ion	[M+H]+1	1.89749e+09	1.70358e+09	1.82496e+08	1.68965e+09	4.48481e+08	9.95034e+08	1.48675e+09	1.27991e+09	8.68922e+08	6.98275e+08	6.50783e+08	6.35716e+08	8.4343e+08	6.578e+08	5.80648e+08	5.5443e+08					1.45983e+09	2.63129e+09	2.16963e+09				1.3849e+09	1.55459e+09	1.30083e+09	1.13856e+09	1.08897e+09	1.00404e+09	1.34583e+09	1.41927e+09	1.3232e+09	2.23001e+08	1.49322e+09	1.33943e+09	5.59205e+08	6.04301e+08	5.49193e+08	5.68e+08	5.53736e+08
	146.069	145.062	15.403	2.62883e+09	DDA for preferred ion	[M-H]-1	2.32537e+09	2.62883e+09	9.76678e+07	2.05238e+09	3.93547e+08	1.60672e+09	1.80284e+09	1.81823e+09	1.32652e+09	1.09113e+09	1.09352e+09	1.08692e+09	9.36794e+08	9.22943e+08	9.2045e+08	9.14058e+08		1.83676e+09	1.82517e+09	1.77025e+09	2.41155e+09	1.95344e+09	1.5389e+09				1.91073e+09	2.10648e+09	2.0382e+09	1.59842e+09	1.59907e+09	1.37662e+09	1.70418e+09	1.91331e+09	1.58685e+09	1.96652e+08	1.71069e+09	1.59948e+09	9.62093e+08	9.70151e+08	9.57685e+08	9.88335e+08	9.35081e+08
	188.049	187.041	10.249	2.52169e+09	DDA for preferred ion	[M-H]-1	1.8309e+09	2.12932e+09	4.20941e+07	1.62137e+09	6.13015e+07	8.94111e+08	1.28307e+09	1.21041e+09	1.08378e+09	7.64941e+08	7.88041e+08	7.78202e+08	7.61067e+08	7.68487e+08	7.3088e+08	7.20805e+08		1.38096e+08	1.37157e+08	1.39017e+08	2.49194e+09	1.8156e+09	1.23134e+09				1.32271e+09	1.60424e+09	1.29053e+09	9.80702e+08	8.45781e+08	8.58309e+08	1.00088e+09	1.38691e+09	9.95019e+08	1.72756e+07	1.23008e+09	9.62591e+08	6.94349e+08	6.84117e+08	6.35616e+08	7.29492e+08	6.37895e+08
	369.194	370.201	11.134	2.38648e+09	DDA for preferred ion	[M+H]+1	1.66784e+09	2.26707e+09	4.18813e+07	1.2477e+09	1.40482e+08	5.86252e+08	1.06945e+09	8.69983e+08	8.1657e+08	5.10884e+08	5.3378e+08	4.96279e+08	4.39514e+08	4.28906e+08	4.1628e+08	4.12116e+08		7.27576e+08	7.20025e+08	6.86096e+08	2.3415e+09	1.66951e+09	1.05773e+09				1.16818e+09	1.64591e+09	1.24384e+09	7.02116e+08	5.96642e+08	5.84668e+08	7.48131e+08	1.09657e+09	6.67043e+08	9.00349e+07	9.24627e+08	7.24377e+08	4.85891e+08	4.87559e+08	4.53858e+08	4.83014e+08	4.30354e+08
PANTOTHENATE	219.111	220.118	8.744	2.27967e+09	DDA for preferred ion	[M+H]+1	2.05701e+09	2.27967e+09	3.63692e+07	1.58225e+09	1.39245e+08	1.34858e+09	1.42473e+09	1.63219e+09	6.23096e+08	4.87058e+08	4.93608e+08	4.82818e+08	4.83706e+08	4.6797e+08	4.76608e+08	4.73744e+08		3.63574e+08	3.58531e+08	3.51746e+08	2.09986e+09	1.69945e+09	1.23855e+09				1.66007e+09	1.88276e+09	1.71935e+09	1.36365e+09	1.30839e+09	1.07401e+09	1.4475e+09	1.61862e+09	1.40146e+09	7.73559e+07	1.54072e+09	1.3593e+09	5.334e+08	5.18705e+08	5.16637e+08	5.38315e+08	4.86346e+08
	231.147	232.155	8.112	2.27234e+09	DDA for preferred ion	[M+H]+1	2.06304e+09	2.27234e+09	3.3939e+07	1.44863e+09	1.00018e+08	1.48367e+09	1.21039e+09	1.57884e+09	2.63084e+08	1.9505e+08	2.02369e+08	1.95631e+08	1.92892e+08	1.87343e+08	1.83135e+08	1.82176e+08		1.17799e+08		1.15773e+08	1.8682e+09	1.38548e+09	9.52143e+08				1.01252e+09	1.1537e+09	1.16933e+09	9.66933e+08	1.0278e+09	6.92745e+08	1.11614e+09	1.06717e+09	1.08882e+09	4.36249e+07	1.11749e+09	1.02766e+09	1.85952e+08	1.80743e+08	1.8535e+08	1.96376e+08	1.75051e+08
	155.07	156.077	15.24	2.26907e+09	DDA for preferred ion	[M+H]+1	1.79861e+09	1.7356e+09	7.97441e+07	1.43664e+09	2.64718e+08	1.50008e+09	1.52931e+09	1.45159e+09	1.69281e+09	1.54497e+09	1.37168e+09	1.33495e+09	1.34216e+09	1.26089e+09	1.27372e+09	1.23221e+09					1.34514e+09	1.66842e+09	1.60518e+09				2.26907e+09	2.20416e+09	1.85304e+09	1.55167e+09	1.20289e+09	1.40857e+09	1.68323e+09	1.9272e+09	1.54748e+09	1.71331e+08	1.81259e+09	1.5709e+09	1.29014e+09	1.3048e+09	1.22994e+09	1.36222e+09	1.20207e+09
	133.02	134.027	8.754	2.1508e+09	DDA for preferred ion	[M+H]+1	2.00126e+09	2.1508e+09	7.11033e+07	1.65096e+09	2.25836e+08	1.51384e+09	1.53312e+09	1.79937e+09	7.48942e+07	7.46587e+07	7.2465e+07	7.74982e+07	7.54502e+07	8.09013e+07	8.1782e+07	7.91679e+07					1.67387e+09	1.41157e+09	1.12792e+09				1.46744e+09	1.5769e+09	1.807e+09	1.67003e+09	1.66598e+09	1.38989e+09	1.76764e+09	1.89541e+09	1.77973e+09	1.30821e+08	2.01294e+09	1.86649e+09	8.79156e+07	8.98324e+07	7.80362e+07	8.18918e+07	7.23696e+07
	301.189	302.197	4.633	2.12172e+09	DDA for preferred ion	[M+H]+1	3.43242e+08	3.28652e+08	6.99594e+07	1.58302e+08	9.65021e+07	2.25748e+08	2.26825e+08	2.15675e+08	3.02507e+07	1.45945e+07	1.67167e+07	1.53034e+07	1.54153e+07	1.61568e+07	1.83032e+07	1.71224e+07		4.70338e+06	3.87085e+06	4.43543e+06	3.95059e+08	2.90282e+08	3.84398e+08	1.18286e+09	1.2533e+09	2.12172e+09	1.02384e+09	9.77574e+08	7.397e+08	7.89253e+08	8.34545e+08	7.63212e+08	8.67154e+08	9.75335e+08	9.02284e+08	5.8551e+07	8.97031e+08	1.13904e+09	2.03495e+07	2.12676e+07	1.83445e+07	1.60605e+07	1.58603e+07
	129.079	147.113	25.373	1.99219e+09	DDA for preferred ion	[M+NH4]+1	1.35446e+09	1.48589e+09	3.06797e+07	9.91515e+08	9.58398e+07	6.29468e+08	8.46731e+08	8.10502e+08	7.47069e+08	4.12394e+08	3.77324e+08	3.93566e+08	3.49958e+08	3.44269e+08	3.44072e+08	3.52722e+08					1.53616e+09	1.15585e+09	8.29833e+08				9.01066e+08	1.03042e+09	8.94731e+08	6.08737e+08	5.6572e+08	5.13006e+08	6.07575e+08	8.44953e+08	6.11075e+08	5.1045e+07	6.96279e+08	5.92559e+08	3.69923e+08	3.58143e+08	3.42667e+08	3.71966e+08	3.33502e+08
	369.194	370.201	10.679	1.98869e+09	DDA for preferred ion	[M+H]+1	1.69023e+09	1.90304e+09	3.30021e+07	1.50945e+09	2.77599e+08	1.23424e+09	1.55488e+09	1.51187e+09	1.43893e+09	1.1509e+09	1.18073e+09	1.15711e+09	1.15202e+09	1.1037e+09	1.14891e+09	1.12082e+09		1.5436e+09	1.49068e+09	1.54727e+09	1.91816e+09	1.79654e+09	1.47926e+09				1.71343e+09	1.98869e+09	1.80905e+09	1.49987e+09	1.35065e+09	1.33664e+09	1.55257e+09	1.72891e+09	1.45687e+09	1.58008e+08	1.66409e+09	1.51431e+09	1.20501e+09	1.17485e+09	1.20258e+09	1.2531e+09	1.15274e+09
	88.0158	87.0086	8.776	1.98268e+09	No MS2	[M-H]-1	8.57892e+08	1.12336e+09	3.75346e+07	8.82284e+08	7.34185e+07	4.51928e+08	6.34909e+08	5.40071e+08	7.74554e+08	5.80597e+08	5.7434e+08	5.37784e+08	4.51403e+08	4.43016e+08	4.39523e+08	4.2296e+08		1.79409e+09	1.98268e+09	1.8388e+09	1.10895e+09	8.28536e+08	5.83949e+08				7.15805e+08	9.9427e+08	7.64423e+08	5.97562e+08	5.89133e+08	4.99083e+08	6.59075e+08	8.47783e+08	4.75551e+08	4.17312e+07	4.87296e+08	4.95316e+08	5.80271e+08	5.81651e+08	5.39424e+08	5.80179e+08	5.32571e+08
LYSINE	146.106	147.113	25.372	1.98252e+09	DDA for preferred ion	[M+H]+1	1.31867e+09	1.7243e+09	5.11767e+07	1.06369e+09	1.27697e+08	5.5516e+08	9.02282e+08	7.46343e+08	6.68816e+08	5.11098e+08	5.26462e+08	5.28685e+08	4.45988e+08	4.26168e+08	4.34125e+08	4.30135e+08		7.18058e+08	6.89426e+08	6.73754e+08	1.88522e+09	1.27316e+09	7.8768e+08				8.71611e+08	1.14033e+09	9.76466e+08	5.96279e+08	5.21824e+08	5.0516e+08	6.57852e+08	8.72872e+08	5.72854e+08	8.52047e+07	7.8384e+08	6.09657e+08	4.47565e+08	4.1743e+08	4.49904e+08	4.75808e+08	4.29863e+08
D-ALANINE	89.0478	90.0551	15.113	1.95179e+09	DDA for preferred ion	[M+H]+1	1.69443e+09	1.83583e+09	6.82183e+07	1.36753e+09	1.50455e+08	1.09249e+09	1.223e+09	1.2682e+09	6.95172e+08	5.09006e+08	5.3189e+08	5.44457e+08	5.61261e+08	5.09959e+08	5.40601e+08	5.28129e+08		1.338e+08	9.37353e+07	1.27634e+08	1.79262e+09	1.46159e+09	1.14089e+09				1.27258e+09	1.46699e+09	1.32519e+09	1.05755e+09	1.08652e+09	9.2326e+08	1.18709e+09	1.29789e+09	1.23992e+09	1.31686e+08	1.27892e+09	1.1731e+09	5.00056e+08	5.31695e+08	4.88503e+08	5.12042e+08	5.04617e+08
	119.074	120.081	4.769	1.94799e+09	DDA for preferred ion	[M+H]+1	1.15514e+09	1.94799e+09	1.22609e+08	1.67464e+09	3.4176e+08	1.08497e+09	1.32498e+09	6.99635e+08	1.11773e+09	8.4779e+08	1.00723e+09	1.00277e+09	1.13156e+09	1.21223e+09	1.20987e+09	1.11747e+09	2.70169e+07	1.76929e+07			1.89175e+09	1.55816e+09	1.26051e+09				9.16505e+08	1.19633e+09	9.80903e+08	5.96378e+08	3.33368e+07	7.59287e+08	6.80361e+08	1.03913e+09	6.42909e+08	1.51908e+08	9.55438e+08	6.3529e+08	1.07635e+09	1.14569e+09	9.68944e+08	1.01501e+09	9.98833e+08
	146.085	147.092	4.654	1.89891e+09	DDA for preferred ion	[M+H]+1	1.06347e+09	1.29561e+09	2.33597e+08	1.19683e+09	5.88625e+08	1.31934e+09	1.32736e+09	1.48321e+09	1.73512e+09	1.25662e+09	1.4767e+09	1.38893e+09	1.28675e+09	1.26405e+09	1.29095e+09	1.09574e+09					1.85337e+09	1.72377e+09	1.44234e+09				1.02239e+09	1.24803e+09	1.0473e+09	8.15137e+08	7.00955e+08	8.54624e+08	7.923e+08	1.19487e+09	8.50477e+08	2.51002e+08	1.1005e+09	8.55917e+08	1.23775e+09	1.33179e+09	1.20083e+09	1.27333e+09	1.14871e+09
ASPARTATE	133.037	132.03	15.709	1.84236e+09	DDA for preferred ion	[M-H]-1	1.4962e+09	1.77499e+09	1.98986e+07	1.22117e+09	7.20461e+07	9.56043e+08	1.06897e+09	1.15027e+09	4.60804e+08	3.38531e+08	3.32091e+08	3.34806e+08	2.80506e+08	2.76991e+08	2.73085e+08	2.68965e+08		4.27871e+08	4.30399e+08	3.88464e+08	1.74569e+09	1.03779e+09	7.92659e+08				1.0144e+09	1.17199e+09	1.06732e+09	9.31439e+08	8.82271e+08	7.01356e+08	9.72174e+08	1.00513e+09	9.87092e+08	3.38442e+07	9.64425e+08	8.76043e+08	2.84964e+08	2.83047e+08	2.68725e+08	2.89393e+08	2.66286e+08
	256.24	255.232	3.252	1.84108e+09	DDA for preferred ion	[M-H]-1	1.4961e+09	1.0454e+09	7.27989e+08	1.27119e+09	6.0479e+08	1.01122e+09	9.22168e+08	8.06335e+08	8.47904e+08	6.85012e+08	6.37064e+08	4.37412e+08	9.67193e+08	7.58874e+08	6.09838e+08	5.15577e+08		9.40021e+08	9.70899e+08	1.00348e+09	1.21107e+09	9.31205e+08	7.35908e+08				8.29907e+08	6.75116e+08	6.6857e+08	7.70878e+08	6.57003e+08	9.47547e+08	6.79502e+08	1.16936e+09	7.28895e+08	3.73361e+08	8.47078e+08	6.81673e+08	5.41649e+08	4.55648e+08	5.3174e+08	4.14124e+08	5.19602e+08
	190.111	191.118	4.406	1.76662e+09	DDA for preferred ion	[M+H]+1	1.18664e+09	1.53895e+09	3.85897e+07	9.76363e+08	1.46838e+08	8.51002e+08	1.24837e+09	1.02754e+09	1.0468e+09	7.58845e+08	8.53309e+08	8.37099e+08	7.36481e+08	7.69409e+08	7.7345e+08	6.96012e+08					1.70108e+09	1.2814e+09	9.97407e+08				9.80232e+08	1.11708e+09	9.94366e+08	7.26308e+08	5.21409e+08	8.03673e+08	7.48119e+08	1.05174e+09	7.01614e+08	9.70641e+07	1.00118e+09	6.95691e+08	7.67433e+08	7.58394e+08	7.1787e+08	7.24697e+08	6.87132e+08
HIPPURATE	179.058	178.051	6.088	1.76213e+09	DDA for preferred ion	[M-H]-1	1.18986e+09	1.43762e+09	2.48984e+07	8.78023e+08	7.27189e+07	6.32189e+08	7.90219e+08	7.36516e+08	2.25941e+08	1.82425e+08	1.85553e+08	1.77703e+08	1.72043e+08	1.77568e+08	1.7805e+08	1.7336e+08					1.38911e+09	1.08442e+09	7.66339e+08				8.15854e+08	9.93345e+08	8.47876e+08	6.0121e+08	5.73046e+08	5.1752e+08	6.55817e+08	7.9599e+08	6.22905e+08	4.08111e+07	7.04895e+08	6.01276e+08	1.80157e+08	1.67407e+08	1.75406e+08	1.73065e+08	1.62701e+08
	336.165	337.172	17.504	1.75688e+09	DDA for preferred ion	[M+H]+1	6.48598e+08	1.58162e+09	5.55337e+07	6.19442e+08	1.54894e+08	3.27928e+08	6.46125e+08	7.5563e+08	3.62527e+08	3.63231e+08	3.74378e+08	3.47318e+08	5.03159e+08	4.60902e+08	4.52186e+08	4.73068e+08		2.63408e+08	4.47191e+08	2.2479e+08	1.09473e+09	9.1958e+08	6.93768e+08				5.04924e+08	1.75688e+09	6.30449e+08	7.27309e+08	2.92912e+08	9.43389e+08	7.5679e+08	1.10684e+09	6.89038e+08	8.98713e+07	1.12575e+09	4.46552e+08	4.85497e+08	5.32723e+08	4.11511e+08	4.80105e+08	4.06369e+08
	105.058	106.065	4.779	1.72356e+09	DDA for preferred ion	[M+H]+1	1.46983e+09	1.3736e+09	1.61775e+08	1.46133e+09	2.39926e+08	9.14434e+08	1.11248e+09	9.29864e+08	9.34353e+08	7.47472e+08	8.07518e+08	8.14484e+08	9.33515e+08	9.78028e+08	7.72793e+08	9.43748e+08					1.72356e+09	1.4934e+09	1.25028e+09				5.28317e+08	3.98056e+06	3.10188e+06	3.8095e+08	2.1572e+07	5.54822e+08	4.91059e+08	5.95273e+08	4.68914e+08	1.76973e+08	6.29835e+08	5.19583e+08	9.32629e+08	8.85761e+08	7.72905e+08	7.69506e+08	7.77334e+08
	115.027	133.061	15.744	1.70995e+09	DDA for preferred ion	[M+NH4]+1	1.45863e+09	1.5412e+09	3.69163e+07	1.07932e+09	1.07059e+08	7.91425e+08	9.63934e+08	9.35788e+08	5.40869e+08	4.46814e+08	4.11272e+08	3.85963e+08	3.57448e+08	3.47e+08	3.33958e+08	3.63554e+08			4.85291e+08		1.66998e+09	1.18615e+09	7.9331e+08				9.46124e+08	1.1225e+09	9.99925e+08	7.6163e+08	7.71952e+08	6.43816e+08	7.71641e+08	1.0065e+09	8.1706e+08	5.80173e+07	9.40182e+08	7.56595e+08	3.52077e+08	3.61036e+08	3.37613e+08	3.91825e+08	3.39863e+08
	178.111	179.118	15.61	1.67379e+09	DDA for preferred ion	[M+H]+1	1.33076e+09	1.48413e+09	3.80819e+07	1.01171e+09	1.01341e+08	6.49219e+08	8.46463e+08	8.34374e+08	1.88913e+08	1.3399e+08	1.39563e+08	1.46534e+08	1.35323e+08	1.29276e+08	1.29968e+08	1.29281e+08					1.60493e+09	1.45041e+09	1.02935e+09				8.44081e+08	1.02266e+09	8.91389e+08	5.74104e+08	5.05587e+08	5.3619e+08	6.49897e+08	8.20136e+08	6.57519e+08	5.27033e+07	7.16053e+08	6.1417e+08	1.39485e+08	1.28864e+08	1.3101e+08	1.37729e+08	1.26761e+08
	245.163	246.17	7.315	1.63222e+09	DDA for preferred ion	[M+H]+1	1.45784e+09	1.61956e+09	2.39631e+07	9.54592e+08	6.58619e+07	8.57542e+08	6.96303e+08	1.03485e+09	1.11934e+08	8.88849e+07	8.38787e+07	8.67634e+07	8.2546e+07	7.31923e+07	8.07427e+07	8.06915e+07					1.19221e+09	8.8865e+08	6.17961e+08				1.31962e+09	1.53065e+09	1.63222e+09	1.37565e+09	1.28816e+09	8.5586e+08	1.44635e+09	1.30513e+09	1.58885e+09	5.48444e+07	1.54349e+09	1.43014e+09	8.64692e+07	8.58623e+07	8.26176e+07	8.79497e+07	7.76304e+07
	76.0158	135.03	13.551	1.61681e+09	No MS2	[M-H+HAc]-1	1.09645e+09	1.43888e+09	2.50278e+07	8.53139e+08	8.73186e+07	5.99288e+08	7.94735e+08	7.28308e+08	5.62869e+08	5.05515e+08	4.02613e+08	3.62854e+08	3.42847e+08	3.41962e+08	3.38872e+08	3.52805e+08					1.59414e+09	1.03554e+09	7.19589e+08				8.32302e+08	9.91741e+08	8.44209e+08	6.022e+08	5.51599e+08	4.93801e+08	6.28998e+08	8.04551e+08	6.01289e+08	4.19019e+07	7.02837e+08	5.93193e+08	3.66037e+08	3.54797e+08	3.30492e+08	3.5759e+08	3.30881e+08
	136.037	135.03	13.522	1.61509e+09	DDA for other ion	[M-H]-1	1.33346e+09	1.51364e+09	5.60577e+07	1.00895e+09	1.24477e+08	5.913e+08	9.00432e+08	8.79606e+08	6.78861e+08	4.53741e+08	4.97412e+08	6.3453e+08	1.16947e+08	2.84753e+08	1.12762e+08	4.7311e+08		1.05473e+08	3.21113e+08	3.07479e+08	1.65678e+09	1.28182e+09	9.07121e+08				8.24888e+08	1.07009e+09	8.39833e+08	1.40417e+08	1.18619e+08	6.43726e+08	6.48635e+08	8.80216e+08	7.20617e+08	8.76e+07	7.53517e+08	6.12808e+08	4.76601e+08	1.2205e+08	5.78984e+08	4.86077e+08	3.06227e+08
	131.074	149.108	10.494	1.59875e+09	DDA for preferred ion	[M+NH4]+1	1.27283e+09	1.40074e+09	1.539e+08	1.1105e+09	3.47132e+08	9.36676e+08	1.59875e+09	8.55707e+08	8.93358e+08	8.67996e+08	8.15561e+08	7.74514e+08	9.05258e+08	8.79382e+08	9.51691e+08	8.94492e+08					1.17491e+09	1.25859e+09	1.03016e+09				8.58318e+08	1.04589e+09	8.66291e+08	6.42888e+08	4.25432e+08	7.65494e+08	6.67658e+08	1.00102e+09	6.43866e+08	1.53873e+08	8.638e+08	6.42274e+08	9.5686e+08	9.23302e+08	8.05284e+08	8.14112e+08	7.91208e+08
GULOSE	216.04	215.032	13.874	1.594e+09	DDA for preferred ion	[M-H]-1	1.28397e+09	1.47023e+09	4.15797e+07	1.00523e+09	1.45847e+08	6.47822e+08	9.00267e+08	8.33038e+08	7.26336e+08	6.11292e+08	6.12274e+08	5.80931e+08	5.9836e+08	5.85481e+08	5.51386e+08	5.4413e+08				4.53283e+08	1.57501e+09	1.18401e+09	8.73761e+08				8.56124e+08	1.08665e+09	8.44256e+08	6.07479e+08	4.50078e+08	7.13078e+08	6.36799e+08	9.25187e+08	6.48128e+08	1.20222e+08	7.68765e+08	6.14573e+08	5.78962e+08	7.55752e+08	5.60885e+08	5.55737e+08	5.60879e+08
	156.09	157.097	11.36	1.57508e+09	DDA for preferred ion	[M+H]+1	4.14862e+08	5.22829e+08	2.84531e+07	4.78464e+08	1.04648e+08	4.27052e+08	6.73645e+08	5.55544e+08	1.50321e+09	1.57508e+09	1.54902e+09	1.29514e+09	1.35911e+09	1.37443e+09	1.45742e+09	1.55618e+09		1.30922e+08	1.44895e+08	1.01122e+08	7.5821e+07	7.30932e+07	5.7313e+07				6.48781e+08	7.72264e+08	4.78565e+08	5.8294e+08	3.68171e+08	5.30066e+08	5.63659e+08	6.04637e+08	6.01706e+08	6.71077e+07	7.41162e+08	6.09722e+08	1.39096e+09	1.38555e+09	1.18146e+09	1.08234e+09	1.07814e+09
	145.11	146.118	13.136	1.56467e+09	DDA for preferred ion	[M+H]+1	1.49441e+09	1.56467e+09	2.51212e+07	1.03495e+09	6.84479e+07	8.87924e+08	7.42061e+08	1.01472e+09	1.75274e+08	1.22157e+08	1.25669e+08	1.22694e+08	1.21269e+08	1.18538e+08	1.15118e+08	1.2107e+08		6.67201e+07	7.47135e+07	7.25152e+07	1.20997e+09	9.18809e+08	6.62048e+08				1.05319e+09	1.16583e+09	1.21769e+09	1.03087e+09	1.04168e+09	7.22662e+08	1.1526e+09	1.12261e+09	1.14204e+09	4.2946e+07	1.18977e+09	1.07945e+09	1.22229e+08	1.18883e+08	1.1952e+08	1.19534e+08	1.08842e+08
PHENYLALANINE	165.079	164.071	9.982	1.56263e+09	DDA for preferred ion	[M-H]-1	1.12514e+09	1.39491e+09	1.9027e+07	8.95754e+08	8.29008e+07	5.8632e+08	7.98012e+08	7.39723e+08	6.17773e+08	4.62499e+08	4.64547e+08	5.07165e+08	4.73079e+08	4.6051e+08	4.35736e+08	4.53213e+08		5.65567e+08	5.65111e+08	5.60118e+08	1.47725e+09	1.03167e+09	7.41044e+08				8.49515e+08	1.05706e+09	8.55511e+08	6.24024e+08	5.72504e+08	5.29394e+08	6.45868e+08	8.01496e+08	6.31801e+08	4.51446e+07	7.23044e+08	6.10708e+08	4.39215e+08	4.31239e+08	4.19673e+08	4.51527e+08	4.09379e+08
	731.547	732.555	3.248	1.50517e+09	DDA for preferred ion	[M+H]+1	1.32568e+09	1.37564e+09	3.96461e+08	1.17094e+09	9.4417e+08	7.39662e+08	4.01833e+08	1.22474e+09	1.12582e+09	9.30099e+08	9.10989e+08	9.97908e+08	9.34246e+08	1.13786e+09	9.22583e+08	1.01272e+09					1.25662e+09	1.48229e+09	1.52737e+09				1.35041e+09	1.43314e+09	1.2967e+09	1.06155e+09	1.0343e+09	9.64363e+08	1.50517e+09	1.35086e+09	1.23079e+09	1.13722e+09	7.92315e+08	9.59288e+08	1.05837e+09	1.17945e+09	1.11308e+09	1.04982e+09	1.06589e+09
	116.05	117.057	4.769	1.47122e+09	DDA for preferred ion	[M+H]+1	1.30898e+09	1.47122e+09	1.74367e+08	1.00193e+09	3.74194e+08	8.53511e+08	1.17959e+09	8.52239e+08	8.79858e+08	7.29664e+08	7.62403e+08	7.86297e+08	8.59523e+08	9.24789e+08	7.84963e+08	8.83534e+08	1.67732e+07	1.05478e+07	2.16864e+06		1.45172e+09	1.17482e+09	8.97555e+08				8.7028e+08	1.04742e+09	8.78932e+08	6.5655e+08	4.16503e+08	7.57243e+08	6.40072e+08	9.67822e+08	6.28544e+08	1.72641e+08	8.31169e+08	6.37807e+08	9.15877e+08	8.71466e+08	7.84531e+08	7.62619e+08	7.82046e+08
	85.0892	86.0965	10.618	1.452e+09	DDA for preferred ion	[M+H]+1	1.07383e+09	1.35989e+09	3.06472e+07	8.76243e+08	1.10252e+08	5.26131e+08	7.3199e+08	6.54094e+08	5.56489e+08	4.31319e+08	4.18551e+08	4.08635e+08	3.71453e+08	3.48363e+08	3.6861e+08	3.68119e+08		6.08646e+08	5.91548e+08	5.97799e+08	1.452e+09	1.03691e+09	7.15074e+08				8.0669e+08	9.9802e+08	8.3561e+08	5.81085e+08	5.23437e+08	5.04935e+08	5.92581e+08	7.71367e+08	5.49211e+08	5.61141e+07	6.69582e+08	5.5385e+08	4.02708e+08	3.77102e+08	3.78948e+08	3.92131e+08	3.63965e+08
	192.136	193.144	4.198	1.43945e+09	DDA for preferred ion	[M+H]+1	3.81894e+08	5.01736e+08	2.60696e+07	4.93011e+08	6.86694e+07	4.78628e+08	5.16025e+08	5.16858e+08	1.89052e+08	1.3718e+08	1.40093e+08	1.46372e+08	1.3524e+08	1.30414e+08	1.31369e+08	1.2981e+08	1.43945e+09				5.78998e+08	4.19029e+08	4.77154e+08				6.47157e+08	6.507e+08	7.23183e+08	5.36503e+08	6.6256e+08	4.2559e+08	6.76861e+08	5.83466e+08	5.94094e+08	4.4178e+07	6.27401e+08	5.92038e+08	1.42426e+08	1.30831e+08	1.32842e+08	1.39695e+08	1.27352e+08
	103.1	104.107	21.895	1.4308e+09	DDA for preferred ion	[M+H]+1	3.56521e+08	3.74876e+08	3.52126e+08	3.38272e+08	1.4308e+09	2.66905e+08	2.94722e+08	2.36302e+08	1.45732e+09	1.41521e+09	1.28006e+09	1.38074e+09	1.28237e+09	1.42626e+09	1.23874e+09	1.4258e+09	3.94423e+07				4.53292e+08	4.07376e+08	5.94179e+08	7.77126e+07	1.7542e+08		2.71906e+08	2.96016e+08	2.55658e+08	2.39283e+08	2.32063e+08	3.51352e+08	2.59998e+08	3.21704e+08	2.71687e+08	8.65934e+08	2.88515e+08	3.0772e+08	1.31057e+09	1.51161e+09	1.46737e+09	1.43169e+09	1.4321e+09
	414.205	415.212	3.44	1.41601e+09	DDA for preferred ion	[M+H]+1	4.15919e+08	5.25758e+08	5.65806e+07	3.26637e+08	6.56301e+07	9.94558e+08	1.26899e+09	4.65158e+08	3.37897e+07	1.46543e+07	1.81537e+07	1.39738e+07	3.4278e+06	1.10094e+07	1.5592e+07	1.29111e+07					6.27633e+08	6.50719e+08	5.54899e+08	9.78668e+08	1.41601e+09	1.16125e+09	4.98878e+08	6.54596e+08	4.1808e+08	9.08256e+08	5.95285e+08	3.12044e+08	9.25791e+08	5.93627e+08	5.2254e+08	3.6153e+07	1.16123e+09	1.11181e+09	1.06532e+07	1.4033e+07	2.84224e+06	3.2996e+06	1.53875e+07
THREONINE	119.058	120.066	14.905	1.41318e+09	DDA for preferred ion	[M+H]+1	1.21545e+09	1.39518e+09	4.02503e+07	9.95687e+08	1.07016e+08	7.21377e+08	8.17158e+08	8.07804e+08	6.15465e+08	4.76218e+08	4.86743e+08	4.8486e+08	4.18076e+08	4.07672e+08	4.03556e+08	4.06182e+08		6.86076e+08	6.50115e+08	6.23728e+08	1.29249e+09	9.96401e+08	7.65262e+08				8.7054e+08	9.85555e+08	9.13297e+08	7.06458e+08	6.83518e+08	5.74771e+08	6.82882e+08	8.58369e+08	7.18166e+08	6.32129e+07	8.18526e+08	6.67636e+08	4.30985e+08	4.23875e+08	4.19555e+08	4.35706e+08	4.03283e+08
	118.026	117.019	16.242	1.3805e+09	DDA for preferred ion	[M-H]-1	1.00143e+09	1.23814e+09	4.40141e+07	7.29171e+08	1.28616e+08	5.37632e+08	6.9542e+08	6.63258e+08	4.91375e+08	3.83367e+08	3.94774e+08	3.8418e+08	3.66235e+08	3.55171e+08	3.56027e+08	3.51993e+08		2.39227e+08	2.39632e+08	2.35617e+08	1.29257e+09	8.79315e+08	6.30446e+08		9.77562e+07	9.82521e+07	7.22373e+08	9.06875e+08	7.64231e+08	5.55365e+08	5.10835e+08	4.72702e+08	5.91908e+08	7.06734e+08	5.75059e+08	9.98743e+07	7.05809e+08	5.73396e+08	3.69413e+08	3.45841e+08	3.53584e+08	3.62003e+08	3.31043e+08
	187.132	188.14	23.962	1.36408e+09	DDA for preferred ion	[M+H]+1	3.39213e+08	5.69591e+08	1.70283e+08	3.56797e+08	2.918e+08	2.63627e+08	4.94723e+08	3.0381e+08	1.07646e+09	1.36408e+09	1.25705e+09	7.85443e+08	8.70898e+08	8.45964e+08	8.76369e+08	9.09198e+08		9.95182e+08	1.22205e+09	5.62538e+08	1.70816e+08	2.51014e+08	2.1877e+08				4.03289e+08	4.78548e+08	3.89977e+08	3.7246e+08	3.15948e+08	3.7026e+08	3.51605e+08	3.89461e+08	3.6543e+08	1.71178e+08	4.85191e+08	3.43071e+08	1.0137e+09	1.27761e+09	6.71648e+08	7.24926e+08	6.90929e+08
	124.909	123.902	11.058	1.35227e+09	No MS2	[M-H]-1	6.55704e+08	7.0528e+08	1.98279e+08	4.99502e+08	4.66228e+08	4.92629e+08	6.19582e+08	6.21724e+08	1.42041e+09	1.32389e+09	1.30649e+09	1.13826e+09	1.1886e+09	1.16326e+09	1.21975e+09	1.24668e+09			5.29195e+08	1.16209e+09	5.56515e+08	5.1886e+08	6.23376e+08				6.41287e+08	8.75382e+08	6.20547e+08	5.65567e+08	3.81363e+08	5.6589e+08	5.75988e+08	6.56088e+08	5.71862e+08	2.61171e+08	6.88231e+08	5.96872e+08	1.26392e+09	1.3156e+09	1.17414e+09	1.18585e+09	1.17975e+09
	474.289	473.282	3.002	1.34085e+09	DDA for preferred ion	[M-H]-1	1.3263e+09	1.06018e+09	2.19471e+08	1.14267e+09	1.07095e+08	5.56191e+08	7.00849e+08	1.05334e+09	7.04381e+06	2.24189e+06	3.51487e+06	3.9657e+06	2.41374e+06	3.54374e+06	1.53602e+06	1.9763e+06					5.24184e+08	3.73973e+08	5.67819e+08	2.86368e+07	4.60005e+06	2.52917e+06	1.0624e+09	6.78506e+08	7.81351e+08	8.63576e+08	1.05019e+09	8.41447e+08	1.02364e+09	1.34085e+09	1.04659e+09	6.51014e+07	8.21129e+08	8.51995e+08	1.17484e+06	3.36477e+06	3.90513e+06	875497	3.91908e+06
	195.953	194.946	17.666	1.32779e+09	DDA for preferred ion	[M-H]-1	8.96886e+08	1.32779e+09	7.52611e+07	5.24289e+08	7.80487e+07	1.43605e+08	4.45166e+08	2.81485e+08	3.31698e+08	1.45353e+08	1.35269e+08	1.35352e+08	9.01727e+07	8.37068e+07	7.31643e+07	8.10094e+07					5.52901e+08	1.71114e+08	2.768e+08				3.40853e+08	3.73939e+08	3.14178e+08	1.0249e+08	8.50593e+07	8.9587e+07	1.38597e+08	3.33862e+08	1.27076e+08	6.05211e+07	2.06239e+08	1.1987e+08	6.31612e+07	8.64804e+07	6.7685e+07	8.82496e+07	7.83719e+07
PHOSPHORYLCHOLINE	183.066	184.074	15.589	1.30475e+09	DDA for preferred ion	[M+H]+1	6.14751e+08	7.87589e+08	2.27685e+07	4.99737e+08	5.96431e+07	3.9213e+08	5.24616e+08	4.85106e+08	1.79856e+08	1.29786e+08	1.28697e+08	1.28556e+08	1.24855e+08	1.24486e+08	1.23249e+08	1.20592e+08					8.85116e+08	7.00426e+08	4.96569e+08				5.1571e+08	5.32844e+08	5.04516e+08	3.97195e+08	3.82594e+08	3.84958e+08	4.50941e+08	5.23656e+08	4.29603e+08	4.12217e+07	4.94017e+08	4.23152e+08	1.23441e+08	1.20185e+08	1.21829e+08	1.28387e+08	1.14094e+08
	85.0893	86.0965	11.216	1.28973e+09	DDA for preferred ion	[M+H]+1	1.31174e+09	1.42972e+09	4.56938e+07	1.08505e+09	1.85219e+08	8.7786e+08	1.11425e+09	1.0838e+09	1.00926e+09	8.02175e+08	8.39622e+08	8.4959e+08	8.52951e+08	8.165e+08	7.97195e+08	8.84799e+08					1.19058e+09	1.22903e+09	9.94201e+08				1.22556e+09	1.34442e+09	1.28973e+09	1.11749e+09	9.84718e+08	9.04179e+08	1.20204e+09	1.25134e+09	1.17868e+09	1.37123e+08	1.18731e+09	1.18623e+09	9.85791e+08	9.11883e+08	8.23677e+08	8.06947e+08	8.02402e+08
	208.085	209.092	7.11	1.28272e+09	DDA for preferred ion	[M+H]+1	8.22677e+08	8.58585e+08	1.32999e+07	8.50581e+08	5.69716e+07	3.37207e+08	6.08709e+08	6.04901e+08	3.80693e+08	2.69132e+08	3.06399e+08	3.08721e+08	3.15434e+08	3.12183e+08	3.38213e+08	3.11724e+08					1.11419e+09	1.03325e+09	7.85895e+08				7.16665e+08	8.67877e+08	7.302e+08	5.32697e+08	4.78917e+08	4.40917e+08	5.55029e+08	7.06525e+08	5.39204e+08	3.58033e+07	6.17812e+08	5.42628e+08	3.19933e+08	3.14167e+08	2.96694e+08	3.03694e+08	2.89253e+08
	88.0158	175.024	16.499	1.28204e+09	DDA for other ion	[2M-H]-1	9.15337e+07	1.51935e+08	4.65867e+07	6.39687e+07	4.44265e+07	7.64573e+07	9.92294e+07	7.68708e+07	1.34971e+08	1.00627e+08	9.21534e+07	1.22092e+08	8.15112e+07	6.98625e+07	7.95654e+07	5.83991e+07		1.28204e+09	8.18839e+08	1.09591e+09	1.69239e+08	1.15575e+08	7.57309e+07				9.7717e+07	9.78148e+07	1.2657e+08	6.82533e+07	5.91971e+07	6.37586e+07	7.29244e+07	9.0878e+07	5.57755e+07	3.81759e+07	6.51465e+07	6.63678e+07	9.14945e+07	7.46726e+07	8.24468e+07	9.05683e+07	7.22759e+07
	68.0627	86.0965	11.219	1.28083e+09	DDA for preferred ion	[M+NH4]+1	1.23923e+09	1.09844e+09	7.90178e+07	1.14943e+09	1.69667e+08	9.95434e+08	1.15144e+09	1.16632e+09	9.80762e+08	8.48269e+08	8.32434e+08	8.56775e+08	8.0327e+08	8.73451e+08	8.48092e+08	8.15991e+08		1.15004e+09	1.11811e+09	1.14667e+09	1.04075e+09	1.21057e+09	1.13461e+09				1.28083e+09	1.2439e+09	1.16247e+09	1.06729e+09	1.07481e+09	9.80645e+08	1.17494e+09	1.26467e+09	1.13011e+09	1.56931e+08	1.26528e+09	1.14322e+09	8.55645e+08	8.50473e+08	8.40474e+08	8.75929e+08	8.17864e+08
	124.909	123.902	10.775	1.23844e+09	No MS2	[M-H]-1	9.7157e+08	9.65612e+08	3.53208e+08	7.37101e+08	5.25885e+08	5.73487e+08	5.27393e+08	5.85026e+08	1.10671e+09	1.01881e+09	1.02464e+09	9.73248e+08	1.16315e+09	1.09572e+09	9.96893e+08	1.04618e+09			4.58099e+08		1.11945e+09	8.70761e+08	6.74026e+08				8.46208e+08	7.5378e+08	7.19475e+08	6.29484e+08	4.42296e+08	6.05862e+08	6.27149e+08	8.28424e+08	6.25371e+08	4.17504e+08	7.28265e+08	6.51909e+08	1.02014e+09	1.16403e+09	9.51041e+08	9.93663e+08	1.05209e+09
	180.063	179.056	17.688	1.22195e+09	DDA for other ion	[M-H]-1	1.09135e+09	1.22195e+09	5.68769e+07	7.8344e+08	1.00038e+08	5.35549e+08	6.27394e+08	7.32053e+08	2.5557e+08	1.82322e+08	1.83039e+08	1.84131e+08	1.85145e+08	1.83179e+08	1.8109e+08	1.83418e+08		1.67415e+08	1.71656e+08	1.64261e+08	1.06491e+09	7.8756e+08	5.76131e+08				7.92076e+08	9.36617e+08	8.39889e+08	7.33026e+08	7.01755e+08	5.95652e+08	8.04969e+08	8.43544e+08	7.99928e+08	8.03227e+07	8.47676e+08	6.97403e+08	1.9452e+08	1.9228e+08	1.83056e+08	2.01988e+08	1.92553e+08
	170.106	171.113	9.857	1.20127e+09	DDA for preferred ion	[M+H]+1	4.20988e+08	5.66308e+08	1.83649e+08	4.60853e+08	3.02157e+08	4.31327e+08	5.84617e+08	4.87967e+08	8.82897e+08	1.07702e+09	1.08552e+09	8.61254e+08	1.03525e+09	9.41708e+08	9.94908e+08	1.04537e+09		8.48804e+08	1.07395e+09	6.85668e+08	1.22509e+08	2.80566e+08	2.63556e+08				5.21883e+08	6.507e+08	4.58379e+08	5.39521e+08	3.92336e+08	5.40995e+08	5.20465e+08	5.37522e+08	5.01856e+08	1.76992e+08	5.83337e+08	5.28426e+08	9.9942e+08	1.08845e+09	7.94871e+08	7.84243e+08	8.37458e+08
	138.043	139.05	7.593	1.19585e+09	DDA for preferred ion	[M+H]+1	4.21769e+07	1.12777e+08	3.58055e+07	1.19585e+09	1.66261e+07	1.03449e+08	1.26855e+08	5.13709e+07	1.75868e+08	1.29991e+08	5.62577e+07	5.73789e+07	1.28401e+08	9.49436e+07	5.29235e+07	4.59043e+07	7.33762e+07	2.209e+08	1.55015e+08	3.33772e+08	3.76937e+08	3.22935e+08	2.61345e+08	1.49112e+08	1.60622e+08	1.09226e+08	7.03096e+07	5.69879e+07	4.53253e+07	3.07739e+08	6.99752e+07	3.78947e+07	3.36205e+07	7.4215e+07	5.87504e+08	1.00827e+08	5.75159e+07	6.58652e+07	1.53649e+08	3.02165e+07	7.4547e+07	5.65433e+07	5.0444e+07
	188.095	189.102	4.424	1.16229e+09	DDA for preferred ion	[M+H]+1	9.58945e+08	1.00884e+09	3.32696e+07	6.56309e+08	1.15255e+08	5.93361e+08	8.44479e+08	7.33016e+08	7.36741e+08	5.41274e+08	5.93671e+08	5.85388e+08	5.17306e+08	5.27503e+08	5.32007e+08	4.84461e+08					1.09892e+09	8.34152e+08	6.63578e+08				7.62498e+08	8.73658e+08	7.40705e+08	6.17482e+08	5.64091e+08	5.74792e+08	6.30085e+08	7.46103e+08	6.16875e+08	7.68495e+07	7.12769e+08	6.11083e+08	5.02057e+08	5.04249e+08	4.75441e+08	4.70449e+08	4.45425e+08
	158.13	157.123	3.624	1.15634e+09	No MS2	[M-H]-1	8.93501e+08	9.37813e+08	6.07947e+07	4.98959e+08	1.20926e+08	4.80462e+08	3.31682e+08	2.82422e+08	1.6989e+08	1.8645e+08	2.4223e+08	1.82738e+08	3.15751e+08	1.67812e+08	4.29208e+08	2.22812e+08	1.24159e+08	1.43861e+08	2.91705e+08	2.66858e+08	7.08204e+08	5.25887e+08	3.95149e+08	7.77899e+08	7.6735e+08	1.15634e+09	4.20838e+08	4.59292e+08	3.14369e+08	7.26837e+08	5.53712e+08	3.85747e+08	4.69984e+08	5.68139e+08	3.23308e+08	9.36903e+07	3.87224e+08	5.58396e+08	2.28712e+08	2.4528e+08	2.43831e+08	2.29387e+08	2.47784e+08
	172.121	173.129	9.112	1.14423e+09	DDA for preferred ion	[M+H]+1	3.24861e+08	3.5895e+08	3.36849e+08	2.77347e+08	6.06422e+08	2.93769e+08	3.02769e+08	1.59904e+08	8.26067e+08	7.8231e+08	7.92041e+08	6.17391e+08	8.61053e+08	8.27513e+08	8.17775e+08	8.32671e+08					1.46295e+08	1.64041e+08	1.40924e+08				2.60476e+08	3.34147e+08	2.64787e+08	2.67478e+08	2.43265e+08	3.08969e+08	2.90314e+08	2.89697e+08	2.69417e+08	3.59842e+08	3.0341e+08	3.11544e+08	9.44369e+08	8.84963e+08	6.44314e+08	6.63374e+08	7.03043e+08
	211.088	212.095	15.668	1.14077e+09	DDA for preferred ion	[M+H]+1	7.76911e+08	9.47788e+08	2.57492e+07	6.4538e+08	7.03446e+07	4.16392e+08	5.55188e+08	5.53516e+08	1.8029e+08	1.2928e+08	1.2751e+08	1.2758e+08	1.22373e+08	1.18933e+08	1.19762e+08	1.18104e+08					9.53905e+08	7.78671e+08	5.37736e+08				5.87004e+08	7.07841e+08	6.29225e+08	4.91281e+08	4.63526e+08	4.31976e+08	5.53376e+08	6.34051e+08	5.33873e+08	4.29657e+07	6.07903e+08	5.23497e+08	1.23009e+08	1.20329e+08	1.20047e+08	1.26523e+08	1.12659e+08
GALACTITOL	182.079	181.071	14.202	1.09612e+09	DDA for preferred ion	[M-H]-1	8.12434e+08	9.73679e+08	1.92517e+07	6.80937e+08	9.1509e+07	4.64835e+08	6.82028e+08	5.79468e+08	5.77253e+08	4.5159e+08	4.67567e+08	4.5507e+08	4.33064e+08	4.17305e+08	4.1198e+08	4.22509e+08		2.72538e+08	2.75509e+08	2.7559e+08	1.09612e+09	8.52921e+08	6.14929e+08				7.20277e+08	8.36586e+08	6.97427e+08	5.23086e+08	4.47553e+08	4.45429e+08	5.16349e+08	6.52331e+08	4.83168e+08	4.72668e+07	6.03372e+08	5.08695e+08	4.31236e+08	4.25108e+08	4.0751e+08	4.25005e+08	3.97083e+08
	219.041	218.034	15.077	1.08422e+09	DDA for preferred ion	[M-H]-1	5.60377e+08	5.67223e+08	2.19039e+07	2.65609e+08	6.73993e+07	2.73917e+08	4.81214e+08	3.57973e+08	1.77344e+08	1.2705e+08	1.26276e+08	1.26761e+08	1.20941e+08	1.17268e+08	1.17936e+08	1.16233e+08					9.79756e+08	6.08451e+08	4.83054e+08				5.24621e+08	3.33606e+08	4.92929e+08	2.90705e+08	2.46348e+08	4.19311e+08	3.57259e+08	6.51046e+08	2.94665e+08	3.91097e+07	5.93373e+08	2.35694e+08	1.22465e+08	1.20029e+08	1.19526e+08	1.25277e+08	1.12169e+08
	598.384	300.199	3.192	1.08145e+09	DDA for other ion	[M+2H]+2	9.98374e+07	3.4219e+08	1.36771e+07	8.51667e+07	6.71881e+07	9.23521e+08	1.08145e+09	4.02042e+08	1.14315e+07	7.04132e+06	7.01621e+06	6.64074e+06	1.68548e+06	6.70238e+06	2.6071e+06	2.06793e+06					5.60361e+07	3.93755e+07	4.65202e+06	2.42465e+08	1.85288e+08	3.8967e+08	3.02458e+08	6.0725e+08	4.7055e+08	8.67216e+08	5.0047e+08	2.97012e+08	7.60178e+08	4.57106e+08	4.05628e+08	4.17171e+07	8.88675e+08	9.0142e+08	5.12769e+06	4.92827e+06	1.83645e+06	5.73042e+06	5.31689e+06
	76.0158	75.0085	6.494	1.06522e+09	No MS2	[M-H]-1	8.6198e+08	9.07295e+08	4.06468e+08	6.70574e+08	5.54523e+08	7.48811e+07	3.03332e+08	1.50514e+08	3.63281e+08	2.31253e+08	4.53723e+08	2.48857e+08	1.41764e+08	4.9241e+08	9.35568e+07	3.93001e+07		5.37233e+08			7.472e+08	5.19785e+08	4.88652e+08				3.52059e+07	2.04895e+08	4.47916e+08	5.30334e+08	4.8951e+08	6.15791e+08	5.50233e+08	9.96275e+08	5.24052e+08	3.54686e+08	7.03114e+08	7.29263e+08	7.51732e+08	3.04466e+08	8.4769e+08	6.65351e+08	5.74325e+08
	97.9671	96.9599	19.308	1.03702e+09	DDA for other ion	[M-H]-1	8.84438e+08	1.03702e+09	4.57263e+08	7.4851e+08	4.93612e+08	6.47792e+08	7.708e+08	7.32293e+08	7.26021e+08	6.46644e+08	6.47123e+08	6.51702e+08	5.77525e+08	5.77304e+08	6.10188e+08	5.85534e+08	4.68516e+08	5.25178e+08	5.58312e+08	6.10389e+08	9.44379e+08	7.65542e+08	6.51326e+08	4.49853e+08	4.58231e+08	4.53113e+08	7.47962e+08	8.21088e+08	7.37509e+08	6.28434e+08	5.77708e+08	5.68075e+08	6.2919e+08	7.00447e+08	5.42014e+08	4.52258e+08	6.64643e+08	5.9953e+08	5.91193e+08	5.80405e+08	5.79043e+08	5.75181e+08	5.58513e+08
	170.069	171.077	15.378	1.03049e+09	DDA for preferred ion	[M+H]+1	7.78094e+08	9.19877e+08	2.03865e+07	6.5592e+08	6.68386e+07	3.97961e+08	5.79612e+08	5.50938e+08	4.27698e+08	3.0865e+08	3.27523e+08	3.26281e+08	2.74008e+08	2.70093e+08	2.57914e+08	2.51361e+08				4.34792e+08	1.00065e+09	7.8749e+08	5.1019e+08				5.99805e+08	7.48868e+08	6.2323e+08	4.79502e+08	4.54683e+08	3.98219e+08	5.37364e+08	6.23617e+08	5.03272e+08	3.86984e+07	5.82582e+08	4.98896e+08	2.72226e+08	2.77673e+08	2.6352e+08	2.81526e+08	2.55458e+08
	71.0737	72.0809	12.552	9.93487e+08	DDA for preferred ion	[M+H]+1	7.48957e+08	9.22293e+08	2.21539e+07	5.95681e+08	6.33384e+07	3.80957e+08	5.57008e+08	4.81259e+08	4.58039e+08	3.25957e+08	3.33554e+08	3.37081e+08	3.0781e+08	2.99718e+08	3.03418e+08	2.98616e+08		4.29555e+08	4.34059e+08	4.19661e+08	9.47281e+08	6.98697e+08	5.2691e+08				5.88861e+08	7.38235e+08	6.07512e+08	4.1674e+08	3.87414e+08	3.65578e+08	4.53548e+08	5.75225e+08	4.10253e+08	3.6213e+07	5.02394e+08	4.20315e+08	3.23802e+08	3.14222e+08	3.05344e+08	3.3269e+08	2.99883e+08
	69.058	70.0653	12.833	9.87514e+08	DDA for preferred ion	[M+H]+1	8.72128e+08	9.53139e+08	3.39553e+07	7.25166e+08	1.08164e+08	5.99764e+08	6.81851e+08	6.88639e+08	5.0441e+08	3.63866e+08	3.86021e+08	3.86746e+08	3.68781e+08	3.60868e+08	3.51863e+08	3.52191e+08		4.04734e+08	4.2337e+08	4.16907e+08	9.54658e+08	7.92438e+08	6.29646e+08				7.06167e+08	8.01021e+08	7.44255e+08	6.01956e+08	5.89221e+08	5.11398e+08	6.44193e+08	7.16721e+08	6.12417e+08	6.23381e+07	6.83637e+08	6.3842e+08	3.80539e+08	3.67374e+08	3.63208e+08	3.80402e+08	3.58546e+08
	116.083	115.076	4.525	9.53972e+08	DDA for other ion	[M-H]-1	4.22013e+08	4.00571e+08	2.4196e+07	2.87309e+08	5.51825e+07	2.95224e+08	3.39352e+08	3.32308e+08	1.24876e+08	1.07742e+08	9.51863e+07	1.13473e+08	8.91549e+07	1.0296e+08	1.08692e+08	9.04274e+07		9.55373e+07	9.59589e+07	9.02014e+07	4.46128e+08	3.65524e+08	3.15208e+08	7.82164e+08	6.23376e+08	9.53972e+08	3.51195e+08	2.83528e+08	2.85193e+08	2.53733e+08	2.72343e+08	2.21809e+08	2.72083e+08	2.85864e+08	3.49466e+08	3.55547e+07	2.09626e+08	5.65341e+08	1.27689e+08	1.21672e+08	1.21509e+08	1.31944e+08	1.06624e+08
TYROSINE	181.074	180.066	13.39	9.31281e+08	DDA for preferred ion	[M-H]-1	7.08151e+08	9.00234e+08	1.47934e+07	5.63142e+08	5.55009e+07	3.86884e+08	5.37205e+08	4.92217e+08	4.28424e+08	3.09199e+08	3.20932e+08	3.14603e+08	2.93427e+08	2.84893e+08	2.90732e+08	2.84351e+08		3.69598e+08	3.64637e+08	3.70833e+08	9.31281e+08	6.72219e+08	4.55106e+08				5.47087e+08	7.04849e+08	5.70304e+08	4.15832e+08	3.63744e+08	3.38578e+08	4.11118e+08	5.2237e+08	3.93747e+08	2.94094e+07	4.75975e+08	4.02888e+08	2.98724e+08	2.85223e+08	2.86659e+08	2.92465e+08	2.6962e+08
	148.037	147.03	16.278	9.12449e+08	DDA for preferred ion	[M-H]-1	7.15782e+08	7.34797e+08	2.07696e+07	5.28974e+08	5.98626e+07	5.34086e+08	5.74314e+08	5.98432e+08	2.61116e+08	2.4219e+08	2.54163e+08	2.36891e+08	2.30847e+08	2.29815e+08	2.3562e+08	2.25946e+08					6.908e+08	5.2164e+08	4.02299e+08		1.89244e+08		4.86428e+08	5.3847e+08	5.61559e+08	5.42804e+08	4.77119e+08	3.74309e+08	4.94066e+08	5.18973e+08	5.27456e+08	3.9756e+07	4.84687e+08	4.74663e+08	2.17897e+08	2.18852e+08	2.1901e+08	2.26147e+08	2.1378e+08
	190.111	191.118	7.946	8.74771e+08	DDA for preferred ion	[M+H]+1	6.13881e+08	8.74771e+08	7.46806e+06	4.68123e+08	5.61073e+07	1.5283e+08	5.81245e+08	2.08402e+08	2.01388e+08	1.88973e+08	2.03088e+08	1.75594e+08	1.66117e+08	1.68994e+08	1.90508e+08	1.7377e+08					6.59329e+08	5.11746e+08	3.759e+08				3.74294e+08	4.43564e+08	3.85394e+08	2.90344e+08	2.47679e+08	2.70604e+08	2.9609e+08	3.73745e+08	2.59914e+08	3.56302e+07	3.28475e+08	2.82022e+08	1.84666e+08	1.73416e+08	1.72127e+08	1.7798e+08	1.63029e+08
ASPARAGINE	132.053	131.046	15.746	8.72557e+08	DDA for preferred ion	[M-H]-1	7.97688e+08	8.62428e+08	2.11273e+07	6.76421e+08	9.77531e+07	5.5406e+08	5.83198e+08	6.21986e+08	4.73154e+08	3.98704e+08	3.97068e+08	4.02949e+08	3.61715e+08	3.61645e+08	3.57444e+08	3.53238e+08		4.67663e+08	4.74178e+08	4.68347e+08	8.24726e+08	6.74319e+08	5.52564e+08				6.11079e+08	6.77831e+08	6.62064e+08	5.12249e+08	5.25443e+08	4.6648e+08	5.54586e+08	6.11245e+08	5.18145e+08	3.68695e+07	5.98613e+08	5.6474e+08	3.66587e+08	3.60494e+08	3.55861e+08	3.70316e+08	3.34822e+08
	190.041	191.049	8.648	8.44385e+08	DDA for preferred ion	[M+H]+1	4.67162e+08	1.51073e+08	6.98422e+07	1.46226e+08	8.22521e+07	6.79381e+08	7.6124e+07	4.25123e+08	1.12356e+08	9.52166e+07	9.20877e+07	9.00681e+07	9.28753e+07	8.36373e+07	8.78755e+07	8.71047e+07					1.10233e+08	9.20776e+07	6.72246e+07				1.37944e+08	7.87441e+07	1.93189e+08	5.59597e+08	7.12041e+08	1.33641e+08	8.44385e+08	1.55371e+08	3.4585e+08	5.91385e+07	1.60259e+08	2.41706e+08	8.42242e+07	8.47426e+07	8.20445e+07	8.74586e+07	7.84524e+07
	125.015	124.007	15.867	8.20758e+08	DDA for preferred ion	[M-H]-1	8.20758e+08	8.05497e+08	2.93683e+07	5.96023e+08	4.59267e+07	5.87496e+08	4.28616e+08	6.33309e+08	1.48836e+08	1.06907e+08	1.11011e+08	1.13645e+08	9.71706e+07	2.63392e+07	1.02042e+08	9.5446e+07		1.72325e+07			6.49163e+08	5.20623e+08	4.04595e+08				5.88812e+08	5.96842e+08	7.10379e+08	5.92284e+08	6.61498e+08	4.53693e+08	6.83415e+08	6.30336e+08	6.93768e+08	4.42995e+07	6.60905e+08	6.6143e+08	9.95019e+07	1.07085e+08	1.04994e+08	1.0768e+08	9.75514e+07
	227.189	228.196	3.717	8.14799e+08	DDA for preferred ion	[M+H]+1	7.55339e+07	7.99981e+07	8.22151e+07	6.76837e+07	1.0459e+08	1.35929e+07	1.43507e+07	5.78191e+07	1.48187e+08	1.38401e+08	2.6254e+08	7.74765e+07	4.68188e+08	2.8071e+08	4.09811e+08	2.59353e+08		1.82191e+08	1.73138e+08		5.36857e+07	4.9637e+07	4.80284e+07			2.10552e+07	5.99671e+07	8.75286e+07	5.99987e+07	5.12956e+07	4.72377e+07	3.46962e+07	4.94514e+07	8.05165e+07	6.36619e+07	7.17334e+07	5.41271e+07	4.35645e+07	6.25034e+07	3.4272e+08	1.88784e+08	9.77383e+07	8.14799e+08
	135.055	136.062	9.185	8.11633e+08	DDA for preferred ion	[M+H]+1	6.36242e+08	8.11633e+08	1.83332e+07	4.75737e+08	5.77348e+07	4.46079e+08	5.13474e+08	5.91079e+08	1.83921e+08	1.37365e+08	1.40415e+08	1.43949e+08	1.35318e+08	1.31154e+08	1.3236e+08	1.28805e+08					3.57382e+08	3.21323e+08	2.68863e+08				5.66355e+08	7.51186e+08	5.90836e+08	5.8972e+08	4.77601e+08	4.29612e+08	6.7437e+08	6.05898e+08	6.87022e+08	4.02081e+07	7.56071e+08	6.10221e+08	1.42373e+08	1.30956e+08	1.32428e+08	1.3788e+08	1.24876e+08
NICOTINAMIDE	122.048	123.055	6.157	8.1041e+08	DDA for preferred ion	[M+H]+1	4.44769e+08	1.79005e+08	5.13305e+07	4.81046e+08	9.62811e+07	2.70702e+08	4.66221e+08	4.2318e+08	2.30842e+08	2.30489e+08	2.51913e+08	2.3588e+08	2.48509e+08	2.51558e+08	2.53138e+08	2.36982e+08		2.25264e+08			1.9604e+08	2.72974e+08	2.97809e+08				5.33859e+08	7.12262e+08	5.72323e+08	8.1041e+08	3.87317e+08	4.64332e+08	5.77479e+08	5.90167e+08	6.23465e+08	6.40166e+07	7.22276e+08	5.47526e+08	2.50147e+08	2.52113e+08	2.56594e+08	2.5156e+08	3.00596e+08
	146.021	145.014	16.881	7.97731e+08	DDA for preferred ion	[M-H]-1	3.76535e+08	4.95265e+08	3.01313e+07	2.73359e+08	4.54305e+07	3.27688e+08	2.89219e+08	4.10459e+08	1.09805e+08	1.03566e+08	1.01063e+08	9.27991e+07	9.14874e+07	8.75265e+07	9.20505e+07	8.34747e+07		3.29236e+07			6.45565e+08	4.70848e+08	3.47252e+08				2.92535e+08	3.27992e+08	3.83503e+08	3.41983e+08	3.32694e+08	2.51509e+08	4.08812e+08	3.66174e+08	3.81046e+08	4.24449e+07	3.53911e+08	3.55364e+08	7.08383e+07	7.19183e+07	6.89866e+07	6.99144e+07	8.61702e+07
	233.199	234.207	4.525	7.97518e+08	DDA for preferred ion	[M+H]+1	9.81076e+07	4.19431e+08	4.16784e+08	1.33849e+08	5.66035e+08	4.09471e+08	2.67774e+08	1.73262e+08	1.46027e+08	8.21568e+07	9.67857e+07	1.20999e+08	2.07944e+08	6.20569e+07	1.62695e+08	9.61702e+07		1.1576e+08	3.62527e+08	4.05195e+08	1.61756e+08	1.03737e+08	7.10132e+07	3.71855e+07	1.61784e+08	4.82427e+08	1.06382e+08	4.88934e+08	2.66566e+08	2.02199e+08	2.67061e+08	8.39955e+07	1.41351e+08	1.49016e+08	1.36343e+08	3.6616e+08	2.14212e+08	1.4108e+08	1.58729e+08	1.89963e+08	7.97518e+08	1.39898e+08	5.43616e+08
	220.121	221.129	6.465	7.78503e+08	DDA for preferred ion	[M+H]+1	3.74407e+08	2.73425e+08	9.00906e+07	1.8297e+08	7.43681e+07	3.77265e+07	1.81738e+08	1.01907e+08	7.85437e+07	5.9689e+07	6.14597e+07	7.72113e+07	4.09312e+07	3.77836e+07	4.16048e+07	3.94381e+07					7.79663e+08	7.6838e+08	5.65511e+08				2.34691e+08	2.5463e+08	2.18465e+08	1.50591e+08	1.44809e+08	1.51241e+08	1.631e+08	2.13457e+08	1.53046e+08	5.87427e+07	1.78267e+08	1.6037e+08	5.28556e+07	4.90293e+07	4.85118e+07	4.76456e+07	4.40501e+07
	178.111	179.118	4.262	7.71295e+08	DDA for preferred ion	[M+H]+1	4.89244e+08	7.09814e+08	1.25775e+07	4.33528e+08	4.80932e+07	2.85075e+08	4.92133e+08	3.29305e+08	3.85527e+08	2.71504e+08	3.27552e+08	3.081e+08	3.39825e+08	3.76527e+08	3.68166e+08	3.22952e+08					7.71295e+08	5.86203e+08	4.26049e+08				4.51181e+08	4.99103e+08	4.47003e+08	3.83689e+08	3.41985e+08	3.52573e+08	3.95483e+08	4.25464e+08	3.67402e+08	3.26534e+07	4.42172e+08	3.77343e+08	3.34155e+08	3.39761e+08	2.98027e+08	3.10879e+08	3.13805e+08
	90.0315	89.0243	14.794	7.496e+08	DDA for other ion	[M-H]-1	4.93202e+08	7.496e+08	1.26104e+07	4.4259e+08	5.36986e+07	2.9128e+08	3.96493e+08	3.37724e+08	3.78561e+08	2.7727e+08	3.0163e+08	2.72647e+08	2.58908e+08	2.88256e+08	2.41741e+08	2.89794e+08		2.50228e+08		2.32485e+08	7.1153e+08	5.11792e+08	4.00851e+08				4.62577e+08	5.76796e+08	4.47065e+08	4.02084e+08	3.52014e+08	3.4e+08	4.00042e+08	4.14038e+08	3.72751e+08	3.51856e+07	4.22293e+08	3.81529e+08	3.00166e+08	2.89869e+08	2.91557e+08	2.95167e+08	2.85997e+08
	175.115	176.122	27.133	7.44688e+08	DDA for preferred ion	[M+H]+1	4.46925e+08	5.11546e+08	6.97783e+07	4.60619e+08	1.18775e+08	4.71869e+08	5.40648e+08	4.77836e+08	5.82189e+08	5.25055e+08	5.64694e+08	5.09235e+08	4.87019e+08	4.68473e+08	5.00156e+08	4.52448e+08			6.34374e+08		1.30872e+08	1.68031e+08	2.01356e+08				5.29841e+08	6.38746e+08	5.01906e+08	6.04849e+08	5.55166e+08	5.02084e+08	5.74886e+08	5.81436e+08	5.57434e+08	9.52889e+07	7.44688e+08	5.4807e+08	5.02441e+08	5.13025e+08	5.19037e+08	4.95055e+08	4.81787e+08
	260.081	261.088	11.026	7.40212e+08	DDA for preferred ion	[M+H]+1	4.83316e+08	5.40804e+08	2.76739e+08	4.79284e+08	7.40212e+08	4.33121e+08	4.68762e+08	4.50049e+08	4.55554e+08	4.20715e+08	4.06882e+08	4.1644e+08	4.01676e+08	3.99473e+08	4.08259e+08	4.41173e+08		3.97936e+08	4.2941e+08	4.09665e+08	6.21926e+08	4.98393e+08	4.53718e+08				4.99691e+08	4.95872e+08	4.85101e+08	4.33123e+08	4.24148e+08	4.24454e+08	4.17313e+08	4.57017e+08	4.0574e+08	2.7663e+08	4.39525e+08	3.96964e+08	4.20499e+08	4.17891e+08	4.05212e+08	3.89674e+08	4.15297e+08
D-ORNITHINE	132.09	133.097	23.842	7.3666e+08	DDA for preferred ion	[M+H]+1	4.47792e+08	5.37702e+08	1.27318e+07	3.66108e+08	3.08494e+07	1.84109e+08	3.01543e+08	2.42462e+08	2.16647e+08	1.45614e+08	1.47674e+08	1.53952e+08	1.34323e+08	1.28554e+08	1.22566e+08	1.26334e+08		2.04526e+07		2.33083e+07	6.82199e+08	4.19159e+08	2.85362e+08				3.06966e+08	3.43433e+08	2.8122e+08	1.73461e+08	1.82049e+08	1.51283e+08	1.85744e+08	2.5811e+08	1.86873e+08	2.60091e+07	2.31376e+08	1.95637e+08	1.26081e+08	1.16093e+08	1.31491e+08	1.37686e+08	1.23784e+08
3-HYDROXYMETHYLGLUTARATE	162.052	161.045	15.101	7.35894e+08	DDA for preferred ion	[M-H]-1	4.60965e+08	3.13507e+08	1.68198e+07	4.11123e+08	6.07199e+07	3.00455e+08	3.71947e+08	3.60258e+08	2.50909e+08	2.1898e+08	2.26963e+08	2.36308e+08	2.19446e+08	2.11489e+08	2.29675e+08	2.17112e+08					4.01392e+08	4.34563e+08	6.80671e+08				7.35894e+08	4.4008e+08	4.07029e+08	3.10151e+08	2.98396e+08	2.66443e+08	3.03738e+08	3.68407e+08	2.91133e+08	3.61027e+07	3.28616e+08	3.36384e+08	2.2228e+08	1.3901e+08	2.08685e+08	2.0874e+08	1.93811e+08
	129.152	130.159	11.09	7.24576e+08	DDA for preferred ion	[M+H]+1	4.23544e+08	4.01574e+08	2.85255e+08	3.64277e+08	7.24576e+08	3.34378e+08	3.05424e+08	7.47694e+07	4.95539e+08	4.71695e+08	5.11706e+08	4.40149e+08	3.89427e+08	4.59271e+08	4.88197e+08	3.75048e+08		4.37795e+08		4.35204e+08	2.59292e+08	1.89915e+08	6.79143e+07				3.22369e+08	3.48687e+08	3.00063e+08	3.74392e+08	3.78167e+08	3.61606e+08	3.5082e+08	3.46688e+08	3.29861e+08	2.64365e+08	3.23011e+08	3.8489e+08	3.6469e+08	4.42736e+08	3.75532e+08	3.84651e+08	3.66809e+08
	113.084	114.092	4.787	7.18037e+08	DDA for preferred ion	[M+H]+1	4.53322e+08	4.73033e+08	6.10164e+07	4.51172e+08	1.28142e+08	3.74772e+08	5.03115e+08	4.67314e+07	5.01746e+08	4.53151e+08	4.77475e+08	4.42956e+08	4.15747e+08	4.17678e+08	4.24516e+08	3.99932e+08	8.49255e+07		6.04088e+07	5.22576e+07	2.54817e+08	2.92527e+08	2.74011e+08	1.88287e+08	2.01061e+08	1.71142e+08	4.46844e+08	7.18037e+08	5.68521e+08	5.10411e+08	4.05225e+08	3.37172e+08	5.27594e+08	6.13835e+08	4.28443e+08	9.58932e+07	5.94942e+08	5.60829e+08	3.90506e+08	4.37692e+08	4.75604e+08	3.83625e+08	4.49377e+08
TRANS-4-HYDROXY-L-PROLINE	131.058	130.051	14.716	7.14018e+08	DDA for preferred ion	[M-H]-1	5.73798e+08	6.46339e+08	1.19349e+07	4.58586e+08	4.46987e+07	3.53593e+08	4.37737e+08	3.82427e+08	2.23007e+08	1.68454e+08	1.71982e+08	1.86703e+08	1.66706e+08	1.71077e+08	1.69957e+08	1.6674e+08		1.84386e+08	1.91031e+08	1.85276e+08	6.19879e+08	4.94307e+08	3.6677e+08				3.86838e+08	4.49256e+08	4.09589e+08	3.27499e+08	3.06924e+08	3.04997e+08	3.65223e+08	4.04431e+08	3.46202e+08	2.40709e+07	3.78422e+08	3.60454e+08	1.73204e+08	1.681e+08	1.63286e+08	1.69766e+08	1.54944e+08
	144.115	143.107	3.798	7.03221e+08	DDA for preferred ion	[M-H]-1	3.77623e+08	3.37383e+08	7.40266e+07	2.05873e+08	9.85108e+07	1.33783e+08	1.34165e+08	1.14268e+08	9.97904e+07	8.0083e+07	7.95481e+07	7.93751e+07	1.02691e+08	7.58907e+07	8.1013e+07	7.82478e+07		7.17131e+07	6.0891e+07	6.91806e+07	3.25011e+08	2.45919e+08	1.85318e+08	7.03221e+08	3.76495e+08	4.34258e+08	3.16504e+08	2.19504e+08	2.28999e+08	2.14114e+08	1.98913e+08	1.34065e+08	1.5331e+08	1.95627e+08	1.27903e+08	8.47095e+07	1.50572e+08	3.534e+08	8.7592e+07	8.36602e+07	8.78709e+07	8.70109e+07	8.53337e+07
	158.085	159.092	4.213	6.94209e+08	DDA for preferred ion	[M+H]+1	4.76833e+08	6.94209e+08	1.12285e+07	4.75609e+08	4.95731e+07	2.58635e+08	4.01598e+08	2.6425e+08	3.56733e+08	2.50743e+08	2.90104e+08	2.7704e+08	3.25847e+08	3.68438e+08	3.66988e+08	3.2114e+08					6.40976e+08	4.97128e+08	3.52491e+08				3.95191e+08	4.78358e+08	4.04502e+08	3.38982e+08	2.89842e+08	3.06407e+08	3.36292e+08	3.97024e+08	2.82578e+08	3.46385e+07	3.61355e+08	3.48188e+08	3.18982e+08	3.39269e+08	2.9178e+08	2.86598e+08	2.9479e+08
	194.116	195.123	4.76	6.9268e+08	DDA for preferred ion	[M+H]+1	4.53428e+08	4.05852e+08	4.14529e+07	4.57115e+08	7.12728e+07	4.81715e+08	4.45042e+08	4.94438e+08	1.492e+08	1.07566e+08	1.0868e+08	1.11019e+08	1.0127e+08	7.80498e+07	1.01377e+08	9.66328e+07	1.26507e+08	1.09692e+08	1.24913e+08	1.28944e+08	2.8102e+08	3.13204e+08	3.09986e+08	2.53563e+08	3.08867e+08	2.82199e+08	6.42615e+08	6.28972e+08	6.36071e+08	6.9268e+08	6.49914e+08	4.31437e+08	6.19796e+08	5.95946e+08	6.36633e+08	5.24645e+07	5.71176e+08	5.65188e+08	9.5957e+07	1.13204e+08	1.16323e+08	1.06477e+08	9.55104e+07
	284.271	283.264	3.18	6.85598e+08	DDA for preferred ion	[M-H]-1	5.24311e+08	2.84348e+08	1.72583e+08	4.69096e+08	2.38821e+08	2.53805e+08	2.91342e+08	2.50202e+08	2.68978e+08	2.45771e+08	1.90599e+08	1.99796e+08	2.17528e+08	2.09963e+08	1.84833e+08	1.69424e+08		3.11968e+08	3.55755e+08	2.93008e+08	2.90036e+08	2.28243e+08	2.18371e+08				2.76577e+08	2.42953e+08	2.06106e+08	2.2909e+08	2.54585e+08	3.91266e+08	2.15691e+08	4.37119e+08	2.6334e+08	1.4256e+08	2.20331e+08	1.99204e+08	1.81309e+08	1.81128e+08	1.81427e+08	1.44038e+08	1.70285e+08
	168.051	169.059	15.438	6.84468e+08	DDA for preferred ion	[M+H]+1	3.23275e+08	3.32668e+08	7.04363e+06	3.57109e+08	7.01966e+07	2.87953e+08	3.84762e+08	2.87501e+08	5.16495e+08	3.21017e+08	3.22486e+08	3.2707e+08	3.33518e+08	3.28756e+08	3.44777e+08	3.18625e+08		6.75909e+08	6.84468e+08		3.77723e+08	3.70473e+08	3.05405e+08				3.33395e+08	4.0486e+08	3.28497e+08	3.10105e+08	2.7061e+08	3.17207e+08	3.10169e+08	3.27449e+08	2.79346e+08	1.95284e+07	2.9977e+08	3.41326e+08	3.31022e+08	3.3381e+08	3.0676e+08	3.44878e+08	3.03702e+08
	211.088	212.095	10.507	6.81151e+08	DDA for other ion	[M+H]+1	5.69234e+08	4.56805e+08	4.09123e+08	5.00571e+08	6.02673e+08	4.27563e+08	4.72905e+08	4.36988e+08	5.70006e+08	6.08882e+08	5.06059e+08	4.8582e+08	6.30695e+08	5.78223e+08	4.52692e+08	5.58174e+08		6.22449e+08	4.78975e+08		2.26506e+08	2.96392e+08	2.79573e+08				5.28241e+08	4.64162e+08	4.97993e+08	4.91051e+08	4.37192e+08	5.1813e+08	5.156e+08	4.8535e+08	4.93075e+08	3.51865e+08	4.01222e+08	4.85091e+08	4.89188e+08	5.77402e+08	5.57213e+08	5.94882e+08	6.08245e+08
	767.583	768.59	3.206	6.72643e+08	DDA for preferred ion	[M+H]+1	6.72643e+08	5.58465e+08	2.08948e+08	5.21914e+08	1.98126e+08	2.67542e+07	3.35944e+08	4.54277e+08	1.4118e+08	1.12009e+08	1.10605e+08	1.06636e+08	9.66034e+07	8.71082e+07	8.7152e+07	8.50716e+07					2.14266e+08	2.39065e+08	2.25472e+08				3.54426e+08	2.19053e+08	4.48554e+08	1.5657e+08	4.21079e+08	6.12596e+08	2.23952e+08	5.83e+08	4.88785e+08	1.53119e+08	1.00414e+08	1.13017e+08	8.63282e+07	8.73212e+07	8.62263e+07	8.71322e+07	8.53657e+07
	196.077	197.084	4.122	6.68295e+08	DDA for preferred ion	[M+H]+1	4.60843e+08	6.68295e+08	6.68756e+06	4.61611e+08	3.40063e+07	2.02526e+08	3.48809e+08	2.17316e+08	2.98142e+08	2.05301e+08	2.55563e+08	2.503e+08	3.12641e+08	3.57485e+08	3.57362e+08	3.12597e+08					6.36314e+08	4.8729e+08	3.42657e+08				3.53796e+08	4.50825e+08	3.64139e+08	2.98465e+08	2.57185e+08	2.77335e+08	2.95422e+08	3.53882e+08	2.57188e+08	2.9891e+07	3.17297e+08	2.92881e+08	2.89818e+08	3.06595e+08	2.73825e+08	2.73164e+08	2.76168e+08
METHIONINE	149.051	148.043	11.599	6.66196e+08	DDA for preferred ion	[M-H]-1	4.66198e+08	5.97528e+08	7.91797e+06	3.74027e+08	3.59082e+07	2.46875e+08	3.43447e+08	3.21704e+08	2.70593e+08	1.98345e+08	2.00984e+08	2.02021e+08	1.7942e+08	1.78123e+08	1.80334e+08	1.78658e+08		2.47711e+08	2.50676e+08	2.43463e+08	6.40048e+08	4.53239e+08	2.97325e+08				3.50693e+08	4.50449e+08	3.68677e+08	2.55672e+08	2.3822e+08	2.16894e+08	2.70349e+08	3.42147e+08	2.57646e+08	1.89597e+07	3.06804e+08	2.66876e+08	1.85841e+08	1.80094e+08	1.80373e+08	1.88768e+08	1.69392e+08
	275.127	274.119	3.945	6.57463e+08	DDA for preferred ion	[M-H]-1	3.25929e+08	3.32612e+08	7.73029e+07	1.67054e+08	5.93702e+07	2.01129e+07	1.63053e+08	4.1017e+07	4.08908e+07	1.23139e+07	1.42038e+07	1.43843e+07	9.38449e+06	1.09408e+07	1.12363e+07	1.01741e+07					5.9036e+08	4.38402e+08	3.11981e+08				2.11371e+08	2.46613e+08	2.21027e+08	1.5872e+08	1.42832e+08	1.41537e+08	1.84307e+08	2.04522e+08	1.54114e+08	5.26485e+07	1.79913e+08	1.42592e+08	1.18896e+07	1.35987e+07	1.13822e+07	1.16172e+07	1.40583e+07
TRYPTAMINE	160.1	161.107	3.918	6.55502e+08	DDA for preferred ion	[M+H]+1	6.55502e+08	5.92445e+08	3.16452e+07	4.80336e+08	3.84796e+07	3.52679e+08	5.91532e+08	4.53401e+08	3.85136e+08	4.05218e+08	3.78235e+08	4.57759e+08	4.53628e+08	4.84169e+08	4.92846e+08	4.57623e+08					4.22863e+08	3.33025e+08	2.53996e+08				5.0969e+08	5.5498e+08	5.05563e+08	4.4526e+08	3.94179e+08	4.25473e+08	4.88961e+08	5.381e+08	4.89321e+08	5.04167e+07	5.15122e+08	4.72586e+08	4.55702e+08	4.96974e+08	4.25507e+08	4.12797e+08	4.08646e+08
	173.117	174.124	23.452	6.5021e+08	DDA for preferred ion	[M+H]+1	1.57837e+08	2.52695e+08	4.10585e+07	1.62274e+08	2.52353e+07	9.18924e+07	1.9229e+08	1.51893e+08	5.43182e+08	6.5021e+08	5.95973e+08	3.79612e+08	4.23898e+08	4.11571e+08	4.31061e+08	4.5464e+08		4.30176e+07		2.13124e+07	3.57451e+07	2.29979e+07	4.62954e+07				1.80964e+08	2.97527e+08	9.81169e+07	1.42141e+08	5.50212e+07	1.28177e+08	1.2917e+08	1.72977e+08	1.44976e+08	4.48517e+07	2.10147e+08	1.36475e+08	4.63222e+08	5.92283e+08	3.10804e+08	3.38761e+08	3.17304e+08
	131.074	132.081	11.373	6.42242e+08	DDA for preferred ion	[M+H]+1	5.06556e+08	5.24055e+08	1.84694e+07	3.46338e+08	6.08597e+07	2.15428e+08	3.00563e+08	2.58364e+08	2.05076e+08	2.07411e+08	2.01677e+08	2.39804e+08	1.94376e+08	2.01844e+08	1.91172e+08	1.89097e+08					4.65039e+08	3.92874e+08	2.73061e+08				3.02074e+08	3.66043e+08	2.94599e+08	2.3382e+08	2.36353e+08	2.16635e+08	2.47276e+08	2.89254e+08	2.55771e+08	3.85552e+07	2.66122e+08	2.47162e+08	1.93021e+08	1.79928e+08	1.85611e+08	1.92327e+08	1.80148e+08
	206.106	207.113	4.254	6.33218e+08	DDA for preferred ion	[M+H]+1	3.87239e+08	5.31911e+08	1.14065e+07	3.49335e+08	5.20904e+07	2.84324e+08	4.60144e+08	3.74035e+08	3.66639e+08	2.63395e+08	3.07115e+08	2.92831e+08	2.69887e+08	2.78211e+08	2.89764e+08	2.62581e+08					6.23951e+08	5.35833e+08	4.20587e+08				4.4569e+08	5.08034e+08	4.39756e+08	3.52846e+08	2.96602e+08	3.13184e+08	3.41506e+08	3.94277e+08	3.2257e+08	3.12583e+07	3.96668e+08	3.60168e+08	2.67597e+08	2.71513e+08	2.64051e+08	2.74933e+08	2.60596e+08
	116.047	115.04	5.586	6.26859e+08	No MS2	[M-H]-1	3.66635e+08	5.08789e+08	1.5029e+07	3.29014e+08	3.89161e+07	1.93281e+08	2.93945e+08	2.1155e+08	1.80889e+08	1.30267e+08	1.2698e+08	1.27816e+08	1.20695e+08	1.18164e+08	1.17509e+08	1.16118e+08					6.26859e+08	4.47945e+08	3.05542e+08				2.65005e+08	3.37508e+08	2.79969e+08	2.08932e+08	1.79546e+08	1.58461e+08	2.11969e+08	2.46462e+08	2.06542e+08	3.13599e+07	2.25395e+08	2.09201e+08	1.2265e+08	1.2061e+08	1.18849e+08	1.26456e+08	1.11124e+08
	782.566	783.573	3.225	6.25704e+08	DDA for preferred ion	[M+H]+1	6.25704e+08	3.57763e+08	3.22769e+08	5.31314e+08	2.43851e+08	1.71486e+07	4.76979e+07	2.47035e+08	9.78008e+07	7.82436e+07	7.72967e+07	7.8116e+07	8.13159e+07	7.47023e+07	7.35279e+07	7.08703e+07					2.14283e+08	1.85299e+08	1.47377e+08				2.89048e+08	2.33381e+08	2.98089e+08	5.24878e+07	2.30761e+08	2.60405e+08	2.09167e+08	5.2915e+08	2.40166e+08	1.46199e+08	1.83042e+08	1.73882e+08	7.86661e+07	8.42867e+07	7.73668e+07	7.74276e+07	7.36344e+07
	83.0372	84.0445	15.381	6.25603e+08	DDA for preferred ion	[M+H]+1	4.75556e+08	5.96946e+08	1.2047e+07	4.05151e+08	3.72956e+07	3.26646e+08	3.96568e+08	3.54292e+08	2.26222e+08	1.53792e+08	1.64846e+08	1.63711e+08	1.38762e+08	1.31884e+08	1.3105e+08	1.3249e+08			2.24248e+08	2.11852e+08	5.81163e+08	4.16697e+08	3.00321e+08				4.02504e+08	4.56341e+08	4.07349e+08	3.18364e+08	2.93878e+08	2.58008e+08	3.54333e+08	3.6657e+08	3.09206e+08	2.63098e+07	3.39934e+08	3.64423e+08	1.41142e+08	1.4103e+08	1.35003e+08	1.45005e+08	1.33874e+08
	155.07	156.077	16.133	6.24692e+08	DDA for preferred ion	[M+H]+1	2.88136e+08	3.18838e+08	1.33237e+07	2.10064e+08	2.31787e+07	1.63257e+08	2.16796e+08	1.84417e+08	1.45445e+08	1.11227e+08	1.13277e+08	1.11854e+08	9.16934e+07	8.8831e+07	8.77748e+07	8.64837e+07					3.34912e+08	2.58851e+08	1.73445e+08				2.23318e+08	2.72036e+08	2.24187e+08	1.68935e+08	1.49516e+08	1.34636e+08	1.7311e+08	1.96232e+08	1.91904e+08	1.80941e+07	2.36787e+08	1.85635e+08	8.8534e+07	8.53677e+07	8.77977e+07	8.66832e+07	8.20164e+07
	354.056	353.048	6.39	6.2395e+08	DDA for preferred ion	[M-H]-1	3.67922e+08	6.2395e+08	4.22193e+07	2.39055e+08	6.32747e+07	2.67613e+08	4.69739e+08	3.55713e+08	2.3586e+08	2.61716e+08	2.58036e+08	2.51973e+08	2.43908e+08	2.40988e+08	2.3544e+08	2.38149e+08		2.55385e+08	2.56846e+08	2.50094e+08	1.27034e+08	1.53368e+08	1.66422e+08				3.33942e+08	4.49949e+08	4.06948e+08	3.06219e+08	2.43379e+08	2.62441e+08	2.92502e+08	4.06324e+08	2.50637e+08	4.99906e+07	3.26668e+08	2.35143e+08	2.13948e+08	1.99024e+08	2.0732e+08	2.20881e+08	1.99508e+08
HIPPURATE	179.058	178.05	6.548	6.22275e+08	DDA for preferred ion	[M-H]-1	5.12189e+08	3.59707e+08	5.12536e+07	4.9534e+08	8.99496e+07	2.79393e+08	4.44946e+08	4.19126e+08	3.38049e+08	2.65081e+08	2.59716e+08	2.67408e+08	2.67898e+08	2.58163e+08	2.61755e+08	2.61935e+08		1.52377e+08	1.54947e+08	1.53157e+08	2.25137e+08	3.06772e+08	2.96358e+08				5.46337e+08	6.22275e+08	5.16924e+08	3.4189e+08	3.00221e+08	3.79597e+08	3.33416e+08	5.20074e+08	3.47364e+08	5.87485e+07	3.80747e+08	3.12138e+08	2.63899e+08	2.49643e+08	2.51443e+08	2.6161e+08	2.39292e+08
	354.055	353.048	5.113	6.19813e+08	DDA for preferred ion	[M-H]-1	4.52858e+08	4.54487e+08	4.81171e+07	4.60861e+08	9.50624e+07	3.91752e+08	4.90565e+08	4.76404e+08	5.68021e+08	3.63045e+08	3.57945e+08	3.56725e+08	3.6155e+08	3.37877e+08	3.38912e+08	3.38524e+08			3.69815e+08	3.77237e+08	2.18745e+08	3.09338e+08	2.87607e+08				5.25636e+08	6.01221e+08	5.16613e+08	4.63527e+08	4.20446e+08	4.30145e+08	5.11813e+08	5.42429e+08	4.51664e+08	6.10969e+07	6.19813e+08	5.13052e+08	3.67859e+08	3.69643e+08	3.52704e+08	3.6598e+08	3.35142e+08
	133.875	132.868	4.763	6.1328e+08	DDA for preferred ion	[M-H]-1	4.16782e+08	6.1328e+08	1.32646e+07	3.02544e+08	5.53831e+07	3.11234e+08	2.94112e+08	5.30321e+08	2.71115e+08	2.62613e+08	2.70447e+08	2.51563e+08	2.73523e+08	2.45836e+08	2.66602e+08	2.48344e+08					3.42312e+08	4.92773e+08	3.47652e+08				4.33194e+08	4.62798e+08	3.97844e+08	3.5364e+08	3.27421e+08	3.01484e+08	3.78675e+08	3.782e+08	3.74664e+08	3.58045e+07	4.03906e+08	3.62896e+08	2.52588e+08	2.49509e+08	2.48808e+08	2.49208e+08	2.45597e+08
	224.805	223.798	10.586	6.1019e+08	No MS2	[M-H]-1	5.34377e+08	5.67219e+08	1.483e+07	3.76509e+08	5.40469e+07	2.82881e+08	3.76181e+08	2.28134e+08	1.73391e+08	1.27739e+08	1.25545e+08	1.27304e+08	1.23309e+08	1.22492e+08	1.23728e+08	1.19361e+08					6.09421e+08	3.8757e+08	3.18048e+08				3.59003e+08	5.62876e+08	4.00872e+08	3.16673e+08	2.8011e+08	2.55847e+08	3.2823e+08	3.14835e+08	2.94642e+08	3.56627e+07	3.47441e+08	3.37742e+08	1.23085e+08	1.21583e+08	1.19922e+08	1.26346e+08	1.12569e+08
	250.178	251.186	3.854	6.04483e+08	DDA for other ion	[M+H]+1	3.26564e+08	4.70131e+08	1.25584e+07	2.71751e+08	5.52536e+07	4.29796e+08	3.28161e+08	2.48768e+08	2.09192e+08	1.57129e+08	1.60136e+08	1.70116e+08	1.53874e+08	1.48197e+08	1.46064e+08	1.43977e+08	4.02482e+08				6.04483e+08	3.98353e+08	3.14662e+08	2.30114e+08	2.71411e+08	2.4182e+08	2.88685e+08	3.77065e+08	3.77175e+08	3.13968e+08	3.00507e+08	2.11406e+08	4.0271e+08	2.45082e+08	3.27357e+08	3.16841e+07	3.13637e+08	3.56624e+08	1.886e+08	1.52742e+08	1.5638e+08	1.57053e+08	1.45457e+08
	102.031	101.024	16.874	5.89779e+08	No MS2	[M-H]-1	4.58699e+08	5.26469e+08	2.31855e+07	4.9885e+08	6.53019e+07	2.313e+08	4.20316e+08	3.29273e+08	1.71444e+08	1.25167e+08	1.24121e+08	1.25017e+08	1.18555e+08	1.17018e+08	1.15344e+08	1.12677e+08					5.44837e+08	3.81039e+08	3.5896e+08				4.15538e+08	4.35488e+08	4.82837e+08	3.29965e+08	2.84337e+08	3.26539e+08	3.29389e+08	4.59666e+08	2.61479e+08	4.17579e+07	3.23548e+08	2.97104e+08	1.21954e+08	1.19745e+08	1.19007e+08	1.24237e+08	1.1451e+08
	176.131	177.139	4.473	5.87438e+08	DDA for preferred ion	[M+H]+1	3.09256e+08	5.87438e+08	1.11892e+07	4.64789e+08	2.19267e+07	2.0172e+08	3.4526e+08	1.50354e+08	2.76176e+08	2.06492e+08	1.27369e+08	1.2848e+08	1.58419e+08	1.94018e+08	1.98758e+08	1.69574e+08					3.78543e+08	3.24228e+08	2.17647e+08				2.78035e+08	3.45677e+08	2.79826e+08	2.12114e+08	1.82406e+08	1.78777e+08	2.12063e+08	2.72755e+08	1.92427e+08	2.59686e+07	2.27897e+08	2.15385e+08	1.73793e+08	1.72687e+08	1.60941e+08	1.64068e+08	1.53615e+08
	151.064	152.071	7.553	5.86623e+08	DDA for preferred ion	[M+H]+1	4.17228e+08	5.54935e+08	3.05706e+07	3.29361e+08	6.38225e+07	2.67294e+08	3.87145e+08	3.2682e+08	3.32171e+08	2.65992e+08	2.65294e+08	2.58864e+08	2.55024e+08	2.45932e+08	2.5391e+08	2.49676e+08		3.09598e+08	3.17467e+08	3.05018e+08	5.86623e+08	4.5637e+08	3.36004e+08				3.86714e+08	5.34887e+08	4.21411e+08	3.10494e+08	2.77911e+08	2.60406e+08	3.16155e+08	3.73675e+08	2.86768e+08	5.0584e+07	3.56059e+08	3.32533e+08	2.6344e+08	2.58265e+08	2.44158e+08	2.57368e+08	2.33008e+08
	356.221	357.229	8.642	5.85199e+08	DDA for preferred ion	[M+H]+1	3.41297e+08	4.60479e+08	1.6005e+07	2.81289e+08	2.72677e+07	1.49283e+08	2.13759e+08	1.53313e+08	1.45581e+08	1.11096e+08	1.13753e+08	1.10091e+08	9.14174e+07	8.64034e+07	8.77731e+07	8.62491e+07					5.85199e+08	3.53031e+08	2.54765e+08				2.16733e+08	2.83286e+08	2.44224e+08	1.57601e+08	1.47494e+08	1.34093e+08	1.72783e+08	2.17953e+08	1.57218e+08	2.46333e+07	1.92545e+08	1.60958e+08	8.60355e+07	8.60823e+07	8.43621e+07	8.59679e+07	8.0217e+07
	179.058	178.051	8.647	5.80315e+08	DDA for preferred ion	[M-H]-1	4.34153e+08	5.08683e+08	7.86006e+06	3.6697e+08	4.5542e+07	2.33591e+08	3.32316e+08	2.99176e+08	2.68122e+08	2.135e+08	2.132e+08	2.05125e+08	2.10865e+08	2.087e+08	2.11577e+08	2.04149e+08					5.63059e+08	4.40922e+08	3.10735e+08				3.62592e+08	4.51002e+08	3.65268e+08	2.7262e+08	2.36022e+08	2.30833e+08	2.63717e+08	3.36975e+08	2.57562e+08	3.12413e+07	3.09022e+08	2.56964e+08	2.06609e+08	2.00751e+08	1.9586e+08	2.02773e+08	1.81886e+08
	150.089	151.097	6.376	5.77958e+08	DDA for other ion	[M+H]+1	3.28796e+08	3.04412e+08	6.35103e+07	3.48231e+08	9.45766e+07	5.10058e+08	3.59504e+08	2.99786e+08	4.59637e+08	5.27748e+08	5.77958e+08	5.25431e+08	3.94448e+08	3.97304e+08	4.18391e+08	3.51485e+08		5.2375e+08	5.35668e+08	5.74855e+08	2.07347e+08	2.66322e+08	2.45535e+08	3.76983e+08	3.7512e+08	3.93148e+08	3.17577e+08	3.04845e+08	3.63166e+08	3.4844e+08	3.10932e+08	3.06894e+08	3.22385e+08	2.89355e+08	3.33926e+08	6.64539e+07	3.55511e+08	3.50424e+08	3.78079e+08	4.33709e+08	4.07163e+08	3.75011e+08	3.99334e+08
	260.081	261.088	10.658	5.73918e+08	DDA for preferred ion	[M+H]+1	5.19035e+08	5.81643e+08	1.68147e+08	4.96343e+08	3.39734e+08	4.55923e+08	4.81962e+08	4.83334e+08	4.91452e+08	4.81199e+08	5.20708e+08	5.0413e+08	5.36842e+08	5.32935e+08	5.1718e+08	4.8112e+08		5.38686e+08		5.082e+08	5.4076e+08	5.31765e+08	4.82136e+08				5.26395e+08	5.24377e+08	5.43641e+08	5.26487e+08	4.83569e+08	5.01134e+08	5.15192e+08	5.25899e+08	5.41812e+08	1.73509e+08	5.19599e+08	5.2767e+08	5.1776e+08	5.1246e+08	5.33099e+08	5.48545e+08	5.49019e+08
	275.112	276.119	15.644	5.72164e+08	DDA for preferred ion	[M+H]+1	5.72164e+08	1.78995e+08	8.91349e+07	1.61134e+08	5.69412e+07	6.26657e+07	3.83714e+07	8.08012e+07	1.10729e+07	7.44621e+06	7.64125e+06	6.39492e+06	6.6819e+06	5.6359e+06	4.46243e+06	6.81826e+06					3.6736e+08	2.23333e+08	1.49808e+08				2.11703e+08	7.27422e+07	8.43553e+07	2.15715e+08	6.87795e+07	6.58274e+07	1.42761e+08	8.22922e+07	8.10611e+07	5.21806e+07	3.89906e+07	3.93284e+07	4.68167e+06	5.71043e+06	6.28665e+06	6.59738e+06	5.09497e+06
	297.09	298.097	5.947	5.71125e+08	DDA for preferred ion	[M+H]+1	4.60184e+08	5.32568e+08	3.56875e+07	3.87106e+08	7.16034e+07	2.48071e+08	3.68388e+08	2.86461e+08	1.76116e+08	1.2605e+08	1.24974e+08	1.26897e+08	1.19564e+08	1.17154e+08	1.16545e+08	1.1366e+08					5.44191e+08	5.24617e+08	4.34906e+08				3.55444e+08	3.97283e+08	3.48795e+08	2.86836e+08	2.6159e+08	2.34895e+08	2.99784e+08	3.36668e+08	2.71041e+08	5.09522e+07	3.04474e+08	2.91164e+08	1.22739e+08	1.20526e+08	1.1924e+08	1.25187e+08	1.14912e+08
	781.563	782.57	3.181	5.64294e+08	DDA for preferred ion	[M+H]+1	5.31795e+08	3.13152e+08	3.10859e+08	5.64294e+08	1.98888e+08	1.82003e+08	3.2757e+08	3.85834e+08	1.63726e+08	1.19293e+08	1.18069e+08	1.22451e+08	1.22137e+08	1.14211e+08	1.16405e+08	1.12798e+08					1.47509e+08	2.19851e+08	1.99381e+08				3.67993e+08	3.10451e+08	4.0468e+08	2.24668e+08	3.79657e+08	5.54171e+08	2.30036e+08	4.51547e+08	4.59122e+08	1.63463e+08	1.12149e+08	1.30721e+08	1.20038e+08	1.18469e+08	1.18997e+08	1.23198e+08	1.15216e+08
	114.032	113.024	14.793	5.61264e+08	DDA for preferred ion	[M-H]-1	1.61651e+08	4.6209e+08	1.83009e+07	1.40313e+08	1.54163e+07	8.4302e+07	1.46289e+08	1.15746e+08	1.10431e+08	8.15463e+07	7.86117e+07	8.16531e+07	8.79533e+07	6.65785e+07	7.45126e+07	6.2165e+07					4.88407e+08	2.20397e+08	1.35467e+08				1.10614e+08	1.7784e+08	1.40567e+08	1.05435e+08	8.41082e+07	9.14235e+07	1.0998e+08	1.42215e+08	1.01459e+08	1.29301e+07	1.28237e+08	1.03307e+08	7.33716e+07	7.77718e+07	7.45368e+07	7.68848e+07	7.42375e+07
	159.069	160.076	4.973	5.56881e+08	DDA for preferred ion	[M+H]+1	3.81377e+08	4.32261e+08	2.31292e+07	3.2787e+08	4.79393e+07	2.81014e+08	3.85141e+08	3.65162e+08	2.12384e+08	1.99126e+08	2.43132e+08	3.61805e+07	2.44483e+08	2.2833e+08	2.5851e+08	2.26927e+08					2.0915e+08	2.75403e+08	2.65249e+08				4.05504e+08	5.56881e+08	4.2756e+08	3.21684e+08	2.64752e+08	2.51671e+08	3.25018e+08	3.94036e+08	2.92976e+08	2.47854e+07	3.98374e+08	3.29826e+08	2.50605e+08	2.51077e+08	2.41591e+08	2.48981e+08	2.23403e+08
	113.048	131.082	12.609	5.55495e+08	No MS2	[M+NH4]+1	2.536e+08	3.28033e+08	5.42987e+07	2.09762e+08	7.00521e+07	2.33504e+08	2.73906e+08	2.2881e+08	3.98274e+08	4.49464e+08	4.32194e+08	3.21364e+08	3.87164e+08	3.77091e+08	3.75222e+08	3.95023e+08					1.30717e+08	1.52237e+08	1.43015e+08				2.60756e+08	3.66153e+08	2.65454e+08	2.32681e+08	2.11726e+08	2.51798e+08	2.38444e+08	2.46744e+08	2.5471e+08	6.2353e+07	3.40784e+08	2.41999e+08	4.17851e+08	5.1199e+08	3.04845e+08	3.08975e+08	3.28839e+08
	188.08	189.087	13.912	5.55093e+08	DDA for preferred ion	[M+H]+1	3.16795e+08	5.19532e+08	2.55955e+07	3.26635e+08	6.52132e+07	2.86432e+08	3.40476e+08	4.12531e+08	1.79988e+08	2.0853e+08	2.08702e+08	1.40218e+08	1.89642e+08	1.7483e+08	1.85903e+08	1.84731e+08		7.26158e+07	1.03779e+08	4.68646e+07	4.44328e+07	3.47057e+07	2.40405e+07				3.66308e+08	5.55093e+08	2.34546e+08	3.49535e+08	1.96704e+08	3.48703e+08	3.89164e+08	3.54154e+08	4.05247e+08	3.15691e+07	4.88804e+08	3.20927e+08	2.09471e+08	2.53795e+08	1.7716e+08	1.40636e+08	1.38394e+08
	195.163	196.17	4.339	5.53695e+08	DDA for preferred ion	[M+H]+1	4.19982e+08	5.46727e+08	2.53887e+06	3.54685e+08	3.78996e+07	2.41462e+08	3.76275e+08	2.62682e+08	2.64517e+08	2.01558e+08	2.31764e+08	2.34408e+08	2.55883e+08	2.80878e+08	2.87312e+08	2.30557e+08					5.50868e+08	4.30039e+08	3.23509e+08				3.46234e+08	4.45246e+08	3.6236e+08	2.97003e+08	2.54256e+08	2.52246e+08	2.92043e+08	3.27765e+08	2.61313e+08	2.97244e+07	3.15936e+08	2.91376e+08	2.5269e+08	2.55561e+08	2.47089e+08	2.46778e+08	2.52681e+08
	195.934	194.927	19.323	5.5341e+08	DDA for preferred ion	[M-H]-1	3.39006e+08	4.19349e+08	2.34139e+07	2.98682e+08	6.64062e+07	2.08126e+08	2.68932e+08	2.21739e+08	2.83871e+08	2.19398e+08	2.02202e+08	3.20353e+08	1.93448e+08	1.99645e+08	1.87106e+08	1.77697e+08	6.30073e+07				5.5341e+08	3.72023e+08	2.75672e+08				2.76527e+08	3.40731e+08	2.68107e+08	2.12214e+08	2.00818e+08	1.96814e+08	2.2873e+08	2.61261e+08	2.25027e+08	4.00637e+07	2.36063e+08	2.11647e+08	1.87084e+08	1.77974e+08	1.6509e+08	1.80671e+08	1.35207e+08
	158.106	159.113	10.286	5.52716e+08	DDA for preferred ion	[M+H]+1	1.62597e+08	2.22133e+08	5.3435e+07	1.53923e+08	5.69133e+07	1.28658e+08	1.9506e+08	1.80126e+08	3.42542e+08	4.76262e+08	4.37616e+08	2.76184e+08	3.92356e+08	3.80142e+08	3.51454e+08	3.85926e+08		3.2458e+08	4.48967e+08	2.114e+08	4.01718e+07	3.72695e+07	5.63007e+07				2.0542e+08	2.89682e+08	1.35543e+08	1.65863e+08	1.13332e+08	1.8323e+08	1.86915e+08	1.90113e+08	1.84996e+08	5.76974e+07	2.22541e+08	1.50307e+08	4.17639e+08	5.45091e+08	2.88317e+08	3.16627e+08	3.14369e+08
	192.09	191.082	4.639	5.51275e+08	DDA for preferred ion	[M-H]-1	4.02758e+08	4.50541e+08	8.40095e+06	3.52061e+08	3.28308e+07	1.82483e+08	2.95077e+08	2.67187e+08	2.6226e+08	1.65442e+08	1.92469e+08	1.87626e+08	1.64217e+08	1.71471e+08	1.76458e+08	1.59958e+08					4.97782e+08	4.11429e+08	3.12082e+08				2.95389e+08	3.63266e+08	2.94561e+08	2.29318e+08	2.15923e+08	2.00312e+08	2.43424e+08	2.7807e+08	2.36322e+08	2.634e+07	2.53793e+08	2.21028e+08	1.7993e+08	1.71868e+08	1.64608e+08	1.71682e+08	1.55253e+08
	149.105	150.113	10.265	5.48389e+08	DDA for other ion	[M+H]+1	4.60317e+08	4.04825e+08	2.61681e+07	4.28231e+08	6.7471e+07	3.66002e+08	5.04358e+08	4.54265e+08	1.78437e+08	1.29097e+08	1.2637e+08	1.27158e+08	1.23747e+08	1.23752e+08	1.2386e+08	1.2108e+08					4.05682e+08	4.1068e+08	4.96372e+08				5.1282e+08	5.23538e+08	5.02269e+08	4.1962e+08	4.0578e+08	3.78393e+08	4.85353e+08	4.92878e+08	5.48389e+08	4.2381e+07	4.97075e+08	4.76997e+08	1.23891e+08	1.20998e+08	1.20592e+08	1.27708e+08	1.13889e+08
	143.059	144.066	6.886	5.45838e+08	DDA for preferred ion	[M+H]+1	1.39676e+08	1.76349e+08	5.59297e+07	1.49497e+08	4.06241e+07	9.67093e+07	1.57496e+08	2.19334e+08	2.35089e+08	3.31477e+08	2.83075e+08	2.20789e+08	3.34529e+08	3.2148e+08	2.89627e+08	3.34309e+08		2.6493e+08	3.6218e+08	1.52958e+08	8.44607e+07	7.15082e+07	6.81833e+07				2.12941e+08	4.42818e+08	1.48743e+08	2.45079e+08	9.98908e+07	2.53151e+08	2.62563e+08	2.75917e+08	2.57398e+08	6.44882e+07	3.1884e+08	1.8207e+08	4.74759e+08	5.2446e+08	3.25777e+08	3.00951e+08	3.33796e+08
	131.074	132.081	8.582	5.4508e+08	DDA for preferred ion	[M+H]+1	4.24556e+08	5.0293e+08	1.14951e+07	3.53526e+08	3.46298e+07	2.03232e+08	3.06966e+08	2.09354e+08	2.3054e+08	1.6496e+08	1.87879e+08	1.785e+08	1.65147e+08	1.71993e+08	1.74466e+08	1.64267e+08					4.79596e+08	3.75343e+08	2.73597e+08				2.79998e+08	3.53711e+08	2.85832e+08	2.26156e+08	2.01319e+08	1.89775e+08	2.36119e+08	2.6565e+08	2.20924e+08	2.52062e+07	2.40065e+08	2.18514e+08	1.78151e+08	1.70205e+08	1.63316e+08	1.68741e+08	1.54987e+08
	300.098	299.091	10.95	5.40502e+08	DDA for preferred ion	[M-H]-1	4.42729e+08	5.07742e+08	1.09457e+07	4.10878e+08	5.45223e+07	3.17349e+08	4.08904e+08	3.685e+08	4.26646e+08	3.19753e+08	3.2802e+08	3.19091e+08	3.02895e+08	3.13698e+08	3.16882e+08	3.12174e+08		3.48485e+08	3.30452e+08	3.1756e+08	5.40502e+08	4.60613e+08	3.70632e+08				4.22666e+08	4.61026e+08	4.02382e+08	3.41512e+08	3.07294e+08	2.74693e+08	3.274e+08	3.67336e+08	1.86738e+08	3.23794e+07	3.61457e+08	3.60634e+08	3.08582e+08	3.05854e+08	3.09482e+08	2.99519e+08	2.7513e+08
	115.943	114.936	4.595	5.36684e+08	No MS2	[M-H]-1	3.26448e+08	3.37667e+08	2.6494e+07	2.66774e+08	5.43667e+07	1.98897e+08	2.29202e+08	2.13088e+08	1.49151e+08	1.10525e+08	1.13939e+08	1.16299e+08	1.05224e+08	1.0681e+08	1.06027e+08	1.031e+08					3.93649e+08	5.36684e+08	3.095e+08				2.3266e+08	2.84158e+08	2.52583e+08	1.85033e+08	1.7942e+08	1.46044e+08	1.97757e+08	2.26688e+08	1.94595e+08	3.71846e+07	2.10747e+08	2.04239e+08	1.09146e+08	1.06947e+08	1.06243e+08	1.07635e+08	9.64927e+07
	181.074	182.081	8.098	5.34837e+08	DDA for preferred ion	[M+H]+1	4.52508e+08	5.34837e+08	2.73597e+07	3.66597e+08	4.36075e+07	4.07305e+08	3.76321e+08	4.60784e+08	3.71906e+07	3.83019e+07	3.06235e+07	4.03407e+07	7.61366e+07	7.28203e+07	7.7592e+07	7.23869e+07					4.55953e+08	3.60507e+08	2.689e+08				4.03728e+08	4.15175e+08	4.05842e+08	3.45251e+08	3.29391e+08	2.92321e+08	4.0346e+08	3.84482e+08	3.71958e+08	3.49036e+07	3.79457e+08	3.89277e+08	5.45633e+07	5.06091e+07	6.66377e+07	5.68579e+07	6.70921e+07
	190.078	191.085	9.869	5.28118e+08	DDA for preferred ion	[M+H]+1	1.26285e+08	2.37189e+08	3.2814e+07	1.42217e+08	2.85319e+07	1.11749e+08	2.13566e+08	1.71425e+08	3.85301e+08	4.85472e+08	4.55353e+08	3.1764e+08	4.10937e+08	3.80478e+08	3.9223e+08	4.29089e+08		3.58499e+08	4.51143e+08	2.25163e+08	6.76808e+07	7.46576e+07	7.41541e+07				1.97564e+08	3.3544e+08	1.2918e+08	1.70657e+08	8.86448e+07	1.68061e+08	1.74945e+08	1.92607e+08	1.70098e+08	3.75367e+07	2.41074e+08	1.57337e+08	4.33932e+08	5.10428e+08	2.95583e+08	3.09123e+08	3.07485e+08
METHYLTHIOADENOSINE	297.09	298.097	6.547	5.25539e+08	DDA for preferred ion	[M+H]+1	3.45464e+08	2.77543e+08	4.89566e+07	2.66301e+08	7.75542e+07	3.51002e+08	3.26132e+08	4.52552e+08	1.08834e+08	9.03746e+07	8.89798e+07	8.79226e+07	1.06723e+08	1.04086e+08	1.02418e+08	1.02451e+08					2.34816e+08	2.64253e+08	2.57316e+08				4.53948e+08	5.07609e+08	5.24767e+08	4.45325e+08	4.51613e+08	3.82274e+08	4.84079e+08	4.94769e+08	5.18066e+08	5.47656e+07	5.25539e+08	4.51634e+08	1.06455e+08	1.04682e+08	1.02546e+08	1.11514e+08	9.5633e+07
	190.132	191.139	7.445	5.22313e+08	DDA for preferred ion	[M+H]+1	3.64292e+08	3.21567e+08	5.43946e+07	2.52826e+08	6.58856e+07	3.33157e+08	2.69361e+08	3.1441e+08	1.21274e+08	1.01e+08	9.47357e+07	9.48815e+07	9.37993e+07	8.63256e+07	8.73935e+07	8.54932e+07					2.08169e+08	2.06996e+08	1.45423e+08				2.70197e+08	1.94298e+08	3.08131e+08	2.79166e+08	3.05424e+08	2.57382e+08	5.22313e+08	2.41822e+08	3.40692e+08	5.39229e+07	4.34044e+08	3.49667e+08	8.79716e+07	8.56057e+07	8.68255e+07	8.79264e+07	8.11341e+07
1-METHYL-L-HISTIDINE	169.085	170.093	12.527	5.08969e+08	DDA for preferred ion	[M+H]+1	3.71922e+08	5.08969e+08	2.00552e+07	2.93829e+08	2.59513e+07	1.54507e+08	2.44112e+08	2.14991e+08	1.79577e+08	1.19749e+08	1.18201e+08	1.17973e+08	1.10422e+08	1.0273e+08	1.04694e+08	9.63683e+07		6.61814e+07	7.17099e+07		4.99899e+08	3.05733e+08	1.82958e+08				2.47557e+08	3.44929e+08	2.68063e+08	1.721e+08	1.37053e+08	1.09174e+08	1.6353e+08	2.27402e+08	1.61684e+08	2.62606e+07	1.6951e+08	1.43929e+08	1.07615e+08	9.67916e+07	9.79009e+07	1.00399e+08	8.61343e+07
GULOSE	180.063	179.056	13.88	5.0461e+08	DDA for other ion	[M-H]-1	3.78689e+08	4.54384e+08	2.35407e+07	3.00762e+08	7.82333e+07	2.09501e+08	2.86533e+08	2.55381e+08	2.50061e+08	2.05763e+08	2.07119e+08	2.06754e+08	1.89049e+08	1.85001e+08	1.81979e+08	1.76483e+08		1.31901e+08	1.3428e+08		4.53234e+08	3.66355e+08	2.51918e+08				3.01354e+08	3.62554e+08	2.94073e+08	2.34371e+08	1.93555e+08	2.01453e+08	2.25853e+08	2.74888e+08	2.14722e+08	3.80559e+07	2.5513e+08	2.1809e+08	1.85316e+08	1.73032e+08	1.78771e+08	1.89618e+08	1.8222e+08
	167.07	168.077	14.252	5.03188e+08	DDA for preferred ion	[M+H]+1	3.65186e+08	5.00357e+08	3.73655e+07	2.93083e+08	2.53306e+07	1.55429e+08	2.81279e+08	1.92568e+08	8.29663e+07	6.49359e+07	6.06102e+07	6.35027e+07	6.02644e+07	4.92281e+07	4.9953e+07	4.64563e+07		5.59875e+07	5.91681e+07	5.28494e+07	5.03188e+08	3.5612e+08	2.56465e+08				2.11828e+08	2.46126e+08	2.43146e+08	1.34774e+08	1.44427e+08	1.53947e+08	1.64224e+08	2.3262e+08	1.67502e+08	3.25398e+07	1.96466e+08	1.65257e+08	5.41492e+07	4.30746e+07	5.0779e+07	4.28292e+07	4.88771e+07
	128.059	129.066	14.966	5.02733e+08	DDA for preferred ion	[M+H]+1	3.2808e+08	4.12137e+08	1.82902e+07	3.48362e+08	6.47303e+07	2.29385e+08	3.44254e+08	2.83571e+08	3.80054e+08	2.78631e+08	2.9084e+08	2.92914e+08	2.9882e+08	2.84732e+08	2.8779e+08	2.93017e+08		2.23393e+08	2.34458e+08	2.13172e+08	5.02733e+08	4.39042e+08	3.66402e+08				3.42025e+08	4.24944e+08	3.26934e+08	2.7771e+08	2.41648e+08	2.74271e+08	2.68359e+08	3.32871e+08	2.55093e+08	4.12488e+07	3.30421e+08	2.6746e+08	2.94549e+08	3.14135e+08	2.77625e+08	2.97455e+08	2.83363e+08
	440.326	221.17	6.532	5.00001e+08	DDA for other ion	[M+2H]+2	4.73532e+08	4.13807e+08	2.27175e+07	3.38386e+08	5.63106e+07	3.30586e+08	3.35232e+08	3.16661e+08	1.47253e+08	1.10618e+08	1.11934e+08	1.14792e+08	1.07058e+08	1.04922e+08	1.05579e+08	1.03105e+08					3.06702e+08	2.59419e+08	2.17428e+08	3.13043e+08	2.53489e+08	5.00001e+08	3.02555e+08	3.34123e+08	2.97461e+08	1.85598e+08	2.92896e+08	7.36686e+07	2.77885e+08	3.4373e+08	2.73611e+08	4.10104e+07	3.07518e+08	4.29961e+08	1.09198e+08	1.0908e+08	1.06628e+08	1.08645e+08	9.62583e+07
N,N-DIMETHYLARGININE	202.143	203.151	22.282	4.88924e+08	DDA for preferred ion	[M+H]+1	2.97381e+08	3.81143e+08	1.53617e+07	2.30663e+08	2.56668e+07	1.64393e+08	2.46199e+08	7.76387e+06	1.75949e+08	1.31401e+08	1.26502e+08	1.27629e+08	1.22292e+08	1.24267e+08	1.23739e+08	1.19087e+08					3.84727e+08	2.50039e+08	1.8455e+08				1.97037e+08	2.58737e+08	2.05687e+08	1.56742e+08	1.41681e+08	1.38749e+08	1.61332e+08	1.98324e+08	1.53593e+08	2.08482e+07	2.01742e+08	1.65776e+08	1.22936e+08	1.21085e+08	1.14222e+08	1.30394e+08	1.10346e+08
TRYPTAMINE	160.1	161.108	4.482	4.86324e+08	DDA for preferred ion	[M+H]+1	3.57775e+08	4.86324e+08	1.85889e+07	3.34125e+08	5.28214e+07	1.83745e+08	3.00526e+08	1.83901e+08	2.10754e+08	1.90671e+08	1.71992e+08	1.653e+08	1.87545e+08	1.96089e+08	2.33184e+08	2.01856e+08					4.43254e+08	3.61393e+08	2.64813e+08				2.72493e+08	3.48023e+08	2.74249e+08	2.09982e+08	1.91075e+08	1.92517e+08	2.26026e+08	2.52265e+08	2.19317e+08	3.67032e+07	2.31636e+08	2.11771e+08	1.8641e+08	1.81469e+08	1.85991e+08	1.92084e+08	1.80549e+08
	136.037	135.03	13.393	4.83969e+08	DDA for other ion	[M-H]-1	2.5693e+08	2.69693e+08	1.06632e+08	2.29431e+08	1.20982e+08	1.93173e+08	2.01465e+08	2.03894e+08	5.31624e+08	5.105e+08	5.45527e+08	4.79929e+08	4.83969e+08	4.53648e+08	4.54202e+08	4.39962e+08		3.25129e+08			1.78955e+08	2.03325e+08	1.63074e+08				2.20998e+08	2.83808e+08	2.0153e+08	1.79413e+08	1.83532e+08	2.39963e+08	2.24833e+08	2.09562e+08	2.39556e+08	1.18976e+08	2.54168e+08	2.18013e+08	4.64712e+08	4.99752e+08	4.83033e+08	4.35322e+08	4.43437e+08
	224.805	223.798	4.756	4.80805e+08	No MS2	[M-H]-1	3.36353e+08	4.52673e+08	5.33579e+07	3.24123e+08	1.04286e+08	4.74422e+08	4.28029e+08	2.89542e+08	4.18973e+08	3.79484e+08	4.4779e+08	4.26683e+08	4.48472e+08	4.46765e+08	4.80805e+08	4.43135e+08					3.59915e+08	3.9908e+08	3.11943e+08				3.97451e+08	4.55147e+08	4.02333e+08	3.71225e+08	3.40511e+08	3.37663e+08	3.83745e+08	3.58739e+08	3.45215e+08	7.18832e+07	3.87187e+08	3.55406e+08	4.42339e+08	4.67493e+08	4.23246e+08	4.14357e+08	4.17408e+08
	282.255	281.248	3.209	4.80161e+08	DDA for preferred ion	[M-H]-1	2.96895e+08	2.52183e+08	4.07556e+07	2.62504e+08	4.20726e+07	1.48502e+08	1.56133e+08	1.55228e+08	1.53508e+08	1.02092e+08	7.44163e+07	7.63928e+07	4.80161e+08	1.69552e+08	1.49846e+08	1.19173e+08		1.61646e+08	1.31151e+08		3.47726e+08	2.65617e+08	1.94675e+08	5.29856e+07			1.88342e+08	1.74991e+08	1.43746e+08	1.46747e+08	1.2986e+08	1.93338e+08	1.58181e+08	2.63903e+08	1.57701e+08	4.70106e+07	1.52724e+08	1.16683e+08	1.05888e+08	1.15057e+08	1.38973e+08	8.98187e+07	1.04212e+08
	120.042	119.035	14.8	4.78121e+08	DDA for preferred ion	[M-H]-1	1.42807e+08	1.64892e+08	2.08232e+07	1.2032e+08	1.66003e+07	7.15834e+07	9.2627e+07	1.00732e+08	8.48309e+07	6.02903e+07	6.42325e+07	6.93143e+07	5.11212e+07	5.71918e+07	6.46123e+07	5.63053e+07		6.22006e+07	6.41507e+07	6.50813e+07	1.7855e+08	1.22112e+08	7.99253e+07				1.07288e+08	1.32884e+08	9.38714e+07	5.98944e+07	6.71495e+07	6.29578e+07	7.75173e+07	8.90403e+07	7.43177e+07	1.13694e+07	7.93151e+07	6.37543e+07	7.12578e+07	6.85335e+07	5.87411e+07	6.06606e+07	4.64253e+07
	180.063	179.056	15.411	4.74828e+08	DDA for preferred ion	[M-H]-1	3.82525e+08	4.58778e+08	9.89681e+07	4.52566e+08	1.98254e+08	4.3494e+08	4.68213e+08	3.51999e+08	4.59994e+08	4.50719e+08	4.74828e+08	4.54423e+08	4.51269e+08	4.51257e+08	4.50719e+08	4.37871e+08					4.16559e+08	4.5802e+08	3.89979e+08				4.5619e+08	4.69372e+08	4.36129e+08	3.99502e+08	3.70513e+08	3.68599e+08	3.99514e+08	3.31803e+08	4.14874e+08	1.61728e+08	4.39464e+08	3.54634e+08	4.49832e+08	4.67809e+08	4.59388e+08	4.23592e+08	4.28141e+08
	187.064	188.071	11.819	4.74677e+08	DDA for preferred ion	[M+H]+1	3.58193e+08	4.57293e+08	9.5541e+06	2.83497e+08	1.84651e+07	1.79289e+08	2.5089e+08	2.26494e+08	1.79558e+08	1.34507e+08	1.30847e+08	1.26536e+08	1.19521e+08	1.11814e+08	1.1383e+08	1.10983e+08			1.55469e+08	1.48501e+08	4.19513e+08	3.12456e+08	2.2762e+08				2.47744e+08	3.35435e+08	2.6584e+08	1.71598e+08	1.59419e+08	1.41693e+08	1.9075e+08	2.46853e+08	1.80179e+08	9.43412e+06	2.07995e+08	1.84765e+08	1.20032e+08	1.21631e+08	1.18227e+08	1.25847e+08	1.0935e+08
CYSTINE	240.024	241.031	16.772	4.70648e+08	DDA for preferred ion	[M+H]+1	1.16275e+08	1.22198e+08	2.89596e+07	6.82508e+07	5.43882e+06	7.19427e+07	1.01859e+08	3.56337e+07	4.70648e+08	3.20585e+08	3.19459e+08	3.08354e+08	2.607e+08	2.56437e+08	2.58998e+08	2.59337e+08		4.22454e+08	3.84699e+08	3.82982e+08	4.5893e+08	2.92885e+08	1.97119e+08				1.49985e+08	1.92376e+08	8.46742e+07	6.04377e+07	2.56032e+07	3.88981e+07	4.93623e+07	6.48274e+07	2.84238e+07	2.33953e+07	4.66872e+07	3.51366e+07	2.59865e+08	2.57722e+08	2.51096e+08	2.72816e+08	2.42288e+08
TARTRATE	89.9952	88.9879	19.279	4.5707e+08	DDA for other ion	[M-H]-1	1.75894e+08	2.21681e+08	1.03138e+08	7.76136e+07	6.12584e+07	1.08264e+08	1.49365e+08	1.25239e+08	1.41879e+08	1.10448e+08	1.12182e+08	1.15421e+08	1.00345e+08	1.02248e+08	9.76297e+07	9.21039e+07	4.5707e+08		3.93648e+08	1.61969e+08	3.28203e+08	1.09492e+08	1.24769e+08	9.08402e+07	8.63952e+07	8.76511e+07	1.36939e+08	1.7484e+08	1.06013e+08	1.14896e+08	1.00044e+08	9.71531e+07	9.52111e+07	1.36309e+08	1.13838e+08	5.97323e+07	1.23816e+08	1.1241e+08	9.87077e+07	9.34324e+07	9.19838e+07	8.66365e+07	8.47383e+07
	130.111	131.118	19.609	4.55287e+08	No MS2	[M+H]+1	3.77292e+08	2.82184e+08	2.45274e+07	2.9274e+08	6.38641e+07	2.57025e+08	3.28417e+08	3.64093e+08	3.5892e+08	2.63351e+08	2.86427e+08	2.91712e+08	2.68501e+08	2.74401e+08	2.71829e+08	2.59102e+08		4.48347e+08	4.07142e+08		3.93347e+08	4.2433e+08	3.56353e+08				4.55287e+08	3.08081e+08	3.67263e+08	3.69001e+08	3.893e+08	3.39544e+08	3.25091e+08	3.15922e+08	3.54224e+08	3.79853e+07	4.02901e+08	3.4965e+08	2.42362e+08	2.69401e+08	2.63329e+08	2.44744e+08	2.63047e+08
	113.048	112.04	16.637	4.54398e+08	DDA for preferred ion	[M-H]-1	2.1453e+08	2.90419e+08	4.1316e+07	1.4701e+08	2.41533e+07	6.51593e+07	1.23366e+08	7.86667e+07	6.48836e+07	4.95201e+07	4.4779e+07	4.76849e+07	4.79683e+07	4.42513e+07	4.54486e+07	4.5152e+07					2.9347e+08	9.5236e+07	1.12852e+08				1.46708e+08	2.60611e+08	1.85879e+08	8.7638e+07	8.14685e+07	7.64934e+07	8.3723e+07	1.04765e+08	8.64112e+07	2.74778e+07	8.12515e+07	8.82391e+07	4.996e+07	4.9529e+07	4.4984e+07	4.73346e+07	4.44239e+07
	163.085	164.092	9.098	4.5108e+08	DDA for preferred ion	[M+H]+1	2.43671e+08	2.34822e+08	6.74578e+07	1.96548e+08	6.66613e+07	1.96988e+08	2.10439e+08	2.14885e+08	3.73735e+08	3.52797e+08	3.46707e+08	3.14743e+08	3.62216e+08	3.58533e+08	3.53971e+08	3.38786e+08					1.14211e+08	1.49517e+08	1.42974e+08				2.11662e+08	2.67859e+08	1.88409e+08	1.94667e+08	1.83051e+08	2.0339e+08	2.15306e+08	1.96779e+08	2.31178e+08	6.36091e+07	2.51536e+08	2.0814e+08	3.39649e+08	3.79591e+08	2.9341e+08	2.94067e+08	3.44444e+08
TRANS-4-HYDROXY-L-PROLINE	131.058	130.051	14.721	4.47145e+08	DDA for preferred ion	[M-H]-1	3.85135e+08	4.07626e+08	1.33727e+07	3.25852e+08	5.59315e+07	3.03366e+08	3.68273e+08	3.98364e+08	2.22779e+08	1.7116e+08	1.75255e+08	1.73159e+08	1.72423e+08	1.70506e+08	1.73747e+08	1.64934e+08					3.97364e+08	4.47145e+08	3.41012e+08				3.95977e+08	4.6172e+08	4.05114e+08	3.29142e+08	3.08232e+08	2.60654e+08	3.4165e+08	3.89473e+08	3.29108e+08	3.53656e+07	3.71205e+08	3.39781e+08	1.56442e+08	1.6182e+08	1.68762e+08	1.73305e+08	1.61056e+08
	206.106	207.113	8.723	4.42381e+08	DDA for preferred ion	[M+H]+1	1.00681e+08	1.82077e+08	2.48605e+07	1.006e+08	2.41381e+07	1.05514e+08	1.69887e+08	1.45824e+08	2.80088e+08	3.74924e+08	3.50823e+08	2.39787e+08	3.2929e+08	3.04733e+08	3.17471e+08	3.25429e+08		2.97901e+08	3.74226e+08	1.86827e+08	4.42952e+07	4.03655e+07	4.24619e+07				1.59256e+08	2.72271e+08	1.103e+08	1.51298e+08	8.73045e+07	1.37918e+08	1.48796e+08	1.62933e+08	1.4951e+08	1.27114e+07	1.9299e+08	1.28537e+08	3.62261e+08	4.1264e+08	2.43393e+08	2.70014e+08	2.64075e+08
	159.126	160.134	13.068	4.41709e+08	DDA for preferred ion	[M+H]+1	4.19898e+08	4.41709e+08	2.46109e+07	2.94522e+08	1.94648e+07	2.46902e+08	2.11344e+08	2.86292e+08	4.57076e+07	3.28051e+07	3.51174e+07	3.20524e+07	3.23232e+07	3.1059e+07	3.16095e+07	3.22728e+07		1.98927e+07	2.08576e+07	2.13026e+07	3.41357e+08	2.56286e+08	1.81731e+08				2.89453e+08	3.21254e+08	3.33624e+08	2.84479e+08	2.83729e+08	1.95792e+08	3.21441e+08	3.07987e+08	3.14816e+08	1.20159e+07	3.19373e+08	2.86737e+08	3.28199e+07	3.07647e+07	3.20685e+07	3.25044e+07	2.91076e+07
	170.069	171.077	9.296	4.22544e+08	DDA for preferred ion	[M+H]+1	2.76102e+08	3.99817e+08	1.11722e+07	2.17792e+08	3.06556e+07	1.66802e+08	2.70015e+08	2.16266e+08	2.24017e+08	1.70902e+08	1.72145e+08	1.64524e+08	1.62188e+08	1.63246e+08	1.6509e+08	1.6452e+08		9.94342e+07	9.59468e+07	9.54058e+07	4.13406e+08	3.28955e+08	2.44221e+08				2.60158e+08	3.43095e+08	2.87128e+08	1.90799e+08	1.68664e+08	1.66245e+08	1.98273e+08	2.50562e+08	1.77562e+08	1.91115e+07	2.31733e+08	1.99127e+08	1.73812e+08	1.74637e+08	1.64178e+08	1.69918e+08	1.58846e+08
3-METHYL-L-HISTIDINE	169.085	170.093	13.145	4.22357e+08	DDA for preferred ion	[M+H]+1	1.6767e+08	2.28622e+08	2.1598e+07	1.35035e+08	1.78112e+07	9.69126e+07	1.15978e+08	1.23859e+08	1.03517e+08	8.10517e+07	8.16569e+07	7.74529e+07	7.41935e+07	6.95213e+07	8.55699e+07	8.15857e+07		4.56276e+07		4.26894e+07	2.0732e+08	1.56402e+08	1.25301e+08				1.33955e+08	1.67674e+08	1.32108e+08	8.89934e+07	1.00902e+08	9.23245e+07	1.14663e+08	1.31378e+08	1.13863e+08	1.24615e+07	1.38652e+08	1.13837e+08	7.7865e+07	7.41876e+07	8.09629e+07	8.39922e+07	7.79106e+07
	190.047	189.04	11.66	4.19546e+08	No MS2	[M-H]-1	2.2981e+08	3.14596e+08	2.61249e+07	1.70078e+08	1.48533e+07	8.22454e+07	1.57844e+08	1.29887e+08	1.17853e+08	7.83919e+07	7.9292e+07	7.89878e+07	7.12663e+07	7.27006e+07	7.4609e+07	7.22309e+07		6.06971e+07	5.90871e+07	5.13629e+07	3.3037e+08	2.12418e+08	1.22469e+08				1.51646e+08	2.07531e+08	1.5374e+08	9.71893e+07	8.00129e+07	7.94914e+07	9.58236e+07	1.38547e+08	8.70986e+07	1.51208e+07	1.14964e+08	9.15037e+07	7.47824e+07	7.45229e+07	6.95621e+07	7.65861e+07	6.45237e+07
	308.122	309.13	14.328	4.14085e+08	DDA for preferred ion	[M+H]+1	1.79113e+08	4.14085e+08	3.38379e+07	1.60867e+08	3.65683e+07	6.10031e+07	1.34244e+08	1.43127e+08	7.24034e+07	6.05064e+07	5.87347e+07	5.60868e+07	6.64247e+07	5.97069e+07	6.00471e+07	6.13789e+07		6.32178e+07	9.93996e+07	5.39178e+07	2.70049e+08	1.98937e+08	1.38082e+08				1.06993e+08	3.73865e+08	1.19988e+08	1.23143e+08	5.01217e+07	1.59343e+08	1.25671e+08	1.97944e+08	1.15166e+08	2.20842e+07	1.87448e+08	7.54104e+07	7.07871e+07	7.51409e+07	6.0178e+07	6.62737e+07	5.69403e+07
	131.058	130.051	15.545	4.13727e+08	DDA for preferred ion	[M-H]-1	3.61722e+08	3.17256e+08	1.64532e+07	2.10132e+08	2.21606e+07	1.6248e+08	1.51116e+08	1.99614e+08	1.26673e+08	1.03654e+08	1.02054e+08	9.88352e+07	8.97797e+07	8.70996e+07	8.7867e+07	8.64897e+07					4.06206e+08	2.13328e+08	1.09278e+08				1.70413e+08	2.62346e+08	1.92893e+08	1.52005e+08	1.5589e+08	1.26864e+08	1.70775e+08	1.80071e+08	1.65599e+08	2.03586e+07	1.65786e+08	1.69747e+08	8.62117e+07	8.61432e+07	8.35847e+07	8.86436e+07	7.91609e+07
SERINE	105.043	106.05	16.294	4.12758e+08	DDA for preferred ion	[M+H]+1	3.42775e+08	4.0407e+08	3.07747e+07	2.72784e+08	2.55929e+07	1.47544e+08	1.85839e+08	1.86131e+08	1.24958e+08	9.53733e+07	9.08423e+07	8.55187e+07	7.11378e+07	6.8902e+07	6.79602e+07	6.85405e+07		2.12876e+08	1.98836e+08	1.95136e+08	3.8507e+08	2.57314e+08	1.75081e+08				2.12794e+08	2.57972e+08	2.14951e+08	1.54022e+08	1.46878e+08	1.24384e+08	1.79603e+08	2.04889e+08	1.55585e+08	2.65394e+07	1.70919e+08	1.4977e+08	7.87035e+07	7.59455e+07	7.81238e+07	8.36708e+07	7.24768e+07
	429.237	430.244	3.251	4.12369e+08	DDA for preferred ion	[M+H]+1	4.81674e+07	1.43024e+08	2.9304e+07	2.53533e+08	2.5074e+07	3.09971e+08	4.12369e+08	2.12732e+08	1.51676e+08	1.14421e+08	1.15219e+08	1.15041e+08	1.1306e+08	1.12045e+08	1.1423e+08	1.11859e+08					1.28352e+08	1.43696e+08	1.47546e+08	7.50994e+07		1.55746e+08	1.45521e+08	2.18838e+08	2.10086e+08	3.54001e+08	2.40617e+08	1.84631e+08	3.19355e+08	2.8991e+08	2.10109e+08	1.36166e+07	2.86593e+08	3.06045e+08	1.21798e+08	1.20789e+08	1.156e+08	1.20789e+08	1.13704e+08
PHOSPHOCREATINE	211.036	212.043	15.782	4.10768e+08	DDA for preferred ion	[M+H]+1	4.0109e+08	4.10768e+08	2.46647e+07	2.57466e+08	1.49236e+07	2.39683e+08	1.66893e+08	2.6086e+08	1.10764e+08	8.20484e+07	7.92073e+07	8.17603e+07	8.15068e+07	7.26637e+07	7.32887e+07	6.97454e+07					2.79827e+08	1.96344e+08	1.32397e+08				2.51776e+08	2.82474e+08	2.9643e+08	2.7036e+08	2.78653e+08	1.68863e+08	2.97262e+08	2.66583e+08	2.47313e+08	2.23844e+07	2.54302e+08	2.30987e+08	7.92532e+07	8.30433e+07	7.70664e+07	8.04102e+07	7.36969e+07
	136.037	135.03	13.864	4.00358e+08	DDA for other ion	[M-H]-1	2.66393e+08	3.00979e+08	2.04813e+07	1.95978e+08	2.14433e+07	1.32431e+08	1.93987e+08	1.62329e+08	1.79601e+08	1.14557e+08	1.15902e+08	1.17339e+08	1.07431e+08	1.03808e+08	1.0488e+08	9.90761e+07					3.40119e+08	2.15784e+08	1.57606e+08				1.93688e+08	2.60017e+08	1.96495e+08	1.49072e+08	1.28809e+08	1.16896e+08	1.33581e+08	1.75066e+08	1.42796e+08	2.3676e+07	1.70361e+08	1.45622e+08	1.07382e+08	1.02425e+08	1.04366e+08	1.04631e+08	9.50698e+07
	224.805	223.798	11.227	3.93387e+08	No MS2	[M-H]-1	3.34888e+08	2.69823e+08	1.33903e+07	3.2944e+08	5.79909e+07	2.84867e+08	3.11787e+08	3.01659e+08	2.38455e+08	2.17549e+08	1.95573e+08	1.96498e+08	1.7369e+08	1.82821e+08	1.82924e+08	1.7256e+08		2.37993e+08	2.10981e+08		3.12638e+08	1.86723e+08	1.95311e+08				2.76667e+08	3.66642e+08	2.74898e+08	3.05026e+08	2.70454e+08	2.3172e+08	3.22853e+08	3.09175e+08	3.93387e+08	3.26359e+07	3.24012e+08	3.19758e+08	1.79093e+08	1.70231e+08	1.78016e+08	1.72346e+08	1.66742e+08
	112.1	113.107	10.282	3.92423e+08	No MS2	[M+H]+1	3.60277e+08	3.92423e+08	1.5029e+07	3.88067e+08	2.20572e+07	1.59505e+08	2.06682e+08	1.92983e+08	1.47299e+08	1.11552e+08	1.12522e+08	1.11866e+08	9.30456e+07	8.96765e+07	8.88427e+07	8.68561e+07					3.62697e+08	2.62389e+08	1.90765e+08				2.15904e+08	2.70455e+08	2.45061e+08	1.60766e+08	1.58441e+08	1.35768e+08	1.79156e+08	2.24329e+08	1.7702e+08	1.98429e+07	1.94883e+08	1.74063e+08	8.92162e+07	8.66731e+07	8.97085e+07	8.71033e+07	8.29172e+07
	103.064	104.071	12.21	3.9024e+08	DDA for preferred ion	[M+H]+1	3.15215e+08	3.81337e+08	1.23325e+07	2.83398e+08	5.67429e+07	2.21311e+08	2.71186e+08	2.4587e+08	2.31318e+08	1.94149e+08	2.13849e+08	2.31389e+08	2.2919e+08	2.07002e+08	2.25885e+08	2.06295e+08		1.65679e+08	1.6232e+08	1.57219e+08	3.60358e+08	3.20768e+08	2.70111e+08				2.73079e+08	3.27294e+08	2.50438e+08	2.3919e+08	2.30326e+08	2.16207e+08	2.43945e+08	2.78855e+08	2.58896e+08	3.50861e+07	2.81126e+08	2.41784e+08	2.29247e+08	1.883e+08	2.03487e+08	2.04878e+08	2.18835e+08
	147.973	146.966	11.624	3.86481e+08	No MS2	[M-H]-1	3.45685e+08	3.91942e+08	1.20164e+07	3.22804e+08	5.77035e+07	2.42456e+08	3.21069e+08	2.93818e+08	2.79699e+08	2.30218e+08	2.34602e+08	2.34705e+08	2.24186e+08	2.17123e+08	2.34097e+08	2.20498e+08		2.69918e+08	2.71146e+08	2.70614e+08	3.87602e+08	3.69699e+08	2.97063e+08				3.42506e+08	4.0281e+08	3.57314e+08	2.88959e+08	2.60357e+08	2.46811e+08	2.85283e+08	3.26972e+08	2.58018e+08	3.47885e+07	3.13495e+08	2.87886e+08	2.30288e+08	2.18688e+08	2.11207e+08	2.19289e+08	1.9977e+08
	114.031	113.024	15.507	3.84457e+08	DDA for preferred ion	[M-H]-1	2.13237e+08	2.04543e+08	6.94767e+07	1.87074e+08	6.826e+07	1.79106e+08	1.88267e+08	1.86136e+08	1.90789e+08	1.86516e+08	1.72021e+08	1.63706e+08	1.80764e+08	1.8136e+08	1.71962e+08	1.80356e+08		3.84457e+08		3.70302e+08	1.36395e+08	1.44466e+08	1.57269e+08				1.9905e+08	2.06566e+08	1.75303e+08	1.65906e+08	1.91202e+08	1.78824e+08	1.67449e+08	1.81524e+08	1.84915e+08	6.87288e+07	1.97211e+08	1.86308e+08	1.5751e+08	1.57002e+08	1.78234e+08	1.72309e+08	1.72205e+08
N,N,N-TRIMETHYLLYSINE	188.153	189.16	22.575	3.83718e+08	DDA for preferred ion	[M+H]+1	2.15668e+08	2.81567e+08	1.6696e+07	1.6707e+08	1.9187e+07	1.21623e+08	1.81753e+08	1.48542e+08	1.40924e+08	1.11629e+08	1.1315e+08	1.11103e+08	8.87092e+07	8.62734e+07	8.46743e+07	8.45483e+07		7.49372e+07	7.41626e+07	6.74698e+07	2.6963e+08	1.70885e+08	1.30327e+08				1.38078e+08	1.84845e+08	1.50551e+08	1.12818e+08	1.0095e+08	9.46165e+07	1.15525e+08	1.40214e+08	1.19588e+08	1.48432e+07	1.42592e+08	1.16694e+08	8.54493e+07	8.43175e+07	8.16003e+07	8.60097e+07	7.94809e+07
	169.05	168.043	15.076	3.83522e+08	DDA for preferred ion	[M-H]-1	3.83522e+08	3.81844e+08	1.08614e+07	2.5121e+08	5.95913e+06	2.40507e+08	1.75059e+08	2.84416e+08	1.22865e+08	1.01561e+08	9.45283e+07	9.48372e+07	8.93468e+07	8.5387e+07	8.62462e+07	8.49179e+07					2.84329e+08	2.05821e+08	1.38066e+08				2.14517e+08	2.46343e+08	2.70162e+08	2.17296e+08	2.20891e+08	1.43193e+08	2.5167e+08	2.32102e+08	2.31789e+08	1.86086e+07	2.24426e+08	2.01781e+08	8.5773e+07	8.55258e+07	8.48383e+07	8.90209e+07	7.85188e+07
	131.058	132.066	8.706	3.81481e+08	DDA for preferred ion	[M+H]+1	1.96716e+08	2.74537e+08	3.07414e+07	1.75736e+08	2.81294e+07	1.38729e+08	1.88558e+08	1.65773e+08	4.04025e+07	3.20939e+07	2.97362e+07	3.17095e+07	2.98803e+07	3.0918e+07	3.27333e+07	3.23785e+07		1.53811e+07		1.43131e+07	3.62413e+08	2.82734e+08	2.02936e+08				1.2017e+08	1.76909e+08	1.21382e+08	1.62474e+08	1.16378e+08	1.91411e+08	2.1448e+08	2.27004e+08	2.21832e+08	1.69992e+07	2.13983e+08	1.34298e+08	3.88186e+07	3.5273e+07	3.00334e+07	3.14049e+07	3.4069e+07
	191.025	190.018	16.634	3.77953e+08	DDA for preferred ion	[M-H]-1	1.82263e+08	2.57867e+08	5.06952e+07	1.20573e+08	2.77743e+07	4.18878e+07	4.95665e+07	6.75884e+07	3.58804e+07	2.52306e+07	3.0229e+07	3.06234e+07	2.83145e+07	2.69501e+07	2.79802e+07	2.93287e+07					1.16041e+08	1.34111e+08	1.02437e+08				1.40073e+08	1.86649e+08	1.32714e+08	6.44824e+07	5.88116e+07	5.52987e+07	6.08302e+07	5.79947e+07	6.60374e+07	2.88424e+07	7.21022e+07	6.00818e+07	2.80831e+07	2.6879e+07	2.78008e+07	2.22794e+07	2.70897e+07
TRANS-ACONITATE	174.016	173.009	19.203	3.76822e+08	DDA for preferred ion	[M-H]-1	3.59719e+08	3.76822e+08	5.63199e+07	2.7435e+08	8.34247e+07	2.33297e+08	2.00124e+08	2.57199e+08	1.49112e+08	1.17022e+08	1.20578e+08	1.16581e+08	9.23328e+07	8.32947e+07	9.05918e+07	9.12371e+07					3.11765e+08	2.33856e+08	1.90536e+08	4.52644e+07		4.07445e+07	2.53526e+08	2.58364e+08	2.45134e+08	2.07642e+08	2.12849e+08	1.46558e+08	2.22277e+08	2.27457e+08	2.06772e+08	4.75242e+07	1.92069e+08	2.05707e+08	8.64897e+07	8.83512e+07	9.29373e+07	8.80958e+07	8.1873e+07
	140.059	141.066	9.767	3.76715e+08	DDA for preferred ion	[M+H]+1	2.83104e+08	3.75612e+08	1.52077e+07	1.61797e+08	2.51616e+07	1.40965e+08	1.91629e+08	2.38146e+08	1.69649e+08	1.19539e+08	1.18499e+08	1.77372e+08	1.13621e+08	1.11201e+08	1.09841e+08	1.1625e+08		6.54907e+07	6.63446e+07	6.62001e+07	3.76715e+08	2.1774e+08	1.77105e+08				2.00513e+08	3.45523e+08	2.07273e+08	1.35802e+08	1.32427e+08	1.1728e+08	2.32082e+08	2.67637e+08	1.41976e+08	2.98598e+07	1.64456e+08	2.26333e+08	1.26682e+08	1.75061e+08	1.01304e+08	1.20145e+08	1.08226e+08
	200.177	199.17	3.393	3.74467e+08	DDA for preferred ion	[M-H]-1	2.97718e+08	2.45813e+08	2.65388e+07	1.77948e+08	5.68239e+07	3.74467e+08	1.80331e+08	2.22235e+08	2.0974e+08	1.76659e+08	1.83002e+08	1.76653e+08	2.09524e+08	1.57286e+08	1.82958e+08	1.77461e+08					3.4985e+08	2.22135e+08	1.93905e+08	2.07232e+08	1.93815e+08	1.92616e+08	1.31346e+08	2.94569e+08	1.88107e+08	1.96245e+08	2.00476e+08	1.19761e+08	1.99221e+08	2.25832e+08	1.45769e+08	3.97111e+07	1.92492e+08	2.23396e+08	1.71839e+08	1.70127e+08	1.81629e+08	1.73147e+08	1.78373e+08
	228.208	227.201	3.32	3.73572e+08	DDA for other ion	[M-H]-1	3.24307e+08	2.01587e+08	2.86261e+07	2.08993e+08	5.3689e+07	3.14222e+08	1.89137e+08	1.94009e+08	1.60217e+08	1.35978e+08	1.20013e+08	1.21088e+08	3.73572e+08	1.93617e+08	1.5162e+08	1.09422e+08		1.29044e+08	1.29333e+08	1.20374e+08	3.5064e+08	2.59437e+08	1.99427e+08	1.30237e+08	1.24647e+08	1.21064e+08	1.56993e+08	2.65361e+08	1.43973e+08	1.69137e+08	1.81702e+08	1.66443e+08	1.45534e+08	2.13245e+08	1.4144e+08	4.09142e+07	1.89138e+08	2.03285e+08	1.00076e+08	9.27703e+07	9.14305e+07	8.07511e+07	1.01791e+08
	805.563	806.57	3.179	3.71373e+08	DDA for preferred ion	[M+H]+1	3.71373e+08	2.20999e+08	2.03767e+08	1.93414e+08	1.15948e+08	1.64489e+07	2.34569e+07	1.81105e+08	2.44762e+07	1.42224e+07	1.39081e+07	1.32782e+07	1.41593e+07	1.11362e+07	3.6233e+06	1.30315e+07					8.8896e+07	1.21831e+08	8.70384e+07				2.88296e+08	1.28635e+08	2.01469e+08	9.77021e+07	2.07547e+08	1.36713e+08	7.9854e+07	2.89753e+08	1.82493e+08	9.7001e+07	6.32758e+07	9.46723e+07	1.70741e+07	1.84469e+07	1.28487e+07	1.46638e+07	1.37907e+07
	259.989	258.982	15.386	3.70904e+08	DDA for preferred ion	[M-H]-1	2.28266e+08	2.89268e+08	7.97593e+06	2.13248e+08	4.76222e+07	1.24172e+08	2.42532e+08	1.72466e+08	1.82394e+08	1.63458e+08	1.34148e+08	1.62064e+08	1.76568e+08	1.46019e+08	1.48932e+08	7.80953e+07		1.0003e+08	1.0608e+08	6.11928e+07	2.97912e+08	2.47204e+08	1.94401e+08				2.11376e+08	2.58904e+08	2.10466e+08	1.52177e+08	1.18268e+08	1.40929e+08	1.4649e+08	2.0053e+08	1.26284e+08	3.04197e+07	1.71812e+08	1.45087e+08	1.47995e+08	7.64209e+07	1.38564e+08	1.28471e+08	8.82741e+07
	352.19	353.197	3.89	3.70477e+08	DDA for preferred ion	[M+H]+1	1.21964e+08	1.20657e+08	1.48143e+07	6.10989e+07	7.64541e+06	7.28783e+07	8.37811e+07	1.0213e+08	5.26697e+07	3.80022e+07	4.62011e+07	4.5143e+07	5.29264e+07	5.19212e+07	5.79945e+07	5.17077e+07					3.70477e+08	2.8755e+08	2.06904e+08				1.04119e+08	1.42413e+08	1.08737e+08	1.08953e+08	8.31005e+07	8.35491e+07	1.03669e+08	1.17927e+08	9.54731e+07	1.18829e+07	1.13123e+08	9.36597e+07	5.0591e+07	4.99403e+07	5.09361e+07	4.86031e+07	5.30477e+07
	145.074	146.081	9.217	3.70306e+08	DDA for preferred ion	[M+H]+1	2.60517e+08	3.58665e+08	2.76306e+07	2.18679e+08	6.73217e+07	1.73316e+08	2.52479e+08	2.20249e+08	2.33281e+08	1.86444e+08	1.83249e+08	1.85762e+08	1.7925e+08	1.79582e+08	1.71935e+08	1.82712e+08		1.40416e+08	1.20887e+08	1.27426e+08	3.66299e+08	3.05032e+08	2.43499e+08				2.72179e+08	3.1363e+08	2.6075e+08	1.97642e+08	1.85738e+08	1.86355e+08	1.9869e+08	2.49573e+08	1.92841e+08	4.2319e+07	2.22192e+08	2.06982e+08	1.88021e+08	1.91232e+08	1.87503e+08	1.92156e+08	1.80702e+08
	359.206	360.213	12.642	3.66688e+08	DDA for preferred ion	[M+H]+1	2.75287e+08	2.13238e+08	6.96648e+07	2.80211e+08	8.50622e+07	1.1791e+08	9.57339e+07	2.18041e+08	3.00605e+08	3.00506e+08	2.96585e+08	3.19091e+08	3.5282e+08	3.3441e+08	3.44896e+08	3.09106e+08		3.38733e+08			1.63308e+08	2.6239e+08	2.71313e+08				2.06459e+08	8.55753e+07	1.91338e+08	1.15901e+08	1.78944e+08	3.33693e+08	2.16252e+08	1.11911e+08	2.88612e+08	7.5046e+07	3.24859e+08	2.10946e+08	3.58206e+08	3.73172e+08	3.35118e+08	3.66233e+08	3.41953e+08
	242.224	241.217	3.291	3.64382e+08	DDA for preferred ion	[M-H]-1	1.17394e+08	7.48035e+07	2.19669e+07	8.59746e+07	2.96809e+07	1.23151e+08	7.44758e+07	6.74135e+07	8.37938e+07	5.38142e+07	2.45781e+07	3.88754e+07	3.64382e+08	1.7541e+08	1.21827e+08	6.0268e+07		7.07157e+07	5.03375e+07	3.50884e+07	1.66309e+08	1.28839e+08	9.36233e+07				6.28777e+07	8.29504e+07	4.79449e+07	5.68385e+07	6.57758e+07	5.82703e+07	4.53501e+07	7.74683e+07	4.82428e+07	2.34834e+07	7.27936e+07	7.12746e+07	4.964e+07	5.84079e+07	5.54367e+07	4.94847e+07	4.8464e+07
	271.179	272.186	6.652	3.58684e+08	DDA for preferred ion	[M+H]+1	2.90189e+08	3.58684e+08	5.64244e+07	1.98486e+08	6.68766e+07	2.24491e+08	2.74567e+08	2.26351e+08	1.2391e+08	1.02474e+08	9.46089e+07	9.56921e+07	9.26206e+07	8.60288e+07	8.66449e+07	8.53449e+07					2.16758e+08	2.08606e+08	1.45351e+08	2.16363e+08	2.44556e+08	3.57775e+08	2.05422e+08	2.03064e+08	2.13272e+08	2.52024e+08	2.49034e+08	1.98042e+08	2.60441e+08	3.19365e+08	2.45765e+08	5.64999e+07	2.68035e+08	2.80932e+08	8.79038e+07	8.56626e+07	8.684e+07	8.76812e+07	8.11643e+07
	148.057	149.064	15.326	3.57632e+08	DDA for preferred ion	[M+H]+1	3.57632e+08	3.61419e+08	1.4141e+07	2.55269e+08	2.06727e+07	1.98882e+08	2.05991e+08	2.0804e+08	1.0998e+08	8.55882e+07	8.53548e+07	8.67261e+07	8.67301e+07	7.73575e+07	8.10545e+07	8.30878e+07					2.85553e+08	2.18199e+08	1.55154e+08				2.22219e+08	2.41751e+08	2.44797e+08	2.14029e+08	1.93833e+08	1.46106e+08	2.16256e+08	2.24891e+08	2.06655e+08	1.88905e+07	2.09243e+08	2.01358e+08	8.33742e+07	8.24748e+07	8.19851e+07	8.67456e+07	7.80513e+07
	495.333	496.34	3.878	3.56567e+08	DDA for preferred ion	[M+H]+1	3.5224e+08	3.35209e+08	7.32295e+07	2.37819e+08	6.09005e+07	2.62594e+08	2.95077e+08	2.47779e+08	2.58187e+07	1.37229e+07	1.34511e+07	1.32696e+07	1.27732e+07	1.11738e+07	1.17083e+07	4.874e+06		7.58515e+07	7.78663e+07	8.31954e+07	2.321e+08	1.99353e+08	1.39745e+08				2.41095e+08	2.42308e+08	2.53358e+08	2.28648e+08	2.25914e+08	1.76049e+08	2.55344e+08	2.48868e+08	2.51398e+08	5.97072e+07	2.35117e+08	2.26263e+08	1.88138e+07	1.69087e+07	1.53515e+07	1.79907e+07	1.54438e+07
	130.074	131.082	12.611	3.54108e+08	No MS2	[M+H]+1	1.72996e+08	2.42325e+08	4.34119e+07	2.02868e+08	5.74191e+07	1.47447e+08	2.13182e+08	2.40377e+08	3.54108e+08	2.29471e+08	2.45148e+08	2.59943e+08	2.41577e+08	2.35486e+08	2.39198e+08	2.29052e+08		4.4486e+07	6.12906e+07	2.55358e+07	1.82761e+08	2.0958e+08	1.85297e+08				2.60819e+08	2.80166e+08	1.55977e+08	2.33901e+08	1.0835e+08	2.1608e+08	2.38059e+08	2.35231e+08	2.60796e+08	5.54113e+07	2.5397e+08	2.1502e+08	2.30956e+08	2.35638e+08	2.5553e+08	2.26403e+08	2.6517e+08
N-ACETYLSERINE	147.053	146.046	11.303	3.50927e+08	DDA for preferred ion	[M-H]-1	3.50927e+08	3.20278e+08	6.32661e+07	2.62551e+08	6.17899e+07	2.56481e+08	2.02744e+08	2.88042e+08	6.27072e+07	6.02524e+07	5.83577e+07	5.16501e+07	4.33779e+07	4.06844e+07	4.05266e+07	4.39299e+07		8.13999e+07	7.10799e+07	6.88287e+07	2.44828e+08	1.87786e+08	1.32731e+08				2.29468e+08	2.28694e+08	2.61392e+08	2.33335e+08	2.31269e+08	1.64327e+08	2.55134e+08	2.28664e+08	2.64133e+08	5.57436e+07	2.52068e+08	2.34939e+08	4.67486e+07	4.72355e+07	4.13893e+07	4.01397e+07	3.6206e+07
	204.163	205.17	4.227	3.45755e+08	DDA for preferred ion	[M+H]+1	2.40205e+08	3.45755e+08	5.09062e+07	2.3359e+08	4.79778e+07	7.82981e+07	1.23757e+08	8.02167e+07	9.98271e+07	6.70251e+07	8.01355e+07	8.2127e+07	1.09715e+08	1.34221e+08	1.33286e+08	1.08042e+08					2.89408e+08	1.97799e+08	1.37287e+08				1.77131e+08	2.09892e+08	1.79917e+08	1.23814e+08	1.07059e+08	1.13589e+08	1.27463e+08	1.66854e+08	1.2268e+08	5.03455e+07	1.553e+08	1.25686e+08	1.12686e+08	1.11178e+08	1.2574e+08	1.14944e+08	1.06835e+08
	222.807	221.8	4.752	3.45394e+08	No MS2	[M-H]-1	2.71955e+08	3.21296e+08	3.06278e+07	2.25841e+08	6.44743e+07	3.3386e+08	3.10573e+08	2.15266e+08	2.86352e+08	3.09248e+08	3.27996e+08	3.22893e+08	3.00057e+08	2.98973e+08	3.45394e+08	3.03271e+08					2.08563e+08	2.75259e+08	2.29775e+08				2.65023e+08	3.26127e+08	2.64643e+08	2.42199e+08	2.25828e+08	2.46922e+08	2.77719e+08	2.61479e+08	2.62687e+08	3.98866e+07	2.92821e+08	2.70292e+08	3.08564e+08	3.16257e+08	2.82694e+08	2.92215e+08	2.70793e+08
	75.032	76.0395	16.145	3.44105e+08	DDA for preferred ion	[M+H]+1	3.10725e+08	3.29273e+08	4.68211e+07	2.16972e+08	4.50684e+07	1.74301e+08	1.76789e+08	2.07649e+08	6.92807e+07	5.1192e+07	5.19817e+07	4.88548e+07	4.68252e+07	4.55621e+07	4.46175e+07	4.34677e+07		3.34574e+07	3.11488e+07	3.07576e+07	3.29791e+08	2.24092e+08	1.60685e+08				1.93099e+08	2.08332e+08	2.02065e+08	1.70722e+08	1.64687e+08	1.24032e+08	1.93256e+08	1.95297e+08	1.82462e+08	4.17143e+07	1.89401e+08	1.7116e+08	4.55223e+07	4.40096e+07	4.49058e+07	4.89117e+07	4.3211e+07
	265.064	266.071	4.61	3.4403e+08	DDA for preferred ion	[M+H]+1	1.33838e+08	1.12108e+08	6.25767e+07	1.77325e+08	5.9303e+07	1.99242e+08	1.77097e+08	1.64173e+08	1.85438e+08	1.79814e+08	1.69134e+08	1.75248e+08	1.73635e+08	1.96611e+08	1.82539e+08	2.09871e+08	2.15385e+07	1.68524e+07	2.73114e+06		1.84063e+08	2.41554e+08	3.4403e+08				1.77855e+07	1.33119e+08	8.12138e+07	1.02351e+08	3.50151e+07	1.1501e+08	1.74248e+06	1.46156e+08	1.10351e+08	5.83894e+07	1.0482e+08	1.17135e+08	1.74019e+08	1.7542e+08	1.76733e+08	1.73779e+08	1.8289e+08
	584.368	293.191	3.291	3.43369e+08	DDA for other ion	[M+2H]+2	1.51558e+08	1.66787e+08	1.9216e+07	1.3133e+08	2.24552e+07	2.72765e+08	3.07954e+08	1.54267e+08	1.35486e+08	1.12115e+08	1.10638e+08	1.05445e+08	1.11226e+08	1.03997e+08	1.06283e+08	1.03693e+08					3.34984e+07	2.32695e+07	3.2651e+07	2.14458e+08	1.71759e+08	3.43369e+08	1.35596e+08	2.22831e+08	1.57386e+08	2.54762e+08	2.01732e+08	9.21623e+07	2.64957e+08	1.65407e+08	1.52854e+08	1.38826e+07	2.88931e+08	2.9231e+08	1.13143e+08	1.1802e+08	1.10931e+08	1.10657e+08	1.10127e+08
	203.127	204.135	11.763	3.40757e+08	DDA for preferred ion	[M+H]+1	2.39661e+08	3.06376e+08	1.29315e+07	1.94655e+08	2.01931e+07	1.2314e+08	1.97897e+08	1.54647e+08	1.70406e+08	1.28663e+08	1.28095e+08	1.30556e+08	1.21529e+08	1.21846e+08	1.21446e+08	1.21862e+08			7.27419e+07	7.09566e+07	3.16997e+08	2.38652e+08	1.82023e+08				1.97918e+08	2.53386e+08	2.04146e+08	1.43404e+08	1.27472e+08	1.33841e+08	1.43665e+08	1.92027e+08	1.39236e+08	1.95639e+07	1.73313e+08	1.45164e+08	1.21829e+08	1.23208e+08	1.22654e+08	1.27785e+08	1.16001e+08
FUMARATE	116.011	115.003	17.257	3.37408e+08	DDA for preferred ion	[M-H]-1	3.67879e+08	3.75e+08	1.97859e+07	2.73429e+08	4.8841e+07	2.62278e+08	2.20681e+08	2.61544e+08	1.43866e+08	1.11077e+08	1.11633e+08	1.12439e+08	9.23386e+07	8.84575e+07	8.93139e+07	8.66162e+07					2.74186e+08	2.28596e+08	1.76532e+08				2.55426e+08	2.75492e+08	2.96517e+08	2.75971e+08	2.54438e+08	1.70665e+08	2.8875e+08	2.6565e+08	2.44751e+08	3.44225e+07	2.71681e+08	2.57786e+08	8.88151e+07	8.53631e+07	8.99629e+07	8.74879e+07	8.3202e+07
	72.021	71.0137	14.796	3.34852e+08	No MS2	[M-H]-1	1.85672e+08	2.27374e+08	2.27623e+07	1.41172e+08	1.67514e+07	9.20845e+07	1.37769e+08	1.14201e+08	1.06484e+08	8.1761e+07	7.75121e+07	7.97624e+07	8.71714e+07	7.23528e+07	7.79909e+07	7.29191e+07		9.79165e+07			2.43627e+08	1.63069e+08	1.12734e+08				1.37561e+08	1.73322e+08	1.28357e+08	9.80197e+07	8.18211e+07	8.56039e+07	9.94816e+07	1.45735e+08	8.56461e+07	1.25643e+07	1.22007e+08	1.03287e+08	8.27424e+07	8.21672e+07	7.40941e+07	7.92379e+07	8.02482e+07
	192.09	193.097	11.233	3.29662e+08	DDA for preferred ion	[M+H]+1	1.96073e+08	2.65274e+08	1.9601e+07	1.5504e+08	1.76059e+07	1.08947e+08	1.61593e+08	1.37425e+08	1.368e+08	1.07639e+08	1.14841e+08	1.05505e+08	8.97992e+07	8.68289e+07	8.74152e+07	8.68118e+07					2.4574e+08	1.88724e+08	1.3929e+08				1.50422e+08	1.89298e+08	1.54169e+08	1.14732e+08	9.99194e+07	9.70819e+07	1.10496e+08	1.46874e+08	1.11049e+08	1.33904e+07	1.2814e+08	1.14815e+08	8.41308e+07	8.30573e+07	8.36419e+07	8.81318e+07	7.89464e+07
	398.244	399.251	3.241	3.24232e+08	DDA for preferred ion	[M+H]+1	1.92656e+08	2.98814e+08	3.27298e+07	1.83245e+08	4.68791e+07	2.77496e+08	2.5982e+08	1.87177e+08	8.18118e+07	6.81207e+07	7.41281e+07	5.96913e+07	4.69647e+07	4.60492e+07	4.099e+07	5.05955e+07		7.82733e+07	7.99637e+07	6.89072e+07	3.01529e+08	2.18586e+08	1.45655e+08	9.19506e+07	8.12242e+07	7.04969e+07	2.40721e+08	2.56795e+08	2.40149e+08	2.59049e+08	2.29927e+08	1.24934e+08	2.67402e+08	9.98001e+07	2.30019e+08	3.56137e+07	2.60613e+08	2.45249e+08	7.95443e+07	8.95696e+07	4.89666e+07	6.18785e+07	4.75043e+07
	172.146	171.139	3.523	3.2275e+08	DDA for other ion	[M-H]-1	2.69408e+08	2.73948e+08	6.33488e+07	1.89116e+08	2.7299e+07	1.77675e+08	1.70433e+08	1.37624e+08	1.02667e+08	7.8125e+07	7.60302e+07	8.14581e+07	1.11115e+08	7.22583e+07	7.54384e+07	6.63357e+07		6.31507e+07	6.52805e+07	6.75384e+07	2.45529e+08	1.83097e+08	1.38874e+08	2.82421e+08	3.08919e+08	3.2275e+08	1.80123e+08	1.84765e+08	1.43556e+08	1.41369e+08	1.58366e+08	1.0082e+08	1.26552e+08	1.46647e+08	1.38419e+08	5.7832e+07	1.35387e+08	1.8422e+08	7.80233e+07	7.93253e+07	7.72126e+07	7.38383e+07	8.20243e+07
	194.106	195.113	5.503	3.22691e+08	DDA for preferred ion	[M+H]+1	2.71379e+08	2.86134e+08	3.22698e+07	2.14675e+08	7.54713e+07	1.38039e+08	1.69287e+08	1.63161e+08	1.09585e+08	8.6498e+07	8.46855e+07	8.53395e+07	8.62615e+07	7.6888e+07	7.96985e+07	7.94063e+07					2.84824e+08	3.22691e+08	3.00816e+08				2.03202e+08	2.32684e+08	1.97576e+08	1.50189e+08	1.45064e+08	1.45773e+08	1.5443e+08	2.01171e+08	1.64127e+08	4.5618e+07	1.7031e+08	1.58764e+08	8.33102e+07	8.30202e+07	8.15712e+07	8.54145e+07	7.81754e+07
	712.415	357.215	3.096	3.19999e+08	No MS2	[M+2H]+2	2.58908e+07	5.87591e+07	1.22521e+07	7.92194e+07	1.84514e+07	2.54257e+08	3.19999e+08	1.3633e+08	3.74073e+07	2.93585e+07	3.18414e+07	2.75242e+07	3.2938e+06	601682	2.25806e+07	2.67217e+07					3.70363e+07	5.72058e+06	2.24796e+07	1.09605e+07	1.06153e+07	1.86325e+07	7.62226e+07	1.13134e+08	1.50014e+08	2.60136e+08	1.65769e+08	9.85506e+07	2.04565e+08	1.59939e+08	1.1436e+08	1.42621e+07	2.2347e+08	2.00549e+08	2.99268e+07	3.1453e+07	2.73187e+07	2.74025e+07	2.6977e+07
	213.173	214.18	3.802	3.19365e+08	DDA for preferred ion	[M+H]+1	9.18756e+07	7.91586e+07	3.85376e+07	7.05694e+07	3.38964e+07	2.97922e+07	5.024e+07	7.17328e+07	4.77033e+07	1.63185e+07	4.12031e+07	3.39784e+07	5.26408e+07	1.38421e+07	3.62637e+07	4.92344e+07		2.84286e+07		1.14553e+08	1.27371e+07	1.76913e+07	1.71897e+07	1.34384e+07	2.12637e+07		5.56031e+06	6.48974e+07	5.79262e+07	4.21935e+07	9.80679e+06	1.15523e+08	5.16686e+07	3.19365e+08	6.45188e+07	2.66934e+07	5.5151e+07	1.05589e+07	3.42927e+07	6.07069e+07	2.4584e+07	3.08554e+07	9.83837e+07
	442.382	460.415	3.12	3.19287e+08	DDA for other ion	[M+NH4]+1	1.05156e+08	7.18693e+07	3.40249e+07	1.13959e+08	7.81895e+07	1.47088e+08	1.48528e+08	3.19287e+08	1.05275e+08	9.04734e+07	9.02564e+07	8.68577e+07	9.1202e+07	8.40497e+07	8.94929e+07	8.7644e+07					6.81641e+07	7.94204e+07	8.09234e+07				1.24841e+08	1.38173e+08	1.56414e+08	1.6208e+08	1.62067e+08	1.23458e+08	1.83758e+08	1.75689e+08	1.83278e+08	4.52746e+07	1.7957e+08	1.73162e+08	8.72963e+07	8.88634e+07	8.36613e+07	8.7852e+07	7.9167e+07
	133.875	132.868	11.487	3.17106e+08	DDA for preferred ion	[M-H]-1	3.17106e+08	2.67097e+08	6.5946e+07	3.0948e+08	6.85934e+07	1.424e+08	1.84529e+08	1.80665e+08	1.41358e+08	1.11073e+08	1.10317e+08	1.05664e+08	9.69065e+07	8.76253e+07	8.73845e+07	8.5806e+07					2.77807e+08	2.53876e+08	1.89526e+08				2.15083e+08	2.16801e+08	1.96706e+08	1.56201e+08	1.56956e+08	1.4277e+08	1.65027e+08	1.99407e+08	1.82099e+08	5.95492e+07	1.7634e+08	1.61181e+08	8.87899e+07	8.51283e+07	9.0049e+07	8.83818e+07	8.31346e+07
	248.116	247.108	4.291	3.16827e+08	DDA for preferred ion	[M-H]-1	3.16827e+08	2.01805e+08	4.12508e+07	1.81219e+08	8.09287e+06	2.36949e+07	5.32173e+07	6.31391e+07	5.33271e+07	3.2968e+07	3.46642e+07	3.74065e+07	1.99202e+07	1.90751e+07	2.3455e+07	2.07193e+07					2.32416e+08	2.02507e+08	1.51275e+08				1.4578e+08	1.66169e+08	1.3318e+08	9.11401e+07	8.60701e+07	8.54945e+07	8.98672e+07	1.2923e+08	9.1762e+07	2.61712e+07	1.01977e+08	7.51422e+07	2.67557e+07	2.57573e+07	2.72818e+07	2.29533e+07	2.59104e+07
	791.583	792.591	3.175	3.15116e+08	DDA for preferred ion	[M+H]+1	3.15116e+08	1.76305e+08	1.5891e+08	6.81715e+07	9.25022e+07	9.16707e+06	2.13834e+07	1.72152e+08	5.52131e+07	4.70794e+07	4.36972e+07	4.20705e+07	4.66422e+07	4.28336e+07	4.31975e+07	4.17119e+07					6.87749e+07	9.21309e+07	7.60424e+07				2.42642e+08	9.85824e+07	1.93952e+08	7.3145e+07	1.74498e+08	1.28836e+08	9.61312e+07	2.12643e+08	2.03566e+08	6.87133e+07	4.46163e+07	6.68908e+07	4.67579e+07	4.65601e+07	4.2993e+07	4.46173e+07	4.20388e+07
	345.215	346.223	3.922	3.13705e+08	DDA for preferred ion	[M+H]+1	1.61686e+08	2.37965e+08	1.09179e+07	9.9838e+07	1.5419e+07	1.13339e+08	1.5088e+08	1.05096e+08	8.49779e+07	6.66871e+07	6.58625e+07	6.88463e+07	6.61706e+07	6.28995e+07	6.44051e+07	6.13125e+07					1.56908e+08	1.108e+08	7.63143e+07	1.50136e+08	1.30277e+08	3.13705e+08	9.66663e+07	1.54161e+08	1.18703e+08	1.27452e+08	1.0011e+08	9.23645e+07	1.30741e+08	1.25399e+08	1.13754e+08	1.18777e+07	1.3663e+08	1.17999e+08	6.65735e+07	6.81247e+07	6.63457e+07	6.61743e+07	6.273e+07
	155.095	156.102	12.504	3.13425e+08	DDA for preferred ion	[M+H]+1	2.56417e+08	3.07064e+08	1.58947e+07	2.04642e+08	2.85324e+07	1.63905e+08	2.05482e+08	1.91934e+08	1.53536e+08	1.11392e+08	1.15141e+08	1.18112e+08	1.14881e+08	1.11092e+08	1.08223e+08	1.1254e+08		6.7115e+07	6.54062e+07	6.62808e+07	2.98317e+08	2.35617e+08	1.86661e+08				2.06923e+08	2.46512e+08	2.18229e+08	1.65934e+08	1.64303e+08	1.51908e+08	1.83552e+08	2.11496e+08	1.72176e+08	1.91589e+07	2.0146e+08	1.76563e+08	1.14657e+08	1.12768e+08	1.10318e+08	1.16798e+08	1.06615e+08
	210.956	209.948	11.736	3.12122e+08	No MS2	[M-H]-1	1.89297e+08	3.12122e+08	7.43662e+07	2.05357e+08	5.08018e+07	9.33957e+07	2.29752e+08	1.50181e+08	1.86318e+08	9.94262e+07	9.56172e+07	9.27687e+07	5.61798e+07	4.64752e+07	4.21515e+07	4.02434e+07				2.4689e+07	2.76701e+08	2.46859e+08	1.54975e+08				2.53341e+08	2.96291e+08	2.07734e+08	1.09694e+08	8.13909e+07	8.00482e+07	1.2031e+08	1.84704e+08	7.03224e+07	5.12077e+07	1.53893e+08	8.16838e+07	4.81838e+07	4.16243e+07	3.7255e+07	4.57886e+07	3.1099e+07
	130.099	129.092	4.075	3.10046e+08	DDA for preferred ion	[M-H]-1	1.46148e+08	1.18433e+08	1.70323e+07	8.46368e+07	1.55645e+07	9.01698e+07	9.24795e+07	9.30099e+07	4.42998e+07	3.64651e+07	3.62931e+07	3.47759e+07	3.27052e+07	3.07258e+07	3.2255e+07	3.0091e+07	2.30906e+07	3.47909e+07	3.08341e+07		1.32472e+08	1.0734e+08	8.08034e+07	2.74538e+08	2.52139e+08	3.10046e+08	1.19603e+08	8.73443e+07	9.0769e+07	8.4593e+07	8.04679e+07	5.97771e+07	6.51057e+07	9.21012e+07	9.89145e+07	1.12056e+07	6.76128e+07	1.57239e+08	3.90955e+07	3.79888e+07	3.42891e+07	2.95059e+07	3.0416e+07
	117.054	118.061	16.269	3.08757e+08	DDA for preferred ion	[M+H]+1	2.58822e+08	3.27286e+08	4.15822e+06	2.01179e+08	1.83925e+07	1.71352e+08	1.93187e+08	2.07328e+08	1.02265e+08	8.06309e+07	8.82097e+07	8.79749e+07	8.9762e+07	8.68482e+07	8.7428e+07	8.48455e+07					2.86596e+08	2.19837e+08	1.63147e+08				2.08904e+08	2.35196e+08	2.23308e+08	1.73077e+08	1.69847e+08	1.4618e+08	1.94774e+08	2.12844e+08	1.85817e+08	1.47135e+07	2.17834e+08	1.89641e+08	8.37811e+07	7.95305e+07	8.29174e+07	8.70724e+07	7.59963e+07
	254.094	255.101	13.258	3.07652e+08	DDA for preferred ion	[M+H]+1	5.42764e+07	6.09753e+07	7.3538e+07	3.99385e+07	6.3965e+07	2.4122e+07	4.71778e+07	3.6573e+07	6.33231e+07	3.56119e+07	3.68094e+07	4.10598e+07	3.65874e+07	3.08645e+07	3.14347e+07	3.86923e+07		2.98373e+07	3.24937e+07	3.5161e+07	3.07652e+08	2.52278e+08	2.02371e+08				4.31214e+07	4.48712e+07	3.88557e+07	3.11311e+07	2.95766e+07	3.52692e+07	2.74538e+07	5.24811e+07	3.36141e+07	5.52094e+07	5.08715e+07	2.97372e+07	3.0151e+07	3.28858e+07	2.993e+07	3.09617e+07	4.46171e+07
	426.088	427.096	17.292	3.07455e+08	DDA for preferred ion	[M+H]+1	1.19413e+08	1.94875e+08	5.28129e+07	1.06958e+08	3.87458e+07	8.10754e+06	1.39974e+08	1.39451e+07	7.08248e+07	5.27011e+07	5.16913e+07	5.08934e+07	5.16127e+07	4.62877e+07	4.49172e+07	4.22498e+07				3.5324e+06	2.47664e+08	1.59124e+08	1.33535e+08				1.0331e+08	1.85157e+08	5.81092e+07	5.49752e+07	3.8072e+07	3.8904e+07	2.10683e+07	7.30566e+07	4.38228e+07	4.04545e+07	5.93496e+07	5.01823e+07	4.89786e+07	4.69256e+07	4.54249e+07	4.45542e+07	4.22103e+07
	248.199	249.206	3.564	3.04929e+08	DDA for preferred ion	[M+H]+1	1.01644e+08	2.53307e+08	2.73846e+07	9.91531e+07	9.44597e+06	5.52975e+07	6.18607e+07	3.34409e+07	1.81846e+07	1.62287e+07	1.58391e+07	1.61044e+07	1.31442e+07	1.24547e+07	1.65251e+07	1.73118e+07	5.5384e+07	1.70293e+07	1.67161e+07	1.59734e+07	1.35127e+08	1.04327e+08	7.77154e+07	7.62529e+07	9.69295e+07	7.6255e+07	1.80143e+08	2.09649e+08	1.49481e+08	1.76631e+08	8.75289e+07	8.38374e+07	3.04929e+08	9.15425e+07	4.8017e+07	1.3974e+07	2.47066e+08	6.61034e+07	1.94249e+07	1.74342e+07	1.50716e+07	1.62578e+07	1.85309e+07
	206.069	207.077	6.704	3.02731e+08	DDA for preferred ion	[M+H]+1	1.80124e+08	1.80812e+08	2.10691e+07	1.8082e+08	2.23544e+07	1.09326e+08	1.66851e+08	1.521e+08	1.3428e+08	1.0121e+08	1.1525e+08	1.15031e+08	1.0629e+08	1.10259e+08	1.20507e+08	1.07233e+08					2.99589e+08	2.73052e+08	2.20087e+08				1.71609e+08	2.19139e+08	1.69155e+08	1.41957e+08	1.25986e+08	1.26518e+08	1.45934e+08	1.83121e+08	1.42219e+08	1.72822e+07	1.67308e+08	1.38536e+08	1.13115e+08	1.11396e+08	1.11461e+08	1.10755e+08	1.0354e+08
	196.058	195.051	14.444	3.02268e+08	DDA for preferred ion	[M-H]-1	2.84183e+08	3.02268e+08	6.41318e+07	2.08341e+08	5.64767e+07	1.41446e+08	1.15003e+08	1.62031e+08	4.41582e+07	2.63397e+07	3.63815e+07	3.54107e+07	2.89149e+07	2.85844e+07	2.87066e+07	3.03651e+07		2.25213e+07	2.42157e+07		2.16276e+08	1.38756e+08	1.04352e+08				2.19602e+08	2.32101e+08	2.51259e+08	2.23191e+08	2.18269e+08	1.57168e+08	2.47053e+08	2.2695e+08	2.4705e+08	5.65526e+07	2.41002e+08	2.2123e+08	2.62482e+07	2.59487e+07	2.84027e+07	2.5538e+07	2.67766e+07
	87.0686	88.0759	13.389	3.01101e+08	No MS2	[M+H]+1	1.72532e+08	1.61874e+08	1.65477e+07	1.30623e+08	1.79051e+07	1.34213e+08	1.15347e+08	1.07051e+08	1.0674e+08	9.06904e+07	9.14177e+07	9.16623e+07	9.43075e+07	8.5506e+07	9.52337e+07	9.55223e+07					1.22985e+08	9.03346e+07	8.82892e+07	3.01101e+08		2.39244e+08	1.65247e+08	1.44132e+08	1.45651e+08	1.24023e+08	1.19925e+08	1.04983e+08	1.29489e+08	1.28192e+08	1.28718e+08	1.25876e+07	1.42546e+08	1.29727e+08	1.00987e+08	1.0792e+08	8.83258e+07	8.79023e+07	8.21004e+07
	164.048	165.055	13.386	3.00552e+08	DDA for preferred ion	[M+H]+1	2.32236e+08	2.71398e+08	3.86612e+06	1.88535e+08	1.94273e+07	1.19099e+08	1.7025e+08	1.54306e+08	1.27499e+08	1.0482e+08	9.93072e+07	9.45671e+07	8.87793e+07	8.51058e+07	8.52045e+07	8.55113e+07		1.23498e+08	1.12595e+08	1.10319e+08	2.91355e+08	2.16595e+08	1.52313e+08				1.75586e+08	2.1698e+08	1.80191e+08	1.26502e+08	1.19248e+08	1.08419e+08	1.35155e+08	1.72443e+08	1.33146e+08	8.73519e+06	1.51223e+08	1.32594e+08	9.01784e+07	8.83381e+07	9.10606e+07	9.18406e+07	8.29429e+07
TRYPTOPHAN	204.09	203.082	11.809	3.0018e+08	DDA for preferred ion	[M-H]-1	2.39133e+08	2.8949e+08	1.30876e+07	1.93388e+08	1.68439e+07	1.32327e+08	1.8058e+08	1.64901e+08	1.41582e+08	1.10276e+08	1.06976e+08	1.04946e+08	1.01749e+08	9.45049e+07	9.79937e+07	9.7754e+07		1.26202e+08	1.26065e+08	1.2388e+08	2.87704e+08	2.20367e+08	1.55278e+08				1.77815e+08	2.29797e+08	1.93349e+08	1.33002e+08	1.20694e+08	1.13547e+08	1.44802e+08	1.72056e+08	1.28174e+08	1.87336e+07	1.49018e+08	1.37904e+08	1.02404e+08	1.01085e+08	9.862e+07	9.85765e+07	9.12247e+07
	243.184	244.191	3.928	2.9932e+08	DDA for preferred ion	[M+H]+1	8.1341e+07	7.5184e+07	7.89915e+07	6.89073e+07	7.73699e+07	2.55797e+07	3.74726e+07	3.97728e+07	6.70362e+07	3.92842e+07	1.31004e+08	2.56814e+07	1.5947e+08	2.36272e+07	1.38122e+08	1.38203e+08	3.13461e+07	5.47459e+07	7.49621e+07	1.96801e+08	1.36089e+08	1.22275e+08	1.01576e+08	1.26289e+07	2.42066e+07	1.43548e+07	3.51441e+07	1.04969e+07	3.29058e+07	2.60588e+07	1.34767e+07	3.45795e+07	8.79426e+06	4.70052e+07	3.5957e+07	6.04076e+07	1.40667e+07	1.07888e+07	2.77992e+07	2.45828e+08	6.2324e+07	4.2152e+07	2.9932e+08
UROCANATE	138.043	139.05	11.576	2.96894e+08	DDA for preferred ion	[M+H]+1	1.20765e+08	1.43941e+08	6.77414e+07	2.96894e+08	4.89914e+07	1.28738e+08	1.55431e+08	1.76514e+08	1.42418e+08	1.07685e+08	1.08571e+08	1.07456e+08	1.12663e+08	9.86893e+07	9.76246e+07	8.37436e+07		1.14049e+08		1.86604e+08	2.07077e+08	1.93333e+08	1.66672e+08	6.25679e+07	8.39901e+07	5.65737e+07	1.16912e+08	1.58074e+08	1.58546e+08	1.36187e+08	1.45774e+08	1.23499e+08	1.60314e+08	1.27176e+08	2.12552e+08	6.39902e+07	1.56361e+08	1.14234e+08	1.03163e+08	7.9521e+07	9.23934e+07	9.19797e+07	9.28496e+07
AMINOISOBUTANOATE	103.064	104.071	13.912	2.96212e+08	DDA for preferred ion	[M+H]+1	2.1096e+08	2.61364e+08	1.55328e+07	1.88971e+08	2.30555e+07	1.31362e+08	1.56835e+08	1.51396e+08	1.09012e+08	8.29446e+07	8.61251e+07	8.70548e+07	8.66183e+07	7.91276e+07	8.17965e+07	8.39007e+07					2.71682e+08	2.4297e+08	1.77992e+08				1.44269e+08	1.53228e+08	1.52065e+08	1.61181e+08	1.28866e+08	1.16346e+08	1.2982e+08	1.66122e+08	1.35062e+08	2.04024e+07	1.70727e+08	1.39933e+08	8.30879e+07	8.20114e+07	8.12849e+07	8.51215e+07	7.76312e+07
	145.02	146.027	7.564	2.90637e+08	DDA for preferred ion	[M+H]+1	7.52142e+07	3.60981e+07	5.02728e+07	4.16906e+07	6.12587e+07	1.92198e+08	3.34639e+07	2.90637e+08	3.43965e+07	2.6229e+07	2.95471e+07	2.77283e+07	2.36035e+07	2.36786e+07	2.4095e+07	2.89646e+07					6.54689e+07	7.2243e+07	5.77298e+07				6.46889e+07	5.84073e+07	1.5089e+08	2.04251e+08	2.18313e+08	7.75114e+07	2.61535e+08	1.00386e+08	2.09722e+08	4.59205e+07	1.55048e+08	1.79876e+08	3.26433e+07	3.2587e+07	2.51469e+07	2.61213e+07	2.93727e+07
	881.562	441.788	3.095	2.86162e+08	No MS2	[M+2H]+2	4.78973e+07	6.67888e+07	1.0017e+07	3.57174e+07	1.3772e+07	2.49652e+08	2.86162e+08	1.36961e+08	1.19495e+08	1.087e+08	1.04298e+08	9.44729e+07	1.04258e+08	9.6526e+07	1.01255e+08	9.89548e+07					1.61828e+07	1.42693e+07	9.53535e+06	1.09325e+07	7.80795e+06	2.09096e+07	7.28981e+07	1.17688e+08	1.16049e+08	2.1372e+08	1.61238e+08	9.21983e+07	1.94531e+08	1.54791e+08	1.14811e+08	9.18564e+06	2.18801e+08	1.88135e+08	1.08418e+08	1.13484e+08	9.44867e+07	9.00728e+07	8.73443e+07
	415.221	416.228	3.344	2.85017e+08	DDA for preferred ion	[M+H]+1	4.99502e+07	1.34054e+08	1.38051e+07	3.91464e+07	1.63407e+07	2.23406e+08	2.70414e+08	1.33141e+08	1.31145e+08	1.11311e+08	1.07469e+08	1.02886e+08	1.08423e+08	9.74659e+07	1.03203e+08	1.02263e+08					1.44559e+07	8.77817e+06	5.4862e+06	7.97403e+07	1.48757e+08	2.85017e+08	1.05668e+08	1.60254e+08	1.4619e+08	2.3513e+08	1.68002e+08	1.05798e+08	2.12092e+08	1.68815e+08	1.40106e+08	1.18548e+07	2.23283e+08	2.25205e+08	1.11633e+08	1.16461e+08	1.07175e+08	1.07999e+08	1.08229e+08
	233.07	234.077	13.885	2.83956e+08	No MS2	[M+H]+1	1.60629e+08	2.15116e+08	2.05581e+07	1.40534e+08	1.67967e+07	1.08484e+08	1.73176e+08	1.29859e+08	1.3111e+08	1.03249e+08	1.056e+08	1.01382e+08	9.05674e+07	8.64234e+07	8.90512e+07	8.79089e+07					2.09102e+08	1.65602e+08	1.3139e+08				1.60558e+08	1.56493e+08	1.3953e+08	1.20396e+08	1.03963e+08	9.65866e+07	1.13773e+08	1.5041e+08	1.10812e+08	1.14181e+07	1.13514e+08	1.15656e+08	8.36633e+07	8.30245e+07	8.38686e+07	8.98094e+07	7.8564e+07
	175.109	176.116	27.169	2.81976e+08	DDA for preferred ion	[M+H]+1	2.24485e+08	2.6532e+08	1.74741e+07	1.88623e+08	2.29675e+07	1.21195e+08	1.69156e+08	1.52377e+08	1.49862e+08	1.10031e+08	1.1264e+08	1.13321e+08	1.03263e+08	9.83277e+07	1.02051e+08	9.81501e+07					2.84946e+08	2.20654e+08	1.56714e+08				1.79591e+08	2.10133e+08	1.82947e+08	1.29461e+08	1.25542e+08	1.12981e+08	1.38454e+08	1.72257e+08	1.36983e+08	1.89896e+07	1.58627e+08	1.37257e+08	1.04388e+08	1.03618e+08	1.01823e+08	1.01878e+08	9.21796e+07
	359.195	360.202	4.006	2.81093e+08	DDA for preferred ion	[M+H]+1	8.89717e+07	1.20254e+08	1.01269e+07	5.3683e+07	1.20443e+07	7.43561e+07	8.63374e+07	6.24227e+07	5.33161e+07	4.30212e+07	4.21658e+07	4.44612e+07	4.50585e+07	4.2414e+07	4.24221e+07	4.10882e+07					9.76905e+07	7.44137e+07	4.94299e+07	1.64821e+08	2.29272e+08	2.81093e+08	6.04322e+07	6.72455e+07	7.3536e+07	7.14543e+07	6.95567e+07	4.78115e+07	7.72684e+07	8.12021e+07	7.26337e+07	7.522e+06	7.64865e+07	9.65802e+07	4.39686e+07	4.38703e+07	4.17009e+07	4.32973e+07	4.14434e+07
	176.032	175.024	19.356	2.806e+08	DDA for other ion	[M-H]-1	1.90202e+08	1.64397e+08	2.72336e+08	1.90392e+08	2.806e+08	1.71395e+08	1.88869e+08	2.20354e+08	2.05382e+08	2.23091e+08	2.19698e+08	2.15676e+08	2.06518e+08	2.02711e+08	2.03405e+08	1.9647e+08	2.39518e+08		2.15254e+08		1.77318e+08	1.69774e+08	1.76849e+08	1.85679e+08	1.98217e+08	1.87712e+08	1.92566e+08	1.72267e+08	1.81448e+08	1.90397e+08	1.76691e+08	1.71567e+08	1.72419e+08	1.56342e+08	1.56861e+08	2.16082e+08	1.48779e+08	1.53551e+08	1.90651e+08	1.95507e+08	1.91151e+08	1.88762e+08	1.83326e+08
	135.069	136.076	13.385	2.80165e+08	DDA for preferred ion	[M+H]+1	2.17162e+08	2.74638e+08	1.13016e+07	1.8081e+08	1.72547e+07	1.19972e+08	1.62916e+08	1.52155e+08	1.18906e+08	1.03705e+08	9.41358e+07	9.23879e+07	8.57588e+07	8.35221e+07	8.66851e+07	8.57043e+07		1.14313e+08	1.06765e+08	1.0685e+08	2.60504e+08	2.03656e+08	1.4713e+08				1.67872e+08	1.9413e+08	1.71004e+08	1.23256e+08	1.09892e+08	1.04513e+08	1.30371e+08	1.60189e+08	1.24016e+08	1.4262e+07	1.49571e+08	1.23089e+08	8.87005e+07	8.49559e+07	8.93133e+07	9.08947e+07	8.4892e+07
	179.822	178.815	15.596	2.77213e+08	DDA for preferred ion	[M-H]-1	1.78594e+08	1.5576e+08	7.61801e+07	2.22702e+08	8.79957e+07	2.37323e+08	2.04315e+08	2.16128e+08	1.70099e+08	1.44308e+08	1.54383e+08	1.60586e+08	1.46166e+08	1.48656e+08	1.43769e+08	1.42513e+08		9.56275e+07	1.0571e+08	1.05524e+08	3.87185e+07	1.78535e+08	2.03495e+08				1.94062e+08	1.2516e+08	1.6073e+08	1.94656e+08	2.2255e+08	2.02862e+08	2.3865e+08	2.42013e+08	2.77213e+08	6.75805e+07	2.38475e+08	2.6176e+08	1.47807e+08	1.60325e+08	1.58656e+08	1.59301e+08	1.53868e+08
	133.875	132.867	11.277	2.76528e+08	DDA for preferred ion	[M-H]-1	3.17819e+08	3.28026e+08	4.68603e+07	2.70549e+08	6.91468e+07	2.53018e+08	2.40812e+08	2.49547e+08	3.34504e+08	2.68561e+08	2.73729e+08	2.73934e+08	2.36778e+08	2.61821e+08	2.6001e+08	2.57755e+08			2.34506e+08		2.07749e+08	2.60249e+08	2.64884e+08				2.6692e+08	2.61413e+08	2.50938e+08	2.51304e+08	2.2568e+08	2.4421e+08	2.69588e+08	2.49372e+08	2.59186e+08	5.06199e+07	2.62005e+08	2.64208e+08	2.6292e+08	2.60979e+08	2.61535e+08	2.63769e+08	2.48832e+08
	310.153	311.16	6.319	2.75945e+08	DDA for preferred ion	[M+H]+1	1.08863e+08	1.35489e+08	1.46375e+07	6.54401e+07	1.12444e+07	5.70527e+07	8.59894e+07	6.83353e+07	5.65911e+07	4.18822e+07	4.11236e+07	4.44569e+07	4.46229e+07	4.173e+07	4.23186e+07	4.12443e+07					2.15338e+08	2.23346e+08	1.36251e+08				9.09414e+07	1.15048e+08	9.30353e+07	7.24284e+07	5.88412e+07	6.08303e+07	7.36833e+07	8.38786e+07	6.68964e+07	1.08604e+07	8.09653e+07	7.29292e+07	4.4876e+07	4.31448e+07	4.12754e+07	4.31901e+07	3.89519e+07
	548.268	273.127	3.004	2.73681e+08	DDA for other ion	[M-2H]-2	1.91816e+08	2.03944e+08	2.12603e+07	1.44732e+08	1.4014e+07	7.56346e+07	1.24076e+08	1.07637e+08	8.4674e+07	6.59424e+07	6.43323e+07	6.43916e+07	5.91105e+07	5.37293e+07	5.55443e+07	5.72518e+07		2.17574e+07	3.98548e+07	3.61114e+07	1.86256e+08	1.41439e+08	1.01532e+08				1.37842e+08	1.67642e+08	1.32207e+08	8.90201e+07	8.21909e+07	8.79779e+07	9.92497e+07	1.41862e+08	9.58721e+07	9.21616e+06	1.22114e+08	9.58561e+07	6.94614e+07	6.805e+07	6.86257e+07	6.95215e+07	7.11566e+07
	145.11	146.118	9.596	2.6892e+08	DDA for preferred ion	[M+H]+1	5.57365e+07	7.08739e+07	4.99589e+07	6.80554e+07	4.31761e+07	1.18823e+08	1.01693e+08	4.53361e+07	5.41924e+07	4.58094e+07	4.29955e+07	4.3201e+07	4.49573e+07	4.3078e+07	4.23763e+07	4.19244e+07					7.61575e+07	6.03924e+07	4.21459e+07				1.00027e+08	1.0269e+08	2.6892e+08	4.17963e+07	1.44388e+08	7.30505e+07	6.74149e+07	6.11126e+07	1.4431e+08	3.91664e+07	4.35615e+07	4.37423e+07	4.57993e+07	4.57507e+07	3.97311e+07	4.27185e+07	4.09103e+07
	303.155	304.162	18.31	2.67986e+08	DDA for preferred ion	[M+H]+1	2.67986e+08	8.3749e+07	3.33954e+07	8.52582e+07	1.82519e+07	4.56923e+07	2.80046e+07	6.52034e+07	8.57181e+06	2.0768e+07	1.97069e+07	1.65496e+07	1.80371e+07	1.72412e+07	1.76776e+07	1.68248e+07					8.88557e+07	6.68971e+07	4.31586e+07				1.5986e+08	5.14003e+07	6.17465e+07	1.51466e+08	5.29705e+07	5.80619e+07	1.1446e+08	6.72971e+07	6.5297e+07	1.21961e+06	3.06629e+07	2.75955e+07	1.76452e+07	1.72006e+07	1.57667e+07	1.66632e+07	1.52886e+07
	116.047	115.04	5.246	2.67828e+08	No MS2	[M-H]-1	2.11766e+08	2.67828e+08	1.96884e+07	1.75259e+08	2.09242e+07	1.14263e+08	1.66433e+08	1.43797e+08	1.46479e+08	1.06999e+08	1.09691e+08	1.01521e+08	1.00573e+08	9.98737e+07	1.002e+08	1.01541e+08					2.06528e+08	1.92947e+08	1.47445e+08				1.76692e+08	1.86464e+08	1.69385e+08	1.27155e+08	1.03795e+08	1.02995e+08	1.23009e+08	1.55802e+08	1.24124e+08	1.51922e+07	1.47525e+08	1.26302e+08	1.05099e+08	1.09119e+08	1.07864e+08	1.01947e+08	9.58278e+07
D-ALANINE	89.0478	90.0551	15.635	2.66277e+08	DDA for preferred ion	[M+H]+1	2.06771e+08	2.66277e+08	2.73697e+07	1.6836e+08	2.26169e+07	1.32723e+08	1.39094e+08	1.49379e+08	7.32078e+07	5.69978e+07	5.51558e+07	5.2236e+07	5.73503e+07	4.95429e+07	4.7379e+07	4.81642e+07					2.28768e+08	1.67158e+08	1.16253e+08				1.54795e+08	1.74272e+08	1.71888e+08	1.45862e+08	1.36875e+08	1.15911e+08	1.47455e+08	1.55962e+08	1.41413e+08	1.96107e+07	1.63999e+08	1.52312e+08	5.58893e+07	6.00884e+07	4.87428e+07	4.07016e+07	5.46006e+07
	254.224	253.217	3.28	2.63827e+08	DDA for preferred ion	[M-H]-1	9.81239e+07	9.13526e+07	7.10078e+07	1.03384e+08	6.32772e+07	6.36809e+07	7.52685e+07	5.01564e+07	7.59488e+07	4.4748e+07	2.6467e+07	3.24386e+07	2.71467e+08	2.63827e+08	1.19999e+08	7.55339e+07		8.06836e+07	4.37371e+07	4.25008e+07	2.13963e+08	1.6615e+08	1.21498e+08	3.64746e+07			7.04058e+07	5.91889e+07	4.30704e+07	5.62727e+07	4.64976e+07	5.72535e+07	4.95285e+07	7.16319e+07	5.25401e+07	5.23718e+07	5.12914e+07	4.3442e+07	7.72292e+07	1.88309e+07	7.63394e+07	2.78842e+07	1.01524e+08
	196.058	195.051	14.972	2.63334e+08	DDA for preferred ion	[M-H]-1	2.05844e+08	2.07056e+08	4.09745e+07	1.1978e+08	2.3662e+07	7.00026e+07	9.25837e+07	6.20834e+07	6.06812e+07	4.9281e+07	4.8824e+07	4.83194e+07	4.64319e+07	4.39693e+07	4.33615e+07	4.24989e+07					1.70184e+08	1.53152e+08	1.12979e+08				1.18804e+08	1.40448e+08	1.05705e+08	6.99966e+07	6.88356e+07	6.71388e+07	7.0439e+07	8.899e+07	6.73572e+07	2.8185e+07	3.52629e+07	6.36591e+07	4.65746e+07	4.47191e+07	4.22733e+07	4.43889e+07	4.11044e+07
	729.532	730.539	3.224	2.61419e+08	DDA for preferred ion	[M+H]+1	2.52203e+08	1.42387e+08	1.27846e+08	2.61419e+08	8.04215e+07	1.47465e+07	2.53138e+07	1.98882e+08	7.40535e+07	6.10629e+07	5.75093e+07	5.66924e+07	5.39197e+07	4.99531e+07	5.07004e+07	4.54792e+07					6.63157e+07	8.19551e+07	9.0553e+07				1.85524e+08	7.19507e+07	1.31197e+08	8.92714e+07	1.42921e+08	1.33132e+08	7.92967e+07	1.9452e+08	1.87435e+08	6.32916e+07	4.5231e+07	5.10186e+07	5.34779e+07	5.059e+07	5.29616e+07	4.93706e+07	4.99517e+07
	310.153	311.16	6.584	2.58579e+08	DDA for preferred ion	[M+H]+1	2.51125e+08	2.58579e+08	5.98867e+07	1.9581e+08	5.55807e+07	7.61076e+07	2.08956e+08	2.00616e+08	6.7356e+07	5.12645e+07	5.88274e+07	6.29362e+07	5.78276e+07	5.67258e+07	5.92268e+07	5.65315e+07					2.1449e+08	1.81909e+08	1.32475e+08				1.66082e+08	1.7455e+08	1.63223e+08	1.36781e+08	1.35661e+08	1.22814e+08	1.50499e+08	1.60843e+08	1.55364e+08	5.61852e+07	1.57203e+08	1.33635e+08	6.48559e+07	6.67535e+07	6.39113e+07	6.51884e+07	5.81375e+07
	165.046	166.054	13.679	2.5704e+08	DDA for preferred ion	[M+H]+1	1.71662e+08	2.2246e+08	1.94584e+07	1.33822e+08	1.59657e+07	8.19232e+07	1.26664e+08	1.13299e+08	1.0023e+08	7.24185e+07	7.19424e+07	7.53808e+07	6.80654e+07	6.34419e+07	6.53076e+07	6.31495e+07		9.79423e+07	9.26838e+07	9.09887e+07	2.48821e+08	1.74221e+08	1.22952e+08				1.32228e+08	1.49132e+08	1.25715e+08	9.42953e+07	8.26337e+07	8.13135e+07	9.17298e+07	1.22573e+08	9.17559e+07	1.27009e+07	1.20069e+08	9.57373e+07	6.65751e+07	6.42685e+07	6.54879e+07	6.92087e+07	6.34363e+07
	198.112	199.119	15.29	2.54376e+08	DDA for preferred ion	[M+H]+1	7.86829e+07	9.07127e+07	3.47952e+07	7.12766e+07	2.57709e+07	4.22788e+07	6.95975e+07	5.55286e+07	5.6581e+07	4.57185e+07	4.3685e+07	4.13704e+07	4.31774e+07	4.00062e+07	4.21194e+07	3.94675e+07					2.35305e+08	2.02283e+08	1.31874e+08				5.96639e+07	7.41775e+07	2.69385e+07	4.79958e+07	3.99222e+07	4.50876e+07	3.96594e+07	6.23319e+07	5.08309e+07	2.76881e+07	5.68915e+07	4.46725e+07	4.46224e+07	4.3923e+07	3.89459e+07	4.05e+07	3.79723e+07
	157.11	158.118	9.621	2.54359e+08	DDA for preferred ion	[M+H]+1	1.83908e+08	2.54359e+08	2.37169e+07	1.40751e+08	3.85889e+07	1.11796e+08	1.49543e+08	1.28031e+08	1.15638e+08	9.22459e+07	9.88543e+07	9.95454e+07	8.90255e+07	8.83766e+07	8.95857e+07	9.26421e+07		5.47345e+07	5.40758e+07	5.18642e+07	2.5078e+08	1.91999e+08	1.33313e+08				1.62177e+08	2.00811e+08	1.67114e+08	1.23169e+08	1.1807e+08	1.12255e+08	1.35707e+08	1.49725e+08	1.31178e+08	3.48016e+07	1.45362e+08	1.29978e+08	8.69291e+07	9.15165e+07	8.50255e+07	8.67768e+07	7.36001e+07
	132.09	131.082	27.154	2.53922e+08	DDA for preferred ion	[M-H]-1	1.90069e+08	2.39341e+08	2.35577e+07	1.50337e+08	1.52894e+07	9.4443e+07	1.4311e+08	1.24416e+08	1.20508e+08	8.72035e+07	9.00594e+07	8.83495e+07	7.8036e+07	7.7863e+07	7.90119e+07	8.06417e+07			9.98519e+07		2.42391e+08	1.81588e+08	1.29897e+08				1.44077e+08	1.76536e+08	1.50675e+08	1.01098e+08	8.78027e+07	8.25571e+07	1.06565e+08	1.43533e+08	1.00043e+08	1.29721e+07	1.23326e+08	1.00671e+08	8.09647e+07	7.78002e+07	7.81917e+07	8.26296e+07	7.54364e+07
	119.095	120.102	13.763	2.52996e+08	DDA for preferred ion	[M+H]+1	7.73898e+07	1.09394e+08	2.79505e+07	7.26121e+07	2.94205e+07	1.51595e+08	1.32129e+08	9.67716e+07	7.48745e+07	6.15661e+07	6.06637e+07	5.94544e+07	6.45485e+07	5.9486e+07	6.12361e+07	5.9511e+07					6.73685e+07	5.38217e+07	4.09122e+07	7.10028e+07	2.52996e+08	1.77522e+08	6.89202e+07	8.74848e+07	7.38853e+07	1.25537e+08	8.97866e+07	5.56428e+07	4.79928e+07	7.41602e+07	9.66527e+07	2.34194e+07	5.62723e+07	1.27402e+08	5.90547e+07	6.0715e+07	6.18793e+07	6.0259e+07	5.99387e+07
	166.047	165.04	13.811	2.52834e+08	DDA for other ion	[M-H]-1	1.63991e+08	2.10452e+08	1.88339e+07	1.1291e+08	1.42427e+07	6.30452e+07	1.89646e+08	7.82448e+07	1.38086e+08	1.01854e+08	1.134e+08	1.11986e+08	9.5079e+07	9.67878e+07	9.3907e+07	8.77352e+07			8.57341e+07	4.54117e+07	2.19764e+08	1.40551e+08	9.36292e+07				1.08373e+08	1.57778e+08	1.16186e+08	5.68791e+07	4.82836e+07	4.21717e+07	7.10843e+07	9.48587e+07	6.06545e+07	1.23626e+07	1.67593e+08	6.33204e+07	9.7849e+07	5.99e+07	8.67462e+07	5.77391e+07	8.45856e+07
	215.138	216.146	27.244	2.52666e+08	DDA for preferred ion	[M+H]+1	6.30642e+07	1.08635e+08	4.90813e+07	6.90699e+07	5.69551e+07	9.67607e+07	9.36636e+07	8.75706e+07	2.09569e+08	1.91771e+08	2.01142e+08	1.80173e+08	2.08062e+08	1.92426e+08	1.93404e+08	1.97086e+08					8.21023e+07	8.51522e+07	9.18384e+07				6.95524e+07	1.03371e+08	5.41803e+07	8.4013e+07	7.01896e+07	7.43389e+07	6.9732e+07	9.10921e+07	9.78074e+07	5.42432e+07	1.05388e+08	6.91953e+07	2.13183e+08	2.52666e+08	1.8984e+08	1.94491e+08	2.17009e+08
	246.05	245.043	13.376	2.52501e+08	DDA for preferred ion	[M-H]-1	2.37101e+08	2.52501e+08	4.03455e+07	1.56743e+08	4.98e+07	1.38459e+08	1.06351e+08	1.6346e+08	8.86042e+07	6.78569e+07	7.27369e+07	7.15499e+07	6.81622e+07	6.70364e+07	6.68346e+07	6.37661e+07					1.85863e+08	1.31061e+08	8.07448e+07				1.41085e+08	1.63408e+08	1.66413e+08	1.32254e+08	1.39347e+08	8.52643e+07	1.58374e+08	1.50035e+08	1.44724e+08	4.53837e+07	1.47584e+08	1.35604e+08	7.08303e+07	7.29047e+07	6.73346e+07	6.88973e+07	6.53414e+07
	80.9631	79.9558	10.944	2.52412e+08	DDA for preferred ion	[M-H]-1	2.36932e+08	2.71504e+08	1.88924e+07	2.09801e+08	5.50926e+07	1.53583e+08	2.11321e+08	1.90004e+08	1.85675e+08	1.46001e+08	1.55379e+08	1.54918e+08	1.50552e+08	1.49362e+08	1.45717e+08	1.45819e+08				1.56154e+08	3.0421e+08	2.51534e+08	2.03915e+08				1.9984e+08	2.52412e+08	1.93557e+08	1.62974e+08	1.63465e+08	1.57355e+08	1.67155e+08	1.9685e+08	1.66719e+08	3.58208e+07	1.98533e+08	1.69317e+08	1.5505e+08	1.45759e+08	1.53384e+08	1.5669e+08	1.4689e+08
	192.127	193.134	4.182	2.52206e+08	DDA for preferred ion	[M+H]+1	1.66706e+08	2.11383e+08	1.79372e+07	1.17052e+08	1.49039e+07	1.03112e+08	1.62679e+08	1.18522e+08	1.32837e+08	9.6629e+07	1.15207e+08	1.08406e+08	1.0013e+08	1.01972e+08	1.04635e+08	9.45816e+07					2.51695e+08	1.90836e+08	1.38318e+08				1.48838e+08	1.74062e+08	1.37434e+08	1.20751e+08	1.02781e+08	9.54468e+07	1.19146e+08	1.39887e+08	1.12873e+08	1.29128e+07	1.33129e+08	1.18136e+08	1.03164e+08	1.03818e+08	1.0259e+08	1.03403e+08	9.21837e+07
	135.872	134.865	9.922	2.50824e+08	No MS2	[M-H]-1	2.31255e+08	2.9296e+08	6.75154e+07	2.29721e+08	6.51582e+07	1.27059e+08	1.48711e+08	1.5497e+08	1.66453e+08	1.35957e+08	1.31412e+08	1.37532e+08	1.34295e+08	1.32643e+08	1.31265e+08	1.27596e+08					2.14063e+08	2.11588e+08	1.6866e+08				2.50824e+08	2.38376e+08	2.18577e+08	1.50676e+08	1.54402e+08	1.57653e+08	1.56383e+08	1.88187e+08	1.67669e+08	6.30475e+07	1.788e+08	1.39833e+08	1.39605e+08	1.47286e+08	1.3549e+08	1.33623e+08	1.20734e+08
	266.155	265.147	3.18	2.49518e+08	No MS2	[M-H]-1	4.67288e+07	6.49275e+07	6.72582e+07	1.38933e+08	4.57191e+07	1.16554e+08	9.13825e+07	6.14561e+07	1.1027e+08	6.52445e+07	4.30203e+07	4.05674e+07	6.40928e+07	5.99003e+07	4.63701e+07	3.6188e+07	4.02784e+07	4.99495e+07	7.74195e+07	4.81124e+07	1.57127e+08	1.32278e+08	1.08356e+08	8.74304e+07	2.49518e+08	9.46752e+07	1.03713e+08	8.11076e+07	5.55078e+07	6.52412e+07	7.36877e+07	7.0568e+07	4.90344e+07	7.60958e+07	6.4757e+07	3.86822e+07	7.04616e+07	1.16062e+08	4.8054e+07	4.79303e+07	3.54823e+07	4.16303e+07	6.56672e+07
	194.106	195.113	6.448	2.48395e+08	DDA for preferred ion	[M+H]+1	1.96046e+08	1.8318e+08	5.18253e+07	1.06193e+08	5.58825e+07	2.03939e+08	1.85216e+08	2.48395e+08	2.74289e+07	1.51955e+07	7.35253e+06	1.69571e+07	2.15162e+07	1.98307e+07	2.2548e+07	2.14078e+07					1.28498e+08	1.07202e+08	8.60762e+07				1.63198e+08	1.79519e+08	1.67633e+08	1.85215e+08	1.85075e+08	1.27403e+08	1.92939e+08	1.65389e+08	1.80544e+08	4.11963e+07	1.9275e+08	1.82166e+08	1.84252e+07	1.2895e+07	2.19618e+07	2.03573e+07	2.14699e+07
	147.09	148.097	12.158	2.48283e+08	DDA for preferred ion	[M+H]+1	2.10468e+08	2.46916e+08	6.59217e+07	2.06741e+08	6.72638e+07	2.12919e+08	2.00335e+08	2.0977e+08	1.94453e+08	1.66339e+08	1.6922e+08	1.38119e+08	1.86873e+08	2.0537e+08	1.88312e+08	2.01885e+08					2.43658e+08	2.19502e+08	2.02713e+08				2.13113e+08	2.03986e+08	2.08845e+08	2.17472e+08	1.99852e+08	1.90077e+08	2.48283e+08	2.07737e+08	1.9677e+08	6.28832e+07	2.18389e+08	2.09858e+08	1.75752e+08	1.70395e+08	1.78509e+08	1.75497e+08	1.74585e+08
	129.043	130.05	8.434	2.48092e+08	DDA for preferred ion	[M+H]+1	4.91814e+07	5.85295e+07	4.619e+07	3.67311e+07	5.87493e+07	2.91034e+07	4.93106e+07	5.23791e+07	9.20798e+07	1.28015e+08	1.10535e+08	9.59419e+07	1.07467e+08	9.69923e+07	1.08739e+08	1.07378e+08		1.82548e+08	2.48092e+08	1.01764e+08	6.10701e+07	5.37268e+07	4.5818e+07				5.54116e+07	1.12464e+08	3.7089e+07	7.0342e+07	2.39805e+07	5.81847e+07	6.82919e+07	6.82157e+07	5.85142e+07	3.71144e+07	8.311e+07	4.56662e+07	1.35271e+08	1.67972e+08	1.00239e+08	1.03231e+08	9.56638e+07
	206.152	207.159	3.783	2.45833e+08	DDA for preferred ion	[M+H]+1	3.30393e+07	7.66182e+07	2.18013e+07	2.99197e+07	1.24062e+07	2.18128e+07	2.31844e+07	1.50425e+07	2.58854e+07	1.73772e+07	1.95975e+07	2.70173e+06	2.28384e+07	2.22966e+07	2.02833e+07	1.99395e+07	2.45833e+08				1.32705e+08	1.0001e+08	7.3061e+07	2.34368e+07		2.29123e+07	4.82116e+07	5.4518e+07	4.33076e+07	4.52268e+07	5.05707e+07	3.1837e+07	8.1774e+07	4.60553e+07	1.91924e+07	1.34463e+07	6.95436e+07	2.41733e+07	2.27861e+07	2.43939e+07	2.29877e+07	2.12873e+07	2.05301e+07
	116.047	115.04	6.411	2.45547e+08	No MS2	[M-H]-1	1.81517e+08	2.45547e+08	2.02052e+07	1.32997e+08	1.67592e+07	1.03698e+08	1.68174e+08	1.39142e+08	1.04201e+08	9.21421e+07	9.39199e+07	9.15752e+07	9.52832e+07	9.19393e+07	8.78549e+07	9.0518e+07					1.38654e+08	1.06583e+08	8.65367e+07				1.49742e+08	1.90915e+08	1.56316e+08	1.11029e+08	9.21805e+07	9.26696e+07	1.08194e+08	1.51607e+08	1.07868e+08	1.13911e+07	1.30885e+08	1.05851e+08	8.06882e+07	7.87772e+07	7.78026e+07	7.91756e+07	7.60809e+07
	109.064	110.071	15.078	2.44396e+08	DDA for preferred ion	[M+H]+1	2.08604e+08	2.22787e+08	1.83844e+07	1.78419e+08	2.02378e+07	1.20055e+08	1.68817e+08	1.48987e+08	1.49288e+08	1.10377e+08	1.16656e+08	1.18062e+08	9.66251e+07	9.11145e+07	9.24997e+07	8.99215e+07		1.70953e+08	1.88789e+08		2.44396e+08	2.04104e+08	1.49073e+08				1.89422e+08	1.9277e+08	1.63679e+08	1.29101e+08	1.214e+08	1.14362e+08	1.34283e+08	1.67347e+08	1.36487e+08	1.67915e+07	1.54429e+08	1.30507e+08	9.44591e+07	8.95199e+07	9.07754e+07	8.59679e+07	8.33328e+07
	75.0686	76.0758	24.295	2.43069e+08	No MS2	[M+H]+1	1.50319e+08	2.43069e+08	1.63857e+07	1.1474e+08	1.42446e+07	7.79596e+07	1.02496e+08	1.10158e+08	5.70498e+07	4.28905e+07	4.12951e+07	4.45093e+07	4.46738e+07	4.2146e+07	4.27013e+07	4.2408e+07					1.34036e+08	1.02592e+08	7.90663e+07				1.10251e+08	1.58026e+08	1.17662e+08	8.40311e+07	8.30389e+07	7.39516e+07	9.22557e+07	1.07552e+08	8.82483e+07	1.09449e+07	9.48249e+07	9.06286e+07	4.451e+07	4.4107e+07	4.17325e+07	4.50124e+07	3.90925e+07
	767.53	384.773	3.175	2.37973e+08	DDA for other ion	[M+2H]+2	4.96683e+07	9.84188e+07	1.25489e+07	4.12135e+07	8.61725e+06	1.9772e+08	2.37973e+08	9.97437e+07	1.14185e+08	1.08186e+08	1.03559e+08	9.32406e+07	1.03137e+08	9.57885e+07	1.00887e+08	9.82606e+07					1.06213e+07	1.00282e+07	4.37337e+06	4.31996e+07	1.64335e+07	5.77759e+07	8.74339e+07	1.50685e+08	1.13671e+08	1.90681e+08	1.45878e+08	8.84903e+07	1.92254e+08	1.4213e+08	1.21628e+08	6.41719e+06	2.03211e+08	2.23776e+08	1.07871e+08	1.12104e+08	9.19689e+07	8.82993e+07	8.60118e+07
	187.121	188.128	6.721	2.3757e+08	DDA for preferred ion	[M+H]+1	3.61607e+07	1.065e+08	2.66896e+07	4.14344e+07	6.3241e+06	2.09231e+07	2.60708e+07	7.50255e+06	3.50626e+07	2.32685e+07	1.85263e+07	1.854e+07	5.00459e+07	1.9954e+07	7.40597e+07	2.28569e+07		1.43665e+07	3.19806e+07	1.78175e+07	6.73613e+07	5.93324e+07	4.98461e+07	1.10743e+07	5.3855e+07	5.71434e+07	3.61746e+07	4.88391e+07	2.71498e+07	6.64782e+07	8.34906e+07	2.16515e+08	2.77121e+07	2.3757e+08	2.5924e+07	1.59762e+07	4.43023e+07	3.50259e+07	1.6294e+07	2.28187e+07	1.37283e+07	1.52364e+07	6.0939e+07
	115.064	116.071	23.816	2.36673e+08	DDA for preferred ion	[M+H]+1	1.78977e+08	1.63068e+08	5.61022e+07	1.68104e+08	6.40334e+07	2.08495e+08	2.19782e+08	2.11065e+08	1.7787e+08	1.45163e+08	1.60346e+08	1.54978e+08	1.48222e+08	1.38755e+08	1.4092e+08	1.39157e+08					8.29959e+07	1.17793e+08	1.25328e+08				1.86498e+08	1.91446e+08	1.71009e+08	1.99738e+08	1.87995e+08	1.71118e+08	2.14335e+08	1.90365e+08	2.07552e+08	5.52349e+07	2.36673e+08	2.0633e+08	1.51759e+08	1.60125e+08	1.46806e+08	1.47086e+08	1.42229e+08
	173.08	174.088	14.66	2.35321e+08	DDA for preferred ion	[M+H]+1	6.7362e+07	9.59311e+07	1.98865e+07	6.01507e+07	1.71767e+07	8.20841e+07	1.05067e+08	8.94202e+07	1.2551e+08	1.45561e+08	1.69087e+08	1.46993e+08	1.57701e+08	1.53041e+08	1.54103e+08	1.55498e+08		2.1299e+08	2.35321e+08		9.6664e+07	8.81932e+07	7.36059e+07				8.1339e+07	1.13627e+08	8.71023e+07	9.70745e+07	8.57065e+07	9.35919e+07	9.12408e+07	1.18825e+08	9.58511e+07	1.60323e+07	1.07883e+08	9.7429e+07	1.61729e+08	1.76001e+08	1.51928e+08	1.54581e+08	1.51659e+08
	169.051	170.058	14.173	2.3521e+08	DDA for preferred ion	[M+H]+1	2.23487e+08	2.3521e+08	4.28482e+07	1.4226e+08	4.90322e+07	1.31546e+08	9.13878e+07	1.49731e+08	8.24088e+07	6.44926e+07	6.39791e+07	6.63409e+07	6.54445e+07	6.32965e+07	6.48649e+07	6.19054e+07					1.5326e+08	1.02527e+08	6.97817e+07				1.27484e+08	1.35189e+08	1.51402e+08	1.31888e+08	1.35052e+08	8.66834e+07	1.4796e+08	1.3356e+08	1.3756e+08	4.46949e+07	1.34256e+08	1.21637e+08	6.84263e+07	6.89284e+07	6.6466e+07	6.64784e+07	6.17735e+07
	120.042	119.035	15.427	2.32531e+08	DDA for preferred ion	[M-H]-1	2.50118e+08	2.66051e+08	6.0803e+07	2.15461e+08	6.51301e+07	1.86172e+08	1.97548e+08	1.71142e+08	1.9988e+08	1.66658e+08	1.53965e+08	1.56498e+08	1.61961e+08	1.80201e+08	1.70114e+08	1.70834e+08		1.46121e+08	1.80642e+08	1.58008e+08	2.57333e+08	2.21596e+08	1.87912e+08				2.11616e+08	2.3372e+08	1.98547e+08	1.75681e+08	1.78317e+08	1.89541e+08	1.52465e+08	2.05478e+08	1.74931e+08	6.36034e+07	1.95146e+08	1.77378e+08	1.69731e+08	1.5844e+08	1.79562e+08	1.79651e+08	1.67284e+08
	217.122	218.129	4.17	2.32147e+08	DDA for preferred ion	[M+H]+1	1.30695e+08	6.57733e+07	3.17281e+07	5.98647e+07	1.87255e+07	3.38638e+07	4.7426e+07	4.62392e+07	2.52398e+07	2.01951e+07	2.11919e+07	2.0008e+07	1.42458e+07	2.00622e+07	1.94845e+07	1.84923e+07					1.59478e+08	1.36335e+08	1.04994e+08				6.06657e+07	8.12097e+07	5.21568e+07	4.14876e+07	4.11059e+07	4.43147e+07	4.4925e+07	6.14314e+07	4.5034e+07	1.6174e+07	4.97306e+07	3.84231e+07	2.28847e+07	2.39721e+07	2.39466e+07	2.28221e+07	2.21541e+07
	145.111	146.118	9.297	2.25654e+08	DDA for preferred ion	[M+H]+1	3.22113e+07	4.02853e+07	1.29784e+07	2.72156e+07	2.46839e+06	1.52399e+07	2.16173e+07	1.95233e+07	1.68937e+07	1.40874e+07	1.30689e+07	1.27411e+07	1.27239e+07	1.18373e+07	1.14479e+07	1.30338e+07		1.436e+07		1.40684e+07	4.31747e+07	3.11484e+07	2.29589e+07	6.79938e+07	2.25654e+08	8.43854e+07	2.47671e+07	3.48466e+07	2.40106e+07	1.63935e+07	1.6366e+07	1.76701e+07	2.05993e+07	2.42652e+07	1.85029e+07	1.6826e+06	2.28435e+07	1.86264e+07	1.44386e+07	1.23904e+07	1.28079e+07	1.34691e+07	1.06349e+07
	133.875	132.868	10.467	2.25054e+08	DDA for preferred ion	[M-H]-1	2.25054e+08	1.81922e+08	6.79992e+07	2.11927e+08	6.33705e+07	1.53075e+08	1.54819e+08	1.59485e+08	1.36792e+08	1.48703e+08	1.63442e+08	1.47793e+08	1.54658e+08	1.28433e+08	1.40505e+08	1.38269e+08		1.59244e+08		1.63426e+08	1.98059e+08	1.69468e+08	1.61402e+08				2.00385e+08	1.87609e+08	1.95835e+08	1.5977e+08	1.71339e+08	1.87739e+08	1.77089e+08	1.56302e+08	1.85357e+08	6.94183e+07	1.75763e+08	1.66365e+08	1.52541e+08	1.57835e+08	1.63288e+08	1.54679e+08	1.59697e+08
	185.106	186.113	4.659	2.23453e+08	DDA for preferred ion	[M+H]+1	6.15937e+07	6.53535e+07	1.16085e+07	4.907e+07	9.94905e+06	4.78028e+07	5.49163e+07	5.11326e+07	3.36435e+07	2.73782e+07	2.96602e+07	2.88655e+07	2.82515e+07	2.60316e+07	2.78455e+07	2.74373e+07					6.96316e+07	5.48759e+07	3.83597e+07		2.23453e+08		5.25979e+07	4.56062e+07	3.28585e+07	5.90438e+07	4.92978e+07	3.76451e+07	7.06904e+07	5.36112e+07	5.25854e+07	8.59327e+06	6.29634e+07	6.98731e+07	2.47208e+07	2.6936e+07	2.49682e+07	8.86187e+06	2.61608e+07
	81.9723	80.9651	11.156	2.23435e+08	DDA for preferred ion	[M-H]-1	1.56481e+08	1.85653e+08	2.12779e+07	1.3354e+08	1.60421e+07	8.87453e+07	1.32829e+08	1.15942e+08	1.38396e+08	1.18988e+08	1.12777e+08	1.05793e+08	8.95974e+07	8.72213e+07	9.40112e+07	8.72396e+07					2.08797e+08	1.59901e+08	1.21503e+08				1.36549e+08	1.59615e+08	1.2631e+08	9.96707e+07	8.60586e+07	8.48531e+07	1.00728e+08	1.31444e+08	9.43452e+07	1.10392e+07	1.17319e+08	9.93317e+07	8.40407e+07	8.26808e+07	8.32303e+07	8.71322e+07	7.86999e+07
	164.032	163.024	17.662	2.21302e+08	DDA for other ion	[M-H]-1	2.11352e+08	2.16374e+08	7.04644e+07	1.86163e+08	6.66531e+07	1.99601e+08	2.06043e+08	2.01424e+08	1.9508e+08	1.74263e+08	1.75975e+08	1.65336e+08	1.70975e+08	1.7616e+08	1.74948e+08	1.84931e+08					1.29175e+08	1.41015e+08	1.55482e+08				2.03077e+08	2.22011e+08	1.85331e+08	1.99658e+08	1.95256e+08	1.80262e+08	2.00405e+08	1.87772e+08	2.21302e+08	6.20726e+07	2.17475e+08	1.93014e+08	1.69818e+08	1.65225e+08	1.46054e+08	1.70732e+08	1.60403e+08
	101.048	102.055	15.362	2.20645e+08	DDA for preferred ion	[M+H]+1	2.0122e+08	2.20369e+08	3.27676e+07	1.50939e+08	2.36374e+07	1.21139e+08	1.2278e+08	1.33003e+08	5.09969e+07	3.46886e+07	3.56807e+07	3.63699e+07	3.33223e+07	3.09437e+07	3.19293e+07	3.31269e+07		3.77765e+07			1.92149e+08	1.48995e+08	1.10147e+08				1.34523e+08	1.56482e+08	1.44606e+08	1.16224e+08	1.17627e+08	8.76256e+07	1.24791e+08	1.33814e+08	1.23695e+08	2.60227e+07	1.35022e+08	1.23604e+08	3.33779e+07	3.30626e+07	3.15922e+07	3.45361e+07	2.88437e+07
	257.163	258.17	9.511	2.1933e+08	DDA for preferred ion	[M+H]+1	1.62748e+08	1.57414e+08	3.34411e+07	9.16548e+07	2.50591e+07	9.8509e+07	1.21893e+08	1.05278e+08	3.50209e+07	422212	2.5368e+07	2.57223e+07	3.18882e+07	2.77408e+07	2.87834e+07	2.67615e+07					2.1933e+08	1.64319e+08	1.2273e+08		910657		9.13645e+07	1.35646e+08	9.35268e+07	1.15518e+08	1.2149e+08	8.44946e+07	1.1469e+08	1.38222e+08	1.16843e+08	2.53705e+07	1.14517e+08	1.22934e+08	2.61231e+07	2.82364e+07	2.78086e+07	2.55286e+07	2.68143e+07
	612.151	611.143	17.685	2.183e+08	DDA for preferred ion	[M-H]-1	1.43044e+08	2.183e+08	2.19878e+07	1.43417e+08	7.89055e+06	1.57223e+08	8.85085e+07	1.84778e+08	1.04184e+08	8.13934e+07	8.83636e+07	8.64728e+07	8.77808e+07	7.92351e+07	8.42768e+07	8.58414e+07					1.08714e+08	7.33539e+07	5.06353e+07				8.65057e+07	1.24561e+08	1.7677e+08	1.12122e+08	1.83397e+08	9.33258e+07	1.75643e+08	1.42343e+08	1.9696e+08	3.35809e+06	1.92706e+08	1.91764e+08	8.15503e+07	8.26291e+07	8.00798e+07	8.36432e+07	7.73445e+07
	174.101	175.108	13.474	2.13588e+08	DDA for preferred ion	[M+H]+1	1.49705e+08	1.85971e+08	1.7695e+07	1.19862e+08	1.70824e+07	8.42867e+07	1.12525e+08	1.0161e+08	8.46333e+07	6.0566e+07	6.31436e+07	6.75739e+07	7.14389e+07	5.78388e+07	5.91848e+07	5.83948e+07		4.02556e+07	4.40451e+07	4.15261e+07	2.01197e+08	1.42945e+08	1.01864e+08				1.18806e+08	1.34695e+08	1.19798e+08	8.5022e+07	7.46287e+07	7.67115e+07	9.20576e+07	1.10501e+08	8.87166e+07	1.1954e+07	1.06376e+08	8.24148e+07	6.54714e+07	5.81849e+07	5.67389e+07	6.21884e+07	5.63996e+07
	229.168	230.175	4.195	2.11212e+08	DDA for preferred ion	[M+H]+1	6.68191e+07	1.12233e+07	1.75667e+07	4.97051e+07	1.66157e+07	1.93202e+07	2.547e+07	4.47724e+07	7.79241e+06	6.06973e+06	7.76786e+06	1.42305e+07	1.62949e+07	3.48875e+06	1.24235e+07	1.18306e+07	1.03314e+07	4.4957e+06		1.01096e+07	3.47408e+07	3.2778e+07	2.45718e+07	5.23858e+06	1.13969e+07	1.05769e+07	3.53079e+07	1.37052e+07	4.17435e+07	1.98591e+07	3.88573e+07	1.08387e+08	2.35633e+07	2.11212e+08	4.53014e+07	1.06916e+07	1.17485e+07	1.69398e+07	1.12988e+07	1.92496e+07	9.1916e+06	9.14665e+06	2.45821e+07
	368.112	367.104	13.88	2.10233e+08	DDA for preferred ion	[M-H]-1	1.68715e+08	1.91688e+08	1.65977e+07	1.57959e+08	2.33219e+07	1.48634e+08	1.59032e+08	1.57506e+08	1.43988e+08	1.15079e+08	1.14853e+08	1.11509e+08	1.31975e+08	1.31837e+08	1.29013e+08	1.30233e+08					1.78578e+08	1.72914e+08	1.62327e+08				1.84536e+08	2.10233e+08	1.76807e+08	1.55426e+08	1.56363e+08	1.51123e+08	1.64266e+08	1.69342e+08	1.71119e+08	1.10085e+07	1.95787e+08	1.67997e+08	1.402e+08	1.43437e+08	1.26235e+08	1.33546e+08	1.27503e+08
	1666.69	834.354	10.954	2.09344e+08	DDA for other ion	[M+2H]+2	1.53425e+08	1.96794e+08	2.88317e+07	1.46979e+08	2.26551e+07	8.74355e+07	1.3342e+08	1.10485e+08	1.0836e+08	6.36774e+07	8.93106e+07	7.61354e+07	8.03464e+07	7.41896e+07	8.24191e+07	8.29046e+07		9.88327e+07	9.67121e+07	9.71228e+07	2.09344e+08	1.60026e+08	1.13468e+08				1.33083e+08	1.66574e+08	1.27517e+08	9.51192e+07	8.47922e+07	8.30172e+07	1.02623e+08	1.16686e+08	9.27008e+07	1.97933e+07	1.19766e+08	9.45414e+07	8.08725e+07	8.00171e+07	7.87943e+07	8.42014e+07	7.50091e+07
	198.029	197.022	15.485	2.08556e+08	DDA for preferred ion	[M-H]-1	1.05167e+08	1.31046e+08	1.82982e+07	7.79632e+07	1.06779e+07	5.47693e+07	8.01267e+07	6.80664e+07	5.71488e+07	4.2518e+07	4.06134e+07	4.4179e+07	4.48789e+07	4.19005e+07	4.24758e+07	4.08453e+07					1.63061e+08	1.44075e+08	1.04279e+08				8.88435e+07	1.11576e+08	8.82483e+07	6.42488e+07	5.52207e+07	5.49411e+07	6.43439e+07	7.75804e+07	6.16245e+07	1.03179e+07	7.03624e+07	6.77567e+07	4.4673e+07	4.17097e+07	4.1233e+07	4.28161e+07	3.92187e+07
	84.0212	102.055	15.306	2.05437e+08	DDA for preferred ion	[M+NH4]+1	1.71862e+08	1.86997e+08	3.11794e+07	1.38697e+08	1.96196e+07	1.12738e+08	1.15394e+08	1.48983e+08	4.74296e+07	3.74917e+07	3.6034e+07	3.59798e+07	3.33734e+07	3.23767e+07	3.27558e+07	3.36606e+07			3.60872e+07		1.85938e+08	1.45031e+08	1.08962e+08				1.33614e+08	1.45886e+08	1.45581e+08	1.1762e+08	1.18341e+08	9.35985e+07	1.24756e+08	1.27954e+08	1.29412e+08	1.60504e+07	1.34717e+08	1.20994e+08	3.51666e+07	3.42201e+07	3.20589e+07	3.38924e+07	3.04111e+07
XANTHINE	152.033	151.026	12.087	2.03337e+08	DDA for preferred ion	[M-H]-1	1.55371e+08	1.83934e+08	2.16213e+07	1.45926e+08	1.92198e+07	1.06486e+08	1.44085e+08	1.26134e+08	1.32265e+08	1.04314e+08	1.068e+08	1.07668e+08	1.07601e+08	1.10247e+08	1.06948e+08	1.05487e+08		5.25435e+07	5.65831e+07	5.10049e+07	2.03337e+08	1.86199e+08	1.48009e+08				1.52726e+08	1.85708e+08	1.5463e+08	1.23603e+08	1.05132e+08	1.08524e+08	1.22797e+08	1.461e+08	1.15853e+08	1.06637e+07	1.37555e+08	1.21513e+08	1.05218e+08	1.0803e+08	1.03998e+08	1.07893e+08	9.38177e+07
	206.106	207.113	9.974	2.03265e+08	DDA for preferred ion	[M+H]+1	1.55495e+08	1.82485e+08	599034	1.13941e+08	1.30894e+07	6.2751e+07	1.02945e+08	9.42236e+07	6.82986e+07	5.01873e+07	5.10769e+07	5.41563e+07	4.76684e+07	4.6225e+07	4.48377e+07	4.46034e+07		6.50253e+07		6.48299e+07	1.98022e+08	1.35179e+08	9.25388e+07				1.07326e+08	1.40986e+08	1.10322e+08	7.33065e+07	6.28678e+07	5.93061e+07	7.50934e+07	9.88707e+07	6.91759e+07	1.04977e+07	8.70392e+07	7.02361e+07	4.70844e+07	4.44798e+07	4.49616e+07	4.73019e+07	4.19317e+07
	163.085	164.092	11.44	2.02807e+08	DDA for preferred ion	[M+H]+1	9.10597e+07	6.50889e+07	1.97739e+07	8.09738e+07	2.48075e+07	2.02807e+08	1.58902e+08	1.38303e+08	1.8795e+08	1.81268e+08	1.81206e+08	1.66695e+08	1.90661e+08	1.83371e+08	1.77795e+08	1.86544e+08					4.55537e+07	4.35222e+07	5.05923e+07				9.10944e+07	1.26694e+08	1.10633e+08	1.55939e+08	1.3917e+08	1.20875e+08	1.51854e+08	1.47125e+08	1.3585e+08	2.49805e+07	1.7464e+08	1.60663e+08	1.81887e+08	1.70802e+08	1.85178e+08	1.70612e+08	1.86287e+08
N,N-DIMETHYLARGININE	404.287	203.151	22.256	2.01789e+08	DDA for other ion	[M+2H]+2	6.83531e+07	7.72763e+07	4.96987e+07	7.36254e+07	7.07479e+07	8.04589e+07	8.05484e+07	7.38341e+07	2.01789e+08	1.43242e+08	1.53954e+08	1.46802e+08	1.51323e+08	1.36078e+08	1.31558e+08	1.2431e+08		7.48771e+07	5.50296e+07	6.85802e+07	7.06406e+07	7.30786e+07	6.70872e+07				6.98402e+07	8.92893e+07	6.62439e+07	6.41595e+07	5.86889e+07	5.89134e+07	5.76102e+07	6.90976e+07	6.94099e+07	5.26792e+07	7.13995e+07	6.77416e+07	1.48852e+08	1.65892e+08	1.3332e+08	1.40936e+08	1.36595e+08
	354.056	355.064	5.276	2.01666e+08	DDA for preferred ion	[M+H]+1	1.26429e+08	1.06441e+08	1.30745e+07	9.96136e+07	8.65399e+06	6.79342e+07	9.39055e+07	8.57689e+07	5.25365e+07	4.17491e+07	4.20208e+07	4.41356e+07	4.47488e+07	4.27518e+07	4.26283e+07	4.21586e+07			4.35186e+07		1.89976e+08	1.41131e+08	1.02818e+08				1.17062e+08	1.51471e+08	1.12673e+08	7.42132e+07	7.1728e+07	6.73726e+07	7.36235e+07	1.01844e+08	7.52336e+07	6.3833e+06	8.29966e+07	8.02843e+07	4.54849e+07	4.3943e+07	4.18572e+07	4.41632e+07	4.00894e+07
	174.137	175.144	21.989	2.00373e+08	DDA for preferred ion	[M+H]+1	1.19556e+08	1.62922e+08	4.18221e+07	1.10519e+08	4.65903e+07	1.14693e+08	1.56423e+08	1.23569e+08	1.82229e+08	1.50538e+08	2.00373e+08	1.84337e+08	1.70619e+08	1.64488e+08	1.59207e+08	1.5647e+08					1.50983e+08	9.85119e+07	1.08457e+08				1.01335e+08	1.61594e+08	1.20123e+08	1.14698e+08	9.97239e+07	1.12398e+08	9.00065e+07	1.43434e+08	1.19423e+08	4.79885e+07	1.28635e+08	1.16133e+08	1.66571e+08	1.74227e+08	1.53567e+08	1.58652e+08	1.47941e+08
	747.521	748.528	3.167	2.0026e+08	DDA for preferred ion	[M+H]+1	8.74553e+07	7.18188e+07	1.08803e+08	2.0026e+08	6.82747e+07	1.26282e+07	3.20976e+07	1.5157e+08	7.26395e+07	6.07443e+07	5.74696e+07	5.67766e+07	5.35617e+07	4.93888e+07	4.93078e+07	4.41036e+07					3.54604e+07	7.98623e+07	8.56404e+07				5.84321e+07	5.96909e+07	1.10592e+08	8.2336e+07	1.33852e+08	1.52922e+08	7.10355e+07	6.84626e+07	1.31164e+08	5.28445e+07	4.56181e+07	5.87273e+07	5.33156e+07	4.98707e+07	5.22821e+07	4.92423e+07	4.95336e+07
	129.042	128.035	10.147	1.99792e+08	No MS2	[M-H]-1	8.02731e+07	4.37744e+07	3.93455e+07	6.93083e+07	2.33901e+07	3.60579e+07	5.57822e+07	5.16822e+07	4.19139e+07	3.33626e+07	3.44825e+07	3.37747e+07	3.28184e+07	3.10113e+07	3.17359e+07	3.20736e+07					1.99792e+08	1.61612e+08	1.13543e+08				6.17211e+07	6.77229e+07	5.09629e+07	4.34315e+07	3.91459e+07	4.20932e+07	4.39775e+07	5.91742e+07	4.51819e+07	2.9369e+07	5.11751e+07	4.33845e+07	3.29347e+07	3.28902e+07	3.11904e+07	3.19351e+07	2.98312e+07
	188.014	187.007	4.14	1.98503e+08	DDA for preferred ion	[M-H]-1	1.22207e+08	1.85176e+08	1.53353e+07	9.77354e+07	1.08997e+07	6.32284e+07	1.02607e+08	9.81523e+07	8.98655e+07	7.00948e+07	6.68337e+07	6.5731e+07	6.33102e+07	6.08341e+07	6.09932e+07	5.989e+07		3.60251e+07	3.6353e+07	3.44914e+07	1.92971e+08	1.53303e+08	1.11323e+08				1.24218e+08	1.5281e+08	1.25059e+08	7.664e+07	6.99817e+07	6.90123e+07	7.92107e+07	1.14418e+08	8.16335e+07	1.14057e+07	9.83417e+07	7.7012e+07	6.42777e+07	6.21362e+07	6.4068e+07	6.46804e+07	6.40291e+07
	148.02	166.054	13.653	1.97891e+08	DDA for preferred ion	[M+NH4]+1	1.51088e+08	1.97891e+08	1.48872e+07	1.1814e+08	1.50538e+07	8.17361e+07	1.08741e+08	1.10654e+08	8.37099e+07	6.68429e+07	6.85541e+07	6.82859e+07	6.61384e+07	6.37009e+07	6.5258e+07	6.19793e+07					1.44863e+08	1.27351e+08	1.23297e+08				1.17165e+08	1.46814e+08	1.1847e+08	9.23106e+07	8.51345e+07	7.81484e+07	9.76299e+07	1.12975e+08	9.69154e+07	1.18226e+07	1.07673e+08	9.6491e+07	6.60616e+07	6.77453e+07	6.54741e+07	6.63261e+07	6.30332e+07
	261.231	262.238	4.199	1.97393e+08	DDA for preferred ion	[M+H]+1	5.16175e+07	1.97393e+08	2.90015e+07	7.75316e+07	2.53852e+07	1.15145e+08	7.66056e+07	5.95374e+07	1.29881e+08	7.52325e+07	8.43579e+07	8.20899e+07	1.8958e+08	7.83428e+07	9.57372e+07	8.72792e+07		2.89332e+07	3.61247e+07	4.2643e+07	9.32738e+07	7.129e+07	4.88438e+07			4.96317e+07	7.66937e+07	7.91067e+07	7.28704e+07	4.96701e+07	6.89665e+07	1.59214e+07	3.25098e+07	6.2047e+07	4.33642e+07	2.32758e+07	8.69525e+07	5.70853e+07	4.27844e+07	5.72037e+07	5.88215e+07	1.04513e+07	1.38349e+08
	129.152	130.159	15.616	1.97303e+08	DDA for preferred ion	[M+H]+1	9.74796e+07	1.17796e+08	2.12654e+07	7.60458e+07	1.32354e+07	4.19066e+07	7.2834e+07	5.96552e+07	5.46441e+07	4.27255e+07	3.92325e+07	4.1819e+07	4.25681e+07	3.97617e+07	4.13261e+07	3.835e+07					1.58346e+08	1.52476e+08	1.09281e+08				7.17312e+07	9.65348e+07	6.58225e+07	4.67855e+07	4.11482e+07	4.71031e+07	4.70417e+07	6.934e+07	4.89788e+07	1.04631e+07	5.69512e+07	4.82827e+07	4.38823e+07	4.11917e+07	3.99067e+07	4.09851e+07	3.80054e+07
	103.046	104.053	11.6	1.96141e+08	DDA for preferred ion	[M+H]+1	1.24083e+08	1.47614e+08	1.73947e+07	1.10547e+08	1.64118e+07	7.64604e+07	1.025e+08	1.06591e+08	8.04917e+07	6.1247e+07	6.13426e+07	6.27496e+07	5.63587e+07	5.478e+07	5.53241e+07	5.48916e+07				7.95056e+07	1.77905e+08	1.3818e+08	9.79793e+07				1.12124e+08	1.37816e+08	1.11488e+08	8.48778e+07	7.95166e+07	7.62745e+07	9.19533e+07	1.16787e+08	9.01282e+07	1.20544e+07	1.04506e+08	8.91752e+07	6.11004e+07	5.9084e+07	6.00207e+07	6.285e+07	5.45678e+07
	86.0192	104.053	11.601	1.95904e+08	DDA for other ion	[M+NH4]+1	1.48735e+08	1.84031e+08	1.75419e+07	1.18303e+08	1.66318e+07	7.49272e+07	1.12647e+08	1.04338e+08	8.38695e+07	6.23257e+07	6.22168e+07	6.2553e+07	5.87465e+07	5.65651e+07	5.89057e+07	5.75252e+07		7.92736e+07	8.1553e+07		1.9127e+08	1.45159e+08	1.01444e+08				1.19181e+08	1.4857e+08	1.25163e+08	8.51428e+07	8.02936e+07	7.20923e+07	9.27117e+07	1.11041e+08	8.8374e+07	1.19416e+07	1.06529e+08	9.08833e+07	5.84498e+07	5.87921e+07	5.90451e+07	6.2225e+07	5.54204e+07
	274.135	275.143	4.507	1.92399e+08	DDA for preferred ion	[M+H]+1	6.65845e+07	5.83067e+06	1.79254e+07	4.67079e+07	1.5083e+07	1.93346e+07	2.23765e+07	3.39463e+07	1.86131e+07	1.24699e+07	1.27774e+07	1.22652e+07	1.1956e+07	1.03346e+07	9.83272e+06	1.07642e+07					2.50901e+07	1.89285e+07	1.43066e+07				4.05822e+06	7.6384e+06	3.08541e+07	1.76635e+07	2.50099e+07	1.17231e+08	6.19509e+06	1.92399e+08	5.09269e+06	1.05519e+07	7.12517e+06	7.30935e+06	1.03912e+07	1.18371e+07	5.44509e+06	8.59537e+06	1.0875e+07
	135.872	134.865	11.316	1.91509e+08	No MS2	[M-H]-1	1.83565e+08	1.68753e+08	6.88359e+07	1.76758e+08	6.56503e+07	1.93647e+08	1.82182e+08	1.81244e+08	1.95493e+08	1.7999e+08	1.88147e+08	1.68809e+08	1.85536e+08	1.87981e+08	1.74235e+08	1.7617e+08		1.54187e+08		1.65578e+08	1.05356e+08	1.32373e+08	1.41282e+08				1.89743e+08	1.92592e+08	1.64876e+08	1.7959e+08	1.81057e+08	1.81245e+08	1.79068e+08	1.78454e+08	1.80818e+08	6.33207e+07	1.97347e+08	1.82263e+08	1.75131e+08	1.64464e+08	1.78734e+08	1.78308e+08	1.77649e+08
	340.261	339.253	3.302	1.9107e+08	DDA for preferred ion	[M-H]-1	8.26062e+07	1.53413e+07	2.02333e+07	7.627e+07	2.54866e+07	1.4121e+08	1.9107e+08	9.87649e+07	8.02826e+07	6.257e+07	6.25045e+07	6.21665e+07	6.78239e+07	6.13774e+07	6.23369e+07	6.04114e+07					1.44486e+08	1.09855e+08	7.93515e+07	2.07462e+07	3.42509e+07	2.4435e+07	6.86334e+07	8.56871e+07	5.13319e+07	8.62226e+07	7.82185e+07	1.35361e+07	1.49031e+07	6.78471e+07	9.62122e+07	2.1394e+07	7.69613e+07	1.37539e+08	6.06892e+07	6.71946e+07	6.35591e+07	6.23042e+07	6.12985e+07
	156.054	174.088	14.698	1.90132e+08	DDA for other ion	[M+NH4]+1	6.80217e+07	8.1863e+07	2.43597e+07	6.8147e+07	2.34631e+07	8.74671e+07	9.12992e+07	8.8413e+07	1.66142e+08	1.60251e+08	1.50551e+08	1.43194e+08	1.56782e+08	1.39046e+08	1.38151e+08	1.2788e+08					7.48993e+07	7.9923e+07	7.94355e+07				7.50601e+07	9.9183e+07	7.3715e+07	8.60281e+07	7.68493e+07	6.5626e+07	7.46227e+07	8.2197e+07	9.86518e+07	1.96275e+07	9.27238e+07	9.17774e+07	1.5952e+08	1.76728e+08	1.25461e+08	1.36356e+08	1.34566e+08
	289.262	290.269	3.979	1.86221e+08	DDA for preferred ion	[M+H]+1	3.82776e+07	1.24629e+08	3.23388e+07	8.41136e+07	3.1737e+07	8.14295e+07	7.70782e+07	4.94657e+07	1.36402e+08	1.04526e+08	4.93017e+07	8.20674e+07	1.68425e+08	5.55946e+07	6.9724e+07	6.40332e+07			2.11065e+07		7.56495e+07	6.24846e+07	4.7924e+07			2.18125e+07	6.20222e+07	7.9034e+07	5.7213e+07	3.25835e+07	3.96198e+07	3.8477e+07	4.05068e+07	6.22182e+07	3.38508e+07	2.56531e+07	6.30534e+07	4.6027e+07	6.7551e+07	6.14817e+07	4.31533e+07	5.63938e+07	1.86221e+08
	316.1	315.093	13.685	1.86057e+08	DDA for preferred ion	[M-H]-1	6.91099e+07	1.45759e+08	2.23945e+07	3.8457e+07	1.04539e+07	2.09115e+07	3.31614e+07	3.07051e+07	4.60397e+07	2.64689e+07	2.17623e+07	2.18395e+07	2.15163e+07	2.05164e+07	1.87906e+07	1.86416e+07			1.41887e+07		1.86057e+08	7.43664e+07	2.38635e+07				3.46386e+07	7.28276e+07	6.60316e+07	3.41483e+07	1.76497e+07	2.20414e+07	3.21078e+07	2.82771e+07	1.97729e+07	9.48018e+06	2.43688e+07	1.9261e+07	1.63383e+07	1.91988e+07	1.855e+07	2.11159e+07	1.99311e+07
	244.088	245.096	8.9	1.86007e+08	DDA for preferred ion	[M+H]+1	1.51199e+08	1.77202e+08	1.68627e+07	1.1591e+08	8.55754e+06	6.64451e+07	1.02691e+08	9.50305e+07	6.59279e+07	5.01728e+07	4.9905e+07	4.72654e+07	4.77122e+07	4.57331e+07	4.75451e+07	4.83117e+07		5.42306e+07	5.31698e+07	5.28099e+07	1.79427e+08	1.33942e+08	9.22672e+07				1.14129e+08	1.39945e+08	1.13461e+08	7.81355e+07	7.21688e+07	6.61832e+07	8.46305e+07	1.11786e+08	8.08621e+07	1.01772e+07	9.94465e+07	8.35914e+07	4.94198e+07	4.90937e+07	4.89524e+07	5.07573e+07	4.58223e+07
	498.179	497.171	10.771	1.85861e+08	DDA for preferred ion	[M-H]-1	9.33599e+07	1.35109e+08	2.84265e+07	1.61131e+08	8.22241e+07	1.77839e+08	1.7179e+08	1.95561e+08	1.71492e+08	1.09044e+08	1.58281e+08	1.7011e+08	1.7048e+08	1.67046e+08	1.52601e+08	1.44757e+08		1.7239e+08	1.7226e+08		1.32606e+08	1.14807e+08	1.85861e+08				1.34336e+08	1.27917e+08	1.27821e+08	1.71285e+08	1.51852e+08	1.59368e+08	1.73199e+08	1.74885e+08	1.73809e+08	5.43328e+07	1.93504e+08	1.76072e+08	1.72869e+08	1.69451e+08	1.46253e+08	1.49534e+08	1.34393e+08
	193.074	192.066	4.781	1.85109e+08	DDA for preferred ion	[M-H]-1	5.80012e+07	6.88978e+07	2.56607e+07	4.99101e+07	1.4809e+07	2.47347e+07	3.92687e+07	3.66106e+07	3.85575e+07	2.59321e+07	2.47528e+07	2.55185e+07	2.42554e+07	2.23101e+07	2.20871e+07	2.28666e+07		1.7658e+07	1.60852e+07	1.69094e+07	1.58441e+08	1.20571e+08	7.92693e+07				6.77713e+07	6.58779e+07	5.77453e+07	3.65142e+07	3.63586e+07	3.72438e+07	3.70259e+07	5.60946e+07	4.25378e+07	1.32884e+07	4.02014e+07	3.74209e+07	2.93629e+07	2.69598e+07	2.59181e+07	2.79978e+07	2.52049e+07
N-ACETYLGLUTAMATE	189.063	188.056	14.98	1.83444e+08	DDA for preferred ion	[M-H]-1	1.83444e+08	1.7152e+08	4.55232e+07	1.46853e+08	4.05963e+07	1.73806e+08	1.07295e+08	1.81293e+08	3.26913e+07	1.78946e+07	2.51348e+07	2.41556e+07	1.91901e+07	2.12354e+07	2.36788e+07	2.41663e+07					1.17365e+08	9.10176e+07	8.24279e+07				1.25957e+08	1.20295e+08	1.42933e+08	1.54438e+08	1.46699e+08	1.09167e+08	1.62062e+08	1.24054e+08	1.5507e+08	3.69325e+07	1.47667e+08	1.41991e+08	2.08644e+07	3.27498e+07	2.58099e+07	2.29258e+07	2.5954e+07
	173.048	174.055	6.092	1.8151e+08	DDA for preferred ion	[M+H]+1	1.00703e+08	1.23372e+08	2.1451e+07	7.72014e+07	1.70548e+07	4.38744e+07	7.59056e+07	5.97737e+07	5.57375e+07	4.32299e+07	4.09975e+07	4.32803e+07	4.31942e+07	4.03627e+07	4.16828e+07	3.91514e+07					1.78033e+08	1.57345e+08	1.29682e+08				7.67924e+07	9.84578e+07	6.88034e+07	5.24707e+07	4.89955e+07	4.98257e+07	5.0758e+07	7.13206e+07	5.40443e+07	1.04811e+07	6.07138e+07	5.28382e+07	4.3845e+07	4.23105e+07	3.97505e+07	4.12311e+07	3.81613e+07
	119.049	120.056	7.581	1.80109e+08	DDA for preferred ion	[M+H]+1	1.0004e+08	1.39409e+08	1.90995e+07	5.79174e+07	1.50933e+07	4.07157e+07	1.13181e+08	9.02544e+07	4.1994e+07	3.02703e+07	3.28507e+07	3.3441e+07	3.25323e+07	2.85843e+07	3.0826e+07	3.26728e+07					1.80109e+08	1.54489e+08	1.30353e+08				9.82006e+07	1.39002e+08	9.50612e+07	1.24857e+08	7.5807e+07	9.85957e+07	1.10703e+08	1.15693e+08	1.19975e+08	1.28184e+07	1.50922e+08	9.76009e+07	2.94345e+07	2.89099e+07	3.0467e+07	2.96175e+07	2.84849e+07
	132.126	133.134	10.256	1.79117e+08	DDA for preferred ion	[M+H]+1	1.78049e+08	1.41469e+08	3.96391e+07	1.71439e+08	5.19794e+07	1.48247e+08	1.53256e+08	1.78976e+08	1.07148e+08	7.82718e+07	8.08386e+07	8.26115e+07	8.54821e+07	7.49603e+07	7.78958e+07	7.70133e+07					1.71804e+08	1.48991e+08	1.19653e+08				1.52563e+08	1.73165e+08	1.79117e+08	1.55485e+08	1.74196e+08	1.32424e+08	1.66894e+08	1.76087e+08	1.69434e+08	4.33903e+07	1.65212e+08	1.61505e+08	8.11229e+07	8.04523e+07	8.03363e+07	8.29916e+07	7.69822e+07
Stachydrine	143.095	144.102	13.292	1.78926e+08	DDA for preferred ion	[M+H]+1	1.60315e+08	1.78926e+08	2.19871e+07	1.18418e+08	1.45313e+07	9.35444e+07	9.81599e+07	1.12503e+08	5.25837e+07	3.77613e+07	4.02646e+07	3.75056e+07	3.53429e+07	3.58871e+07	3.41503e+07	3.60783e+07		2.60933e+07		2.66164e+07	1.57498e+08	1.18001e+08	8.78746e+07				1.19813e+08	1.3609e+08	1.28545e+08	1.05432e+08	1.04477e+08	8.01108e+07	1.15531e+08	1.20356e+08	1.10249e+08	1.1287e+07	1.20478e+08	1.13107e+08	3.83492e+07	3.48208e+07	3.59715e+07	3.81028e+07	3.47354e+07
	100.064	101.071	15.398	1.78308e+08	No MS2	[M+H]+1	1.78308e+08	1.92763e+08	1.56267e+07	1.52951e+08	1.64451e+07	1.17798e+08	1.38284e+08	1.28596e+08	1.08196e+08	8.43567e+07	8.96603e+07	8.80429e+07	8.7363e+07	8.15564e+07	8.5422e+07	8.73501e+07					1.3698e+08	1.06133e+08	8.78445e+07				1.50827e+08	1.72217e+08	1.45227e+08	1.27912e+08	1.10519e+08	9.65938e+07	1.17316e+08	1.43585e+08	1.09048e+08	1.13564e+07	1.2878e+08	1.18318e+08	8.25503e+07	8.17834e+07	8.07108e+07	9.12922e+07	7.74364e+07
	243.059	242.051	13.883	1.77883e+08	DDA for preferred ion	[M-H]-1	1.43379e+08	1.54428e+08	2.42562e+07	1.34651e+08	1.89173e+07	1.0867e+08	1.26109e+08	1.21103e+08	1.3203e+08	1.04118e+08	1.05791e+08	1.07662e+08	1.07361e+08	1.09346e+08	1.06415e+08	1.03357e+08		7.05856e+07	7.18728e+07	7.26389e+07	1.63864e+08	1.53469e+08	1.23934e+08				1.38889e+08	1.50039e+08	1.39027e+08	1.17003e+08	1.05006e+08	9.438e+07	1.12442e+08	1.26146e+08	1.03312e+08	1.25659e+07	1.22028e+08	1.11907e+08	1.05657e+08	1.08187e+08	1.02815e+08	1.05791e+08	9.63624e+07
CITRULLINE	175.096	176.103	16.191	1.77172e+08	DDA for preferred ion	[M+H]+1	1.07448e+08	1.40367e+08	1.3484e+07	8.76863e+07	1.15865e+07	4.82202e+07	7.74966e+07	6.46885e+07	6.48513e+07	4.86019e+07	4.92959e+07	4.77439e+07	4.44015e+07	4.16499e+07	4.20539e+07	3.89594e+07		3.30802e+07	3.17355e+07	3.00335e+07	1.5374e+08	9.92969e+07	6.96001e+07				7.44425e+07	9.71788e+07	7.68628e+07	5.26796e+07	4.63604e+07	4.36052e+07	5.60802e+07	7.22252e+07	5.27474e+07	1.08602e+07	6.60016e+07	5.29676e+07	4.28562e+07	4.09827e+07	4.10019e+07	4.18948e+07	3.7064e+07
	161.068	160.061	9.791	1.77135e+08	DDA for preferred ion	[M-H]-1	1.64736e+08	1.77135e+08	1.95655e+07	1.26966e+08	1.53922e+07	9.95194e+07	1.0134e+08	1.22473e+08	6.34784e+07	6.10486e+07	5.58808e+07	4.62e+07	4.72334e+07	4.46027e+07	4.42366e+07	4.6653e+07		4.84317e+07		4.27069e+07	1.26947e+08	9.01447e+07	7.79012e+07				1.22998e+08	1.28042e+08	1.22359e+08	9.99818e+07	9.62879e+07	7.17778e+07	1.09237e+08	1.18088e+08	1.14718e+08	1.14205e+07	1.11607e+08	1.02049e+08	4.43392e+07	4.61947e+07	3.89179e+07	4.66743e+07	4.86513e+07
	201.173	202.18	3.754	1.753e+08	DDA for preferred ion	[M+H]+1	6.29446e+07	6.75827e+07	4.5345e+07	4.56751e+07	6.98877e+07	1.17228e+08	1.28297e+08	4.37295e+07	7.02199e+07	6.03251e+07	7.82688e+07	6.95088e+07	8.82805e+07	5.22097e+07	7.6492e+07	6.01096e+07		7.99874e+07	1.48068e+08	1.71047e+08	7.15605e+07	6.44775e+07	6.13995e+07	5.3746e+07	7.60564e+07	1.753e+08	3.91815e+07	1.2263e+08	7.4662e+07	7.41771e+07	4.86662e+07	1.97379e+07	6.49968e+07	3.1498e+07	5.57246e+07	4.978e+07	5.30605e+07	7.40337e+07	9.64135e+07	8.7542e+07	1.69176e+08	1.25333e+08	9.7272e+07
	276.096	277.103	17.509	1.73501e+08	DDA for preferred ion	[M+H]+1	1.73501e+08	5.35867e+07	1.82959e+07	4.84413e+07	1.04848e+07	1.90675e+07	1.51226e+07	3.08027e+07	1.76845e+07	1.27817e+07	1.29333e+07	1.21889e+07	1.19554e+07	1.1141e+07	1.10102e+07	1.10678e+07					6.14023e+07	3.05393e+07	1.74381e+07				4.70719e+07	3.75804e+07	2.39405e+07	3.78719e+07	2.00984e+07	1.24559e+07	3.24263e+07	2.19659e+07	1.92029e+07	6.30855e+06	1.22834e+07	1.18945e+07	1.23402e+07	1.16823e+07	1.10527e+07	1.20296e+07	1.12519e+07
	166.047	165.04	14.608	1.73398e+08	No MS2	[M-H]-1	6.34207e+07	7.70474e+07	1.86051e+07	5.51905e+07	9.92019e+06	3.07291e+07	4.5075e+07	4.25152e+07	3.44257e+07	2.72471e+07	2.93732e+07	2.7649e+07	2.87131e+07	2.57737e+07	2.54047e+07	2.49361e+07					1.14317e+08	4.47104e+07	3.86025e+07				4.8819e+07	6.12666e+07	4.87359e+07	2.92377e+07	3.49971e+07	3.42276e+07	3.66903e+07	4.75317e+07	3.85899e+07	1.05465e+07	4.22864e+07	3.51611e+07	2.35157e+07	2.13437e+07	2.58485e+07	2.41917e+07	2.53055e+07
	216.04	215.032	16.101	1.73219e+08	DDA for preferred ion	[M-H]-1	1.0523e+08	1.33299e+08	1.72703e+07	7.68824e+07	1.24903e+07	4.32428e+07	7.50906e+07	6.39246e+07	5.32162e+07	4.22445e+07	4.00128e+07	3.92138e+07	4.13024e+07	3.90442e+07	4.06212e+07	3.84572e+07					1.73219e+08	1.14633e+08	6.23098e+07				6.97471e+07	1.12702e+08	7.30883e+07	4.14975e+07	2.92098e+07	4.23986e+07	4.45011e+07	6.55107e+07	3.372e+07	1.16595e+07	4.76492e+07	3.3673e+07	4.28849e+07	4.15479e+07	3.84109e+07	4.054e+07	3.65139e+07
	218.142	219.149	3.967	1.7309e+08	DDA for preferred ion	[M+H]+1	7.78937e+07	5.55123e+07	3.75832e+07	5.06003e+07	2.43695e+07	2.28856e+07	4.20445e+07	4.91731e+07	3.90964e+07	2.52623e+07	3.02184e+07	3.39657e+07	3.49337e+07	2.84241e+07	3.10897e+07	2.6972e+07					1.7309e+08	1.25759e+08	9.48178e+07				4.26188e+07	1.40859e+06	3.9852e+07	2.03878e+06	3.48215e+07	4.24586e+07	3.00663e+07	5.58704e+07	4.74298e+07	2.66263e+07	3.29934e+07	2.68966e+07	2.79135e+07	2.8051e+07	2.76163e+07	2.48328e+07	2.71033e+07
	194.042	193.035	17.643	1.70016e+08	DDA for other ion	[M-H]-1	1.87956e+08	2.06657e+08	1.72105e+07	1.66408e+08	1.91934e+07	1.37863e+08	1.58804e+08	1.62009e+08	1.2443e+08	1.03893e+08	1.00317e+08	9.96812e+07	9.24348e+07	9.41661e+07	8.93638e+07	8.78343e+07					1.53551e+08	1.34937e+08	1.00602e+08				1.69614e+08	1.91185e+08	1.70016e+08	1.50475e+08	1.37757e+08	1.38126e+08	1.56456e+08	1.61684e+08	1.55163e+08	1.42332e+07	1.69061e+08	1.46858e+08	9.06952e+07	8.52602e+07	8.65507e+07	8.94479e+07	7.97981e+07
	214.193	213.186	3.361	1.69867e+08	DDA for preferred ion	[M-H]-1	1.34614e+08	9.23377e+07	1.40913e+07	6.0672e+07	1.56265e+07	1.66293e+08	8.14831e+07	1.11908e+08	2.69495e+07	1.95828e+07	2.27049e+07	2.56547e+07	8.47305e+07	3.3726e+07	3.35782e+07	1.33182e+07		1.53366e+07			1.26435e+08	9.39107e+07	6.8896e+07	2.31237e+07	2.78094e+07	2.56861e+07	5.69156e+07	1.69867e+08	5.99958e+07	5.80886e+07	9.05489e+07	7.53489e+07	6.77884e+07	8.93928e+07	4.52695e+07	1.15257e+07	5.30845e+07	7.58081e+07	1.26586e+07	2.98321e+07	2.5275e+07	2.58774e+07	3.37256e+07
	130.026	129.019	19.197	1.69452e+08	DDA for other ion	[M-H]-1	1.45925e+08	1.69452e+08	1.67806e+07	1.31365e+08	1.69339e+07	1.10954e+08	1.03046e+08	1.36374e+08	9.43222e+07	5.66544e+07	6.38199e+07	1.00667e+08	6.17934e+07	5.75942e+07	7.07177e+07	6.08467e+07	1.24293e+08	7.21083e+07	6.90076e+07	5.15747e+07	1.37879e+08	9.49099e+07	8.00967e+07				1.15833e+08	1.15416e+08	1.22151e+08	1.1829e+08	9.80603e+07	9.47322e+07	1.02937e+08	1.07231e+08	1.06634e+08	1.1535e+07	9.86308e+07	9.89233e+07	5.00721e+07	6.1487e+07	7.88464e+07	6.07032e+07	4.63059e+07
	714.296	713.287	10.879	1.68991e+08	DDA for preferred ion	[M-H]-1	1.56418e+08	1.63961e+08	1.75526e+07	1.5441e+08	1.84856e+07	1.7135e+08	1.76825e+08	1.75775e+08	1.67287e+08	1.44411e+08	1.50259e+08	1.40586e+08	1.44146e+08	1.40148e+08	1.39159e+08	1.40182e+08					9.50918e+07	9.96353e+07	1.01804e+08				1.59834e+08	1.83586e+08	1.57302e+08	1.68991e+08	1.4817e+08	1.39515e+08	1.65783e+08	1.64867e+08	1.6901e+08	5.88401e+06	1.95408e+08	1.64128e+08	1.47472e+08	1.51432e+08	1.37832e+08	1.44312e+08	1.38034e+08
	293.147	292.14	9.604	1.68608e+08	DDA for preferred ion	[M-H]-1	1.12466e+08	1.62515e+08	2.525e+07	6.39303e+07	1.70591e+07	1.98901e+07	5.48638e+07	5.18144e+07	3.91147e+07	3.59244e+07	2.85112e+07	3.17219e+07	3.79669e+07	3.46144e+07	3.46574e+07	3.69924e+07		2.60577e+07	4.32761e+07	2.44146e+07	1.33764e+08	9.95663e+07	7.14203e+07				3.97507e+07	1.68608e+08	4.32587e+07	4.6166e+07	1.69265e+07	6.592e+07	4.85444e+07	7.83755e+07	4.04411e+07	1.18041e+07	7.69931e+07	2.50638e+07	3.97128e+07	4.22787e+07	2.96986e+07	3.83179e+07	3.19857e+07
	266.165	267.172	3.396	1.68467e+08	DDA for preferred ion	[M+H]+1	7.17594e+07	1.47618e+08	1.43218e+07	8.37981e+07	1.48677e+07	1.09555e+08	1.03433e+08	1.09926e+08	7.60638e+07	6.32448e+07	6.22627e+07	6.30549e+07	6.46109e+07	6.10904e+07	6.1398e+07	6.08862e+07	1.05657e+08				9.42037e+07	7.23894e+07	5.28193e+07	4.52414e+07	1.10302e+08	3.45087e+07	1.07834e+08	1.05496e+08	1.11398e+08	1.22732e+08	1.08812e+08	7.69069e+07	1.68467e+08	7.85098e+07	1.10728e+08	9.72241e+06	8.25375e+07	1.19583e+08	6.42143e+07	6.67498e+07	6.55336e+07	6.54309e+07	6.2013e+07
GLUTARATE	72.0209	71.0137	15.439	1.68456e+08	DDA for other ion	[M-H]-1	1.99411e+08	1.93703e+08	6.27201e+07	1.89269e+08	5.36705e+07	1.19433e+08	1.59138e+08	1.66507e+08	1.55947e+08	1.30034e+08	1.20861e+08	1.32145e+08	1.36033e+08	1.35563e+08	1.38787e+08	1.39546e+08			1.44158e+08		1.36274e+08	1.35529e+08	1.32517e+08				1.84709e+08	1.80358e+08	1.68961e+08	1.42817e+08	1.61803e+08	1.56188e+08	1.54411e+08	1.38048e+08	1.591e+08	8.34751e+07	1.70161e+08	1.40958e+08	1.47947e+08	1.57962e+08	1.56017e+08	1.57502e+08	1.59232e+08
	190.147	191.154	4.463	1.66808e+08	DDA for preferred ion	[M+H]+1	1.22699e+08	1.66808e+08	1.83304e+07	1.17903e+08	1.83428e+07	4.92564e+07	7.45813e+07	5.12712e+07	5.68913e+07	3.84082e+07	4.64249e+07	4.55321e+07	5.73852e+07	6.47651e+07	7.13121e+07	5.72915e+07					1.56027e+08	1.12747e+08	8.50779e+07				9.70276e+07	1.22313e+08	8.90145e+07	6.70468e+07	5.7011e+07	6.32266e+07	7.06703e+07	8.38663e+07	6.43503e+07	1.13247e+07	7.72259e+07	6.92283e+07	5.09337e+07	5.23115e+07	5.97228e+07	5.4638e+07	5.49825e+07
CYTOSINE	111.043	112.051	10.35	1.65549e+08	DDA for preferred ion	[M+H]+1	1.37006e+08	1.65549e+08	1.34418e+07	1.057e+08	1.67256e+07	7.57072e+07	8.35216e+07	9.45708e+07	7.30357e+07	6.09201e+07	5.80341e+07	5.45232e+07	4.52088e+07	4.09116e+07	4.13359e+07	4.19897e+07					1.44364e+08	1.14257e+08	8.27186e+07				1.27741e+08	1.56662e+08	1.33961e+08	1.05127e+08	1.07683e+08	9.78167e+07	1.26008e+08	1.32641e+08	1.21128e+08	1.17292e+07	1.37483e+08	1.18612e+08	6.16733e+07	6.64831e+07	6.25055e+07	6.62676e+07	6.13435e+07
	386.199	387.206	11.112	1.63971e+08	DDA for preferred ion	[M+H]+1	1.1058e+08	1.47212e+08	1.62594e+07	1.05801e+08	1.64836e+07	7.93935e+07	7.10642e+07	1.58969e+08	5.91164e+07	4.15641e+07	5.97221e+07	5.88439e+07	6.64004e+07	6.74674e+07	7.44095e+07	6.20925e+07					1.67775e+08	1.28935e+08	1.00366e+08				1.03799e+08	1.28194e+08	1.1012e+08	9.1418e+07	9.18629e+07	8.96778e+07	1.11065e+08	1.17496e+08	1.14902e+08	1.22345e+07	1.1057e+08	1.00113e+08	5.88866e+07	6.07283e+07	6.69508e+07	6.19442e+07	6.04115e+07
	326.132	325.125	15.44	1.63094e+08	DDA for preferred ion	[M-H]-1	8.31369e+07	1.02262e+08	1.74859e+07	8.31754e+07	1.05798e+08	7.71228e+07	7.71342e+07	7.0486e+07	5.25982e+07	7.04676e+07	6.98917e+07	6.80226e+07	5.97852e+07	6.76666e+07	6.04899e+07	6.68201e+07		1.62346e+08	1.63094e+08	1.44689e+08	1.07917e+08	7.53449e+07	5.3439e+07				7.00428e+07	8.04809e+07	7.2178e+07	6.71302e+07	8.08979e+07	7.00028e+07	6.63026e+07	6.7518e+07	6.34449e+07	4.15186e+07	5.89951e+07	6.56328e+07	3.37236e+07	6.06756e+07	6.15539e+07	5.5841e+07	6.73549e+07
	215.056	216.064	15.815	1.61773e+08	DDA for preferred ion	[M+H]+1	1.61773e+08	1.52896e+08	1.96801e+07	1.07847e+08	1.78266e+07	1.18666e+08	8.86317e+07	1.35838e+08	3.79935e+07	2.72517e+07	2.68989e+07	2.94689e+07	3.04718e+07	2.74455e+07	2.85535e+07	2.96974e+07					1.15513e+08	8.73011e+07	6.1781e+07				8.48302e+07	8.70617e+07	1.00044e+08	8.25509e+07	9.21772e+07	5.6998e+07	1.01128e+08	9.18917e+07	9.60554e+07	1.15736e+07	9.80804e+07	9.24201e+07	2.11134e+07	2.15538e+06	2.8359e+07	2.71919e+07	2.66586e+07
	206.042	205.035	17.597	1.6035e+08	No MS2	[M-H]-1	1.62611e+08	1.50178e+08	4.74445e+07	1.55311e+08	5.72861e+07	1.3072e+08	1.51477e+08	1.68194e+08	1.46464e+08	1.16606e+08	1.16289e+08	1.13358e+08	1.32483e+08	1.2676e+08	1.25051e+08	1.1643e+08					9.50135e+07	1.07753e+08	1.17722e+08				1.55676e+08	1.48478e+08	1.55793e+08	1.50522e+08	1.44781e+08	1.6035e+08	1.55094e+08	1.54186e+08	1.66128e+08	5.31507e+07	1.69102e+08	1.45667e+08	1.18913e+08	1.20662e+08	1.20592e+08	1.27714e+08	1.1562e+08
	162.08	163.088	5.428	1.60199e+08	DDA for preferred ion	[M+H]+1	1.00341e+08	1.29443e+08	1.46451e+07	8.03785e+07	1.07421e+07	4.92802e+07	7.94943e+07	6.38746e+07	5.6867e+07	4.30282e+07	4.03112e+07	4.3182e+07	4.44325e+07	4.14793e+07	4.2488e+07	3.97478e+07					1.71177e+08	1.60199e+08	1.49323e+08				8.16295e+07	1.00522e+08	7.55356e+07	5.67191e+07	4.87254e+07	4.85509e+07	5.68797e+07	7.32175e+07	5.63011e+07	1.05047e+07	6.65439e+07	6.23056e+07	4.43872e+07	4.15882e+07	4.10752e+07	4.21711e+07	3.86814e+07
	831.578	832.586	3.161	1.60137e+08	DDA for preferred ion	[M+H]+1	1.44857e+08	8.61849e+07	6.15724e+07	1.60137e+08	4.80502e+07	2.579e+06	1.15452e+07	9.18526e+07	3.39522e+07	3.13716e+07	3.3482e+07	3.22067e+07	3.34658e+07	3.0293e+07	3.12957e+07	3.22627e+07					3.69516e+07	3.85991e+07	4.63866e+07				1.10817e+08	4.71733e+07	7.56081e+07	2.8737e+07	7.34064e+07	1.1909e+08	2.2113e+07	1.09276e+08	7.20707e+07	3.81067e+07	1.82962e+07	2.31101e+07	3.11624e+07	3.12709e+07	3.11415e+07	2.92866e+07	3.06249e+07
	239.097	240.105	11.097	1.599e+08	DDA for preferred ion	[M+H]+1	5.92505e+07	1.599e+08	2.06192e+07	2.89662e+07	1.41176e+07	4.06342e+07	5.62671e+07	5.17353e+07	4.13432e+07	3.17988e+07	3.25815e+07	3.30023e+07	3.17382e+07	2.93653e+07	2.91312e+07	4.7362e+07				4.99231e+07	9.3965e+07	7.27422e+07	5.46599e+07				7.09244e+07	9.23468e+07	6.72616e+07	5.41186e+07	4.91727e+07	6.54773e+07	5.74381e+07	1.02001e+08	2.86831e+07	1.14528e+07	5.20348e+07	5.18355e+07	2.95441e+07	2.23499e+07	2.75602e+07	2.37432e+07	2.76014e+07
	401.119	402.127	8.455	1.59525e+08	DDA for preferred ion	[M+H]+1	7.3579e+07	4.64821e+07	7.19601e+07	6.48374e+07	8.57977e+07	5.45008e+07	5.19833e+07	5.25017e+07	1.59525e+08	1.20288e+08	1.16704e+08	1.10559e+08	1.25818e+08	1.19598e+08	1.17452e+08	1.12113e+08		1.30725e+08	1.28488e+08	1.24959e+08	1.18676e+08	9.71009e+07	7.2893e+07				3.0247e+07	8.81459e+07	4.67497e+07	4.42628e+07	4.1973e+07	8.62629e+06	4.13579e+07	2.40141e+07	4.57999e+07	5.8874e+07	5.02537e+07	4.21914e+07	1.21674e+08	1.14601e+08	1.20596e+08	1.24243e+08	1.19647e+08
	242.151	241.144	3.426	1.58366e+08	DDA for preferred ion	[M-H]-1	6.67821e+07	6.52353e+07	1.97127e+07	1.37538e+07	1.0105e+07	2.77036e+07	1.72384e+07	2.76742e+07	1.20731e+07	8.81344e+06	8.64768e+06	7.30337e+06	8.68467e+06	6.94224e+06	1.07997e+06	6.78586e+06				897004	3.69547e+07	2.68655e+07	2.12112e+07	7.0957e+07	9.14138e+07	8.4222e+07	1.58366e+08	4.55756e+07	6.89314e+07	2.81174e+07	2.08971e+07	1.10481e+07	3.69001e+07	9.59316e+06	1.36359e+07	6.3688e+06	2.00281e+07	4.57605e+07	6.68951e+06	6.44921e+06	7.23451e+06	7.50718e+06	6.58781e+06
	254.152	253.144	3.576	1.58291e+08	DDA for preferred ion	[M-H]-1	8.06604e+07	6.10381e+07	1.46429e+07	5.95714e+07	1.23278e+07	1.03691e+08	6.10037e+07	5.05883e+07	1.1533e+07	8.09102e+06	7.87301e+06	6.93332e+06	9.30557e+06	6.94496e+06	9.0161e+06	7.56196e+06	1.48842e+07				1.03284e+08	7.50825e+07	5.42879e+07	1.58291e+08	1.44178e+08	9.0531e+07	9.3757e+07	5.55486e+07	7.49078e+07	5.46e+07	5.77576e+07	3.4272e+07	5.05453e+07	5.94019e+07	7.44841e+07	1.00622e+07	4.14533e+07	6.44754e+07	5.44427e+06	5.5543e+06	7.00139e+06	7.84829e+06	6.43489e+06
	169.074	170.081	9.136	1.57793e+08	No MS2	[M+H]+1	1.20475e+08	1.40166e+08	1.59678e+07	1.09104e+08	1.50357e+07	1.06064e+08	1.26763e+08	1.20133e+08	1.03504e+08	8.08986e+07	8.35895e+07	8.54759e+07	8.56362e+07	8.1874e+07	8.68351e+07	8.49798e+07					1.32444e+08	1.18063e+08	9.23309e+07				1.09564e+08	1.44582e+08	1.19129e+08	1.1577e+08	1.04328e+08	9.32067e+07	1.1465e+08	1.28238e+08	1.13697e+08	1.19893e+07	1.26259e+08	1.13836e+08	8.27425e+07	8.30387e+07	8.38366e+07	8.68271e+07	7.72034e+07
	698.4	350.207	3.039	1.57475e+08	No MS2	[M+2H]+2	7.56349e+06	2.62173e+07	1.39424e+07	6.40273e+06	1.8487e+07	1.37461e+08	1.57475e+08	5.29432e+07	7.89181e+07	7.54079e+07	7.35535e+07	6.98406e+07	7.819e+07	6.9443e+07	6.90368e+07	6.29109e+07					1.30169e+06	6.44757e+06	9.05402e+06	2.82536e+07	1.59468e+07	3.15914e+07	5.12095e+07	7.87145e+07	7.87465e+07	1.3339e+08	1.04082e+08	6.27794e+07	1.26163e+08	9.19268e+07	5.81349e+07	9.49838e+06	1.33181e+08	1.09588e+08	7.50609e+07	8.29162e+07	6.57401e+07	6.83486e+07	6.77568e+07
	601.316	602.323	3.865	1.5681e+08	DDA for preferred ion	[M+H]+1	7.13854e+07	6.98354e+07	1.16556e+07	2.92381e+07	1.38432e+07	7.57552e+07	1.5681e+08	5.66801e+07	6.9239e+07	5.28903e+07	5.25225e+07	5.13974e+07	5.04268e+07	4.99886e+07	4.88438e+07	4.6117e+07					5.8089e+07	4.56947e+07	2.7035e+07				5.914e+07	7.18648e+07	6.84136e+07	7.72554e+07	6.87491e+07	4.91978e+07	7.38862e+07	6.9588e+07	7.16526e+07	7.11749e+06	8.27817e+07	8.33806e+07	5.15046e+07	4.92748e+07	4.90713e+07	4.67081e+07	5.03516e+07
	113.059	114.066	15.819	1.56028e+08	DDA for preferred ion	[M+H]+1	1.35234e+08	1.56028e+08	1.09199e+07	9.97568e+07	1.19427e+07	6.45359e+07	8.76368e+07	8.46536e+07	5.87757e+07	4.5465e+07	4.38591e+07	4.64467e+07	4.5541e+07	4.27574e+07	4.27702e+07	4.26397e+07					1.28154e+08	9.94257e+07	7.63086e+07				9.88404e+07	1.13798e+08	9.61685e+07	7.35511e+07	7.05502e+07	6.41848e+07	7.6828e+07	9.33738e+07	7.51825e+07	9.80156e+06	8.65117e+07	7.8686e+07	4.46683e+07	4.47705e+07	4.19771e+07	4.48265e+07	4.14623e+07
	168.028	167.021	13.759	1.55035e+08	DDA for preferred ion	[M-H]-1	1.15796e+08	1.55035e+08	1.63754e+07	9.89671e+07	1.28791e+07	5.90788e+07	8.63858e+07	7.64445e+07	7.35118e+07	5.29222e+07	5.30634e+07	5.26502e+07	5.47539e+07	5.39076e+07	5.12577e+07	5.12579e+07		1.53492e+07			1.42121e+08	1.03744e+08	6.38558e+07				9.25401e+07	1.21356e+08	9.29713e+07	6.50993e+07	5.28607e+07	5.16146e+07	6.23237e+07	7.94742e+07	5.57869e+07	1.05569e+07	7.03571e+07	6.07935e+07	4.97717e+07	4.75108e+07	4.63822e+07	4.82729e+07	4.11837e+07
	430.2	448.233	3.62	1.54833e+08	DDA for other ion	[M+NH4]+1	6.94485e+07	9.55236e+07	3.02508e+06	7.74258e+07	1.70394e+07	1.14293e+08	1.44275e+08	1.01349e+08	8.23279e+07	6.53496e+07	6.5808e+07	6.67324e+07	6.64975e+07	6.34339e+07	6.39408e+07	6.20514e+07					1.12631e+08	9.40808e+07	7.94926e+07				8.66977e+07	1.10439e+08	6.44534e+07	1.14922e+08	9.85922e+07	8.70031e+07	1.21721e+08	1.14095e+08	7.89593e+07	1.32819e+07	1.54833e+08	1.14698e+08	6.49008e+07	6.65966e+07	6.56135e+07	6.55845e+07	6.30546e+07
	368.111	367.104	15.388	1.54803e+08	DDA for preferred ion	[M-H]-1	7.19518e+07	6.92492e+07	5.52987e+07	6.61928e+07	9.40584e+07	9.15341e+07	7.36202e+07	7.43166e+07	1.29777e+08	1.37512e+08	9.50873e+07	9.17708e+07	1.31181e+08	4.45702e+07	1.19444e+08	4.11169e+07				1.54803e+08	6.63085e+07	6.5296e+07	6.14306e+07				6.58727e+07	8.40747e+07	6.81102e+07	7.68865e+07	6.91694e+07	5.87331e+07	6.26239e+07	6.841e+07	8.60288e+07	5.56353e+07	7.16783e+07	7.79801e+07	9.25298e+07	8.71992e+07	9.18226e+07	1.01797e+08	1.37271e+08
	677.5	678.508	3.283	1.54801e+08	DDA for preferred ion	[M+H]+1	1.52984e+08	9.26595e+07	6.16381e+07	1.26906e+08	5.23049e+07	4.48485e+07	4.53941e+07	1.4155e+08	5.04037e+07	4.39072e+07	3.94679e+07	4.1075e+07	4.65921e+07	4.22345e+07	4.27921e+07	4.04297e+07					4.28547e+07	5.25531e+07	5.52198e+07				1.00293e+08	3.73487e+07	7.06401e+07	6.59402e+07	8.78144e+07	9.38616e+07	4.87814e+07	1.21255e+08	1.15066e+08	3.6123e+07	2.46479e+07	2.99124e+07	4.64093e+07	4.48627e+07	4.15411e+07	4.36989e+07	4.10505e+07
	498.179	499.187	11.085	1.51978e+08	DDA for preferred ion	[M+H]+1	1.02141e+08	1.17906e+08	1.76525e+07	9.68567e+07	1.7132e+07	9.34775e+07	9.34162e+07	1.05226e+08	1.45685e+08	1.18381e+08	1.20641e+08	1.11528e+08	1.0385e+08	1.16738e+08	1.16615e+08	1.1153e+08		1.51978e+08			1.00387e+08	9.22543e+07	8.66741e+07				1.0283e+08	1.29315e+08	1.09744e+08	9.5372e+07	9.349e+07	9.19608e+07	1.03475e+08	1.14516e+08	9.32541e+07	1.32267e+07	1.12792e+08	1.00251e+08	1.14936e+08	1.23096e+08	1.04435e+08	8.43717e+07	1.06615e+08
	179.822	178.815	15.841	1.51852e+08	DDA for preferred ion	[M-H]-1	8.40555e+07	9.69492e+07	1.4734e+07	6.41844e+07	1.1343e+07	4.50704e+07	6.25479e+07	5.80264e+07	4.89806e+07	3.98358e+07	3.97542e+07	3.70577e+07	3.89924e+07	3.78544e+07	3.82563e+07	3.75884e+07					1.51852e+08	9.03282e+07	6.73643e+07				6.79615e+07	8.24938e+07	6.32462e+07	4.58399e+07	4.16862e+07	4.34836e+07	4.82856e+07	6.39364e+07	4.74011e+07	1.06577e+07	5.499e+07	4.8904e+07	4.13411e+07	4.0529e+07	3.76378e+07	3.86346e+07	3.68334e+07
	390.277	391.285	3.134	1.51076e+08	DDA for preferred ion	[M+H]+1	1.00842e+08	9.49572e+07	7.98243e+07	1.27714e+08	5.7879e+07	7.25734e+07	7.73293e+07	1.06773e+08	1.8717e+07	3.98691e+07	3.05165e+07	1.57495e+07	4.72743e+07	4.57746e+07	4.30751e+07	3.70413e+07		2.35383e+07	2.70144e+07	2.94449e+07	8.49906e+07	9.05804e+07	8.28667e+07				9.97029e+07	5.48914e+07	6.04065e+07	7.10596e+07	6.86393e+07	6.40237e+07	6.17638e+07	6.52248e+07	6.61811e+07	3.63167e+07	6.77444e+07	4.53285e+07	5.40381e+07	4.6537e+07	7.59668e+07	5.17731e+07	4.50172e+07
	122.037	121.029	6.273	1.51039e+08	DDA for preferred ion	[M-H]-1	1.00243e+08	1.28542e+08	1.56488e+07	7.79232e+07	1.05841e+07	5.0817e+07	7.69075e+07	6.63521e+07	5.59338e+07	4.30465e+07	3.93796e+07	4.31946e+07	4.41869e+07	4.12621e+07	4.23158e+07	3.98797e+07					1.37635e+08	1.11195e+08	9.28722e+07				8.14334e+07	1.00346e+08	7.81811e+07	5.95275e+07	5.06645e+07	5.10204e+07	6.17516e+07	7.48555e+07	5.96238e+07	1.06874e+07	6.87911e+07	6.46442e+07	4.35421e+07	4.16636e+07	4.10779e+07	4.22813e+07	3.86878e+07
	145.074	146.081	13.221	1.49503e+08	DDA for preferred ion	[M+H]+1	1.06713e+08	1.34049e+08	1.42895e+07	9.90946e+07	1.461e+07	7.58892e+07	9.58846e+07	8.45202e+07	9.80712e+07	7.63602e+07	8.1254e+07	7.53846e+07	8.29181e+07	7.89735e+07	7.56169e+07	7.92316e+07					1.1809e+08	1.01134e+08	8.25704e+07				9.53896e+07	1.12752e+08	9.57356e+07	9.25245e+07	7.44485e+07	6.69011e+07	8.04255e+07	8.0972e+07	7.61217e+07	1.18211e+07	8.58444e+07	8.68835e+07	7.97884e+07	8.09764e+07	8.15854e+07	7.96387e+07	7.66475e+07
	115.027	148.061	11.314	1.49052e+08	DDA for other ion	[M+H+MeOH]+1	1.37717e+08	1.65723e+08	1.28201e+07	1.02493e+08	1.60883e+07	1.19766e+08	1.43502e+08	1.49052e+08	1.08079e+08	8.11549e+07	8.93055e+07	8.31539e+07	8.46972e+07	7.83455e+07	8.09551e+07	8.44623e+07					1.06668e+08	8.99499e+07	8.12929e+07				1.15429e+08	1.28465e+08	1.43274e+08	1.26905e+08	1.34405e+08	9.85882e+07	1.35105e+08	1.39109e+08	1.40551e+08	1.27817e+07	1.40916e+08	1.27836e+08	8.0409e+07	8.09374e+07	7.90392e+07	8.0282e+07	7.5675e+07
	228.148	229.155	9.491	1.48804e+08	DDA for preferred ion	[M+H]+1	1.1454e+08	1.43577e+08	1.70086e+07	8.56797e+07	1.90484e+07	7.75218e+07	1.01706e+08	1.01446e+08	8.19379e+07	6.92517e+07	7.38438e+07	7.30794e+07	6.80853e+07	6.87453e+07	5.79569e+07	6.494e+07		4.26292e+07	4.38321e+07	3.53597e+07	1.3705e+08	1.20949e+08	7.12348e+07				1.17903e+08	1.48804e+08	1.06772e+08	8.10338e+07	7.0149e+07	7.51572e+07	9.36704e+07	1.1292e+08	8.72755e+07	1.32917e+07	1.07439e+08	7.78368e+07	5.68609e+07	6.96385e+07	6.71555e+07	6.14276e+07	6.35052e+07
	662.447	663.454	3.088	1.48572e+08	DDA for preferred ion	[M+H]+1	1.45382e+08	7.51658e+07	4.88839e+07	1.48572e+08	3.02227e+07	8.97888e+06	1.5424e+07	6.3924e+07	5.12089e+06	1.39406e+06	3.01957e+06	2.53788e+06	1.88687e+06	3.4576e+06	3.11445e+06	1.10904e+06					2.54562e+07	3.43798e+07	3.78275e+07				9.62735e+07	2.89619e+07	4.56427e+07	2.37259e+07	6.35829e+07	8.9948e+07	2.97999e+07	1.12715e+08	7.59338e+07	1.99085e+07	1.50946e+07	1.93373e+07	3.71646e+06	2.88204e+06	7.20892e+06	4.70387e+06	4.21738e+06
	216.123	217.13	14.764	1.48388e+08	DDA for preferred ion	[M+H]+1	2.62332e+07	3.08099e+07	4.69218e+07	2.6225e+07	8.09878e+07	2.28416e+07	2.79641e+07	1.72771e+07	9.8136e+07	1.04869e+08	9.75748e+07	5.69053e+07	7.27813e+07	6.79113e+07	6.8889e+07	7.38384e+07		8.06537e+07	9.88813e+07	4.4273e+07	2.77525e+07	2.97538e+07	2.5479e+07				2.47462e+07	3.8089e+07	2.85379e+07	2.23559e+07	1.96703e+07	1.98872e+07	2.00315e+07	2.93084e+07	2.16371e+07	4.06309e+07	2.56189e+07	2.18299e+07	9.82187e+07	1.48388e+08	5.67519e+07	5.91711e+07	5.97373e+07
	298.177	297.17	4.396	1.48376e+08	DDA for preferred ion	[M-H]-1	1.09232e+08	1.48376e+08	1.90807e+07	6.37917e+07	4.25621e+06	3.308e+07	2.23746e+07	2.00371e+07	1.22013e+07	8.08566e+06	6.73484e+06	8.41186e+06	1.53244e+07	7.28331e+06	8.62204e+06	7.26743e+06		6.56272e+06	9.65856e+06	5.72257e+06	9.15236e+07	7.53945e+07	5.34203e+07	1.74835e+07	4.34726e+07	4.6026e+07	3.90805e+07	5.41972e+07	7.20538e+07	7.16467e+07	5.55635e+07	4.37297e+07	5.71698e+07	6.74002e+07	3.28716e+07	8.26114e+06	3.35563e+07	4.23447e+07	7.37159e+06	6.37468e+06	6.2852e+06	4.34538e+06	6.98828e+06
AMINOISOBUTANOATE	103.063	102.056	15.332	1.44873e+08	DDA for preferred ion	[M-H]-1	1.44873e+08	1.37646e+08	1.21527e+07	1.11477e+08	1.37959e+07	7.9586e+07	9.18247e+07	1.14668e+08	6.59716e+07	5.01571e+07	5.01455e+07	4.9518e+07	4.73415e+07	4.526e+07	4.47024e+07	4.49714e+07					1.29249e+08	9.56608e+07	6.96352e+07				9.12628e+07	1.10292e+08	1.01575e+08	8.6404e+07	8.74817e+07	6.23073e+07	9.58929e+07	9.85965e+07	9.4143e+07	1.01463e+07	9.97866e+07	9.0223e+07	4.61948e+07	4.53939e+07	4.40881e+07	4.67339e+07	4.32525e+07
	748.524	747.517	3.02	1.44612e+08	DDA for preferred ion	[M-H]-1	1.44612e+08	5.69814e+07	5.06771e+07	1.29327e+08	3.13826e+07	1.39532e+07	1.01765e+07	8.50175e+07	2.84198e+07	2.30299e+07	2.53722e+07	2.55362e+07	2.3805e+07	2.30428e+07	2.36831e+07	2.27634e+07					2.37844e+07	3.25172e+07	3.22659e+07				8.38527e+07	3.0616e+07	6.58276e+07	2.4201e+07	6.16235e+07	1.03265e+08	3.23303e+07	1.02759e+08	9.15072e+07	2.26997e+07	2.36904e+07	2.0972e+07	2.5772e+07	2.54758e+07	2.43407e+07	2.22733e+07	2.61936e+07
	85.0529	86.0601	14.714	1.44372e+08	DDA for preferred ion	[M+H]+1	1.14401e+08	1.35737e+08	1.307e+07	9.90408e+07	1.54025e+07	7.95968e+07	9.79624e+07	8.95985e+07	7.65306e+07	5.87853e+07	6.17441e+07	6.23147e+07	5.25142e+07	5.05398e+07	5.13017e+07	4.96277e+07		6.73529e+07	6.3604e+07	6.69661e+07	1.29816e+08	1.09928e+08	8.45777e+07				9.47444e+07	1.03308e+08	9.50077e+07	8.08239e+07	7.58161e+07	7.05307e+07	8.44099e+07	9.19863e+07	8.6029e+07	1.19041e+07	8.83432e+07	7.9503e+07	5.80757e+07	5.15014e+07	5.00981e+07	5.84282e+07	5.01897e+07
	245.199	246.207	6.545	1.42976e+08	DDA for preferred ion	[M+H]+1	1.1132e+08	1.42976e+08	1.46599e+07	6.62552e+07	1.43351e+07	5.32777e+07	7.35979e+07	6.28553e+07	5.46484e+07	4.38567e+07	4.28957e+07	4.47597e+07	4.50409e+07	4.21762e+07	4.22849e+07	4.12201e+07					9.76249e+07	7.45678e+07	5.78103e+07		3.99868e+07	9.48058e+07	5.88854e+07	7.68922e+07	5.09895e+07	6.31445e+07	4.59515e+07	6.59055e+07	6.52713e+07	8.4894e+07	6.47743e+07	1.10172e+07	6.46423e+07	7.57852e+07	4.44033e+07	4.38833e+07	4.09718e+07	4.33482e+07	4.01721e+07
	88.0522	87.045	7.272	1.42039e+08	DDA for other ion	[M-H]-1	7.14245e+07	7.86436e+07	1.4986e+07	6.89703e+07	1.53013e+07	7.27152e+07	1.27914e+08	1.07609e+08	5.31722e+07	4.66423e+07	5.12354e+07	4.84256e+07	4.43335e+07	4.18819e+07	4.24915e+07	4.11705e+07					1.17412e+08	9.00538e+07	9.25348e+07	7.70197e+07	1.05584e+08	1.1731e+08	7.50558e+07	7.69478e+07	5.83394e+07	6.3145e+07	6.55591e+07	5.61892e+07	4.55432e+07	8.20937e+07	9.00419e+07	1.18443e+07	7.14969e+07	1.01613e+08	4.42147e+07	4.37789e+07	4.08583e+07	4.43205e+07	3.85208e+07
	131.07	132.077	15.596	1.41815e+08	DDA for preferred ion	[M+H]+1	1.27551e+08	1.49854e+08	1.57997e+07	1.09429e+08	1.70188e+07	8.102e+07	1.02869e+08	1.41815e+08	7.79297e+07	6.00136e+07	6.12617e+07	6.23092e+07	5.47139e+07	5.71782e+07	5.86279e+07	5.56342e+07					1.34281e+08	1.11338e+08	7.87402e+07				1.05487e+08	1.31821e+08	1.11274e+08	6.68576e+07	9.15532e+07	8.40674e+07	1.38461e+08	1.1316e+08	1.00419e+08	1.1837e+07	1.12977e+08	9.9431e+07	5.87014e+07	5.98926e+07	6.12725e+07	6.18575e+07	5.42141e+07
4-PYRIDOXATE	183.053	182.045	4.5	1.41811e+08	DDA for preferred ion	[M-H]-1	8.19516e+07	1.3228e+08	1.59182e+07	6.11222e+07	7.21591e+06	4.37472e+07	7.05923e+07	6.69277e+07	5.49576e+07	4.15179e+07	3.99619e+07	4.02743e+07	3.99139e+07	3.7994e+07	3.75669e+07	3.69698e+07		2.21497e+07		2.0772e+07	1.27436e+08	1.02479e+08	7.04965e+07				8.15499e+07	1.12388e+08	8.7036e+07	5.74261e+07	4.87513e+07	4.68105e+07	5.71612e+07	7.59507e+07	5.50817e+07	9.89222e+06	6.62354e+07	6.17639e+07	4.07708e+07	4.06687e+07	3.88001e+07	4.24132e+07	3.81228e+07
	109.064	110.071	15.266	1.41548e+08	DDA for preferred ion	[M+H]+1	1.10394e+08	1.25848e+08	1.39782e+07	1.07881e+08	1.89353e+07	1.20459e+08	1.3633e+08	1.31257e+08	1.27875e+08	1.09269e+08	1.06305e+08	1.01747e+08	9.82797e+07	8.88456e+07	1.0245e+08	1.00057e+08					8.96276e+07	8.63085e+07	8.68357e+07				1.1462e+08	1.27995e+08	1.31567e+08	1.29705e+08	1.20153e+08	1.05076e+08	1.31894e+08	1.38136e+08	1.41548e+08	1.32386e+07	1.43212e+08	1.27395e+08	1.01768e+08	1.10504e+08	9.83607e+07	1.13574e+08	9.81126e+07
	367.141	366.133	10.883	1.40055e+08	DDA for preferred ion	[M-H]-1	9.46803e+07	1.21687e+08	1.91113e+06	7.65471e+07	1.29568e+07	2.89583e+07	7.35151e+07	6.18777e+07	5.87065e+07	4.4713e+07	3.8524e+07	4.43677e+07	4.5339e+07	4.39888e+07	4.29384e+07	3.86765e+07			4.19604e+07	4.02904e+07	1.2611e+08	9.31948e+07	7.12222e+07				7.26473e+07	8.67622e+07	7.24121e+07	5.56822e+07	4.53817e+07	4.56322e+07	5.58433e+07	7.02837e+07	5.20291e+07	1.03978e+07	6.33443e+07	5.28473e+07	4.38798e+07	4.21412e+07	4.01888e+07	4.17495e+07	3.91574e+07
	182.058	181.05	9.642	1.4e+08	DDA for preferred ion	[M-H]-1	9.97206e+07	1.29981e+08	1.46152e+07	7.9042e+07	1.09893e+07	5.87026e+07	8.04594e+07	7.28533e+07	5.82594e+07	4.64948e+07	1.90878e+07	4.51865e+07	4.56471e+07	4.08579e+07	4.20766e+07	4.14796e+07		2.3869e+07	2.16207e+07	2.22198e+07	1.4e+08	1.0409e+08	7.25598e+07				7.66714e+07	9.68557e+07	7.79618e+07	6.0671e+07	5.07499e+07	5.1103e+07	6.5826e+07	7.55516e+07	5.88916e+07	9.54968e+06	7.10338e+07	6.77997e+07	4.2288e+07	4.14331e+07	4.03154e+07	4.19384e+07	3.88998e+07
	72.0209	71.0137	13.885	1.39486e+08	DDA for other ion	[M-H]-1	1.14686e+08	1.32206e+08	1.1138e+07	9.90149e+07	1.29962e+07	5.92655e+07	9.1087e+07	8.17146e+07	8.02393e+07	6.1311e+07	5.93524e+07	6.13424e+07	6.37999e+07	5.99935e+07	6.11814e+07	6.08179e+07		4.4669e+07			1.39486e+08	1.12162e+08	9.75306e+07				9.66671e+07	1.18614e+08	9.57433e+07	7.96721e+07	6.84031e+07	6.78089e+07	8.25565e+07	9.87101e+07	8.08432e+07	1.12866e+07	9.60905e+07	8.76272e+07	6.42937e+07	6.8156e+07	6.68241e+07	6.53313e+07	6.07834e+07
	572.354	287.184	12.352	1.39485e+08	DDA for other ion	[M+2H]+2	7.83174e+07	7.39367e+07	2.33545e+07	7.15442e+07	2.13156e+07	8.6102e+07	8.09175e+07	8.15789e+07	1.0064e+08	9.36955e+07	9.0905e+07	8.45751e+07	9.32013e+07	8.09314e+07	9.57214e+07	8.49345e+07					7.53491e+07	8.67613e+07	7.76438e+07				7.83721e+07	7.99043e+07	7.83799e+07	8.95494e+07	9.24347e+07	6.53067e+07	8.58259e+07	7.90518e+07	8.19503e+07	1.59007e+07	7.65332e+07	9.23432e+07	9.39511e+07	9.1756e+07	8.62464e+07	8.43864e+07	8.06952e+07
	117.079	118.086	13.785	1.39182e+08	DDA for preferred ion	[M+H]+1	1.18722e+08	1.33314e+08	1.22917e+07	9.37561e+07	1.29806e+07	6.70793e+07	8.75271e+07	8.03328e+07	6.98183e+07	5.04551e+07	5.05136e+07	5.08659e+07	4.67595e+07	4.44612e+07	4.29172e+07	4.34515e+07					1.23137e+08	9.89891e+07	7.40135e+07				9.23211e+07	1.10094e+08	8.75025e+07	6.56532e+07	7.36548e+07	6.29583e+07	7.31399e+07	8.96025e+07	7.38872e+07	1.09695e+07	8.29925e+07	7.72751e+07	4.67999e+07	4.50559e+07	4.3544e+07	4.63975e+07	4.2376e+07
	177.052	178.059	15.031	1.39039e+08	DDA for preferred ion	[M+H]+1	7.21787e+07	8.98954e+07	1.40305e+07	7.2624e+07	1.01074e+07	5.1955e+07	7.28618e+07	5.68072e+07	4.78914e+07	4.16417e+07	4.02549e+07	3.76068e+07	4.10824e+07	3.89856e+07	4.05687e+07	3.85418e+07		6.53109e+07	1.39039e+08		7.46876e+07	6.80639e+07	3.98012e+07				6.44942e+07	6.53794e+07	5.96821e+07	4.34677e+07	4.38565e+07	3.64387e+07	4.93436e+07	4.72295e+07	4.69543e+07	8.91953e+06	5.44161e+07	4.85029e+07	4.30309e+07	4.03709e+07	3.91538e+07	3.92355e+07	3.76948e+07
CARNOSINE	226.107	227.114	15.806	1.38826e+08	DDA for preferred ion	[M+H]+1	8.84996e+07	1.18894e+08	1.72425e+07	6.69521e+07	9.53742e+06	4.07225e+07	5.8896e+07	5.45115e+07	3.04021e+07	2.01633e+07	2.03077e+07	2.1452e+07	1.79594e+07	1.8115e+07	1.79782e+07	1.7184e+07		1.29612e+07	1.20629e+07		1.27662e+08	7.55375e+07	4.58873e+07				5.77876e+07	7.45952e+07	6.50229e+07	3.87831e+07	3.6557e+07	2.77424e+07	4.44538e+07	5.62928e+07	3.90159e+07	1.01188e+07	4.74174e+07	3.98023e+07	1.80664e+07	1.78378e+07	1.94045e+07	1.88031e+07	1.73767e+07
	100.053	118.086	15.62	1.38129e+08	DDA for other ion	[M+NH4]+1	1.33296e+08	1.28448e+08	1.3424e+07	9.54887e+07	1.34941e+07	6.94478e+07	8.79875e+07	9.37942e+07	5.97499e+07	4.47333e+07	4.49305e+07	4.61156e+07	4.65889e+07	4.39748e+07	4.29178e+07	4.3915e+07					1.11387e+08	9.39151e+07	7.78468e+07				1.01488e+08	1.14105e+08	1.09345e+08	8.08908e+07	7.84308e+07	8.25804e+07	8.71738e+07	1.03895e+08	8.1279e+07	1.14322e+07	9.27924e+07	8.8966e+07	4.47136e+07	4.53485e+07	4.23831e+07	4.53394e+07	4.28357e+07
	190.075	223.108	11.415	1.38073e+08	DDA for preferred ion	[M+H+MeOH]+1	3.3413e+07	5.2625e+07	3.82317e+07	3.66694e+07	7.42177e+07	3.99631e+07	5.81205e+07	5.38903e+07	1.36168e+08	1.38073e+08	1.27074e+08	9.56615e+07	1.03405e+08	1.00845e+08	1.06975e+08	1.15298e+08		9.31441e+07			6.31028e+06	8.56792e+06	1.18401e+07				5.04838e+07	6.85139e+07	3.59706e+07	4.82749e+07	3.04966e+07	4.48773e+07	5.26316e+07	5.01359e+07	5.34935e+07	4.16635e+07	6.44482e+07	4.96266e+07	1.17457e+08	1.19319e+08	7.96286e+07	8.47084e+07	7.87894e+07
NICOTINATE	123.032	124.04	7.821	1.37791e+08	DDA for preferred ion	[M+H]+1	8.5673e+07	1.00772e+08	1.3938e+07	6.09544e+07	1.50876e+07	4.85173e+07	8.53844e+07	5.6014e+07	8.05593e+07	5.86691e+07	6.87502e+07	7.01715e+07	4.77629e+07	5.55811e+07	6.14353e+07	5.0823e+07					1.37791e+08	1.16739e+08	9.39946e+07				7.87258e+07	9.91105e+07	7.72018e+07	6.43693e+07	5.1901e+07	5.66287e+07	6.46127e+07	7.44073e+07	6.06114e+07	1.03879e+07	7.48906e+07	6.91968e+07	5.96304e+07	5.92921e+07	6.02759e+07	6.10167e+07	5.40266e+07
	179.07	197.104	13.583	1.37557e+08	DDA for preferred ion	[M+NH4]+1	6.10322e+07	5.79768e+07	5.93586e+07	5.87901e+07	7.9183e+07	4.76156e+07	3.62897e+07	4.78083e+07	1.19065e+08	1.11256e+08	1.04638e+08	8.16404e+07	9.83118e+07	9.15504e+07	9.87656e+07	9.84254e+07					6.73438e+07	6.14425e+07	5.27692e+07				4.83974e+07	9.82686e+07	4.74639e+07	4.28837e+07	4.12782e+07	4.22112e+07	4.08242e+07	5.42699e+07	4.06965e+07	5.42382e+07	4.63275e+07	4.19836e+07	1.15237e+08	1.37557e+08	7.89094e+07	8.28933e+07	7.36003e+07
	172.085	173.092	14.147	1.37231e+08	DDA for preferred ion	[M+H]+1	6.76402e+07	7.88787e+07	2.83152e+07	7.03617e+07	2.25839e+07	8.46297e+07	9.19713e+07	8.47731e+07	8.71844e+07	9.42401e+07	9.64148e+07	6.88233e+07	9.50801e+07	8.0763e+07	9.67902e+07	8.80814e+07					7.40939e+07	7.77098e+07	6.85094e+07				7.9671e+07	9.49287e+07	6.0403e+07	8.88267e+07	7.66115e+07	7.07021e+07	8.23819e+07	8.51192e+07	8.18016e+07	1.98072e+07	1.07568e+08	9.0137e+07	9.8217e+07	9.4622e+07	8.42561e+07	7.48764e+07	7.79716e+07
	122.048	123.055	14.194	1.37109e+08	DDA for preferred ion	[M+H]+1	1.03275e+08	1.37109e+08	1.54148e+07	8.61386e+07	1.64364e+07	7.91006e+07	8.35867e+07	1.26934e+08	7.48255e+07	5.99376e+07	6.06334e+07	6.10719e+07	5.26579e+07	5.41091e+07	5.52301e+07	5.3484e+07					9.04525e+07	7.69235e+07	5.78163e+07				9.47454e+07	8.81963e+07	1.08566e+08	8.08562e+07	7.71886e+07	7.1514e+07	8.65277e+07	9.36509e+07	7.88038e+07	1.12205e+07	9.31347e+07	9.19273e+07	5.71693e+07	5.58976e+07	5.82943e+07	5.99767e+07	5.33828e+07
	112.016	111.009	19.161	1.3689e+08	DDA for preferred ion	[M-H]-1	1.17637e+08	1.24577e+08	1.18198e+07	8.40377e+07	1.2487e+07	7.08897e+07	8.57703e+07	7.94288e+07	5.43693e+07	4.3269e+07	4.29814e+07	4.36972e+07	4.25905e+07	4.0435e+07	4.07271e+07	3.95838e+07					1.18761e+08	9.9217e+07	7.88141e+07				9.61098e+07	1.09426e+08	9.27618e+07	7.41238e+07	7.1791e+07	6.30942e+07	7.94881e+07	9.0293e+07	7.51161e+07	1.03476e+07	8.30747e+07	8.00873e+07	4.29367e+07	4.24351e+07	4.0224e+07	4.34267e+07	3.68022e+07
	368.112	367.104	14.799	1.36576e+08	DDA for preferred ion	[M-H]-1	5.77922e+07	6.11648e+07	4.79944e+07	5.40035e+07	5.35779e+07	4.56209e+07	5.58728e+07	4.75172e+07	1.07773e+08	5.33121e+07	4.53365e+07	2.70962e+07	4.89206e+07	5.41532e+07	4.94048e+07	4.9992e+07		1.30003e+08	1.36576e+08	1.16521e+08	6.76093e+07	5.98683e+07	4.72717e+07				4.99947e+07	6.14984e+07	4.61055e+07	4.58531e+07	4.26667e+07	4.0479e+07	4.07483e+07	5.24091e+07	4.29581e+07	4.25665e+07	5.55805e+07	4.27272e+07	5.27666e+07	5.22894e+07	3.99064e+07	5.0247e+07	4.50422e+07
	340.079	339.071	17.255	1.36326e+08	DDA for preferred ion	[M-H]-1	6.65046e+07	1.43307e+07	3.37165e+07	5.67842e+07	4.63912e+07	9.02522e+07	9.03573e+07	8.40433e+07	6.81799e+07	7.15731e+07	8.04758e+07	7.56569e+07	1.47574e+08	1.08175e+08	8.05303e+07	1.03811e+08		2.98415e+07	5.33247e+07	4.85706e+07	6.48774e+07	6.45293e+07	5.41382e+07		5.49949e+07	6.68828e+07	6.92774e+07	8.92278e+07	6.81093e+07	8.48426e+07	7.69914e+07	5.88969e+07	6.85454e+07	7.74733e+07	8.15588e+07	3.81386e+07	8.05006e+07	9.01486e+07	1.14142e+08	1.10687e+08	1.16912e+08	1.11468e+08	1.1663e+08
	245.073	246.08	15.739	1.3601e+08	DDA for preferred ion	[M+H]+1	7.73281e+07	1.10241e+08	1.47602e+07	7.13681e+07	1.37991e+07	4.17232e+07	7.08439e+07	5.96046e+07	5.5824e+07	4.28662e+07	4.11569e+07	4.04731e+07	4.35845e+07	4.0864e+07	4.21546e+07	3.89154e+07					1.35443e+08	9.95317e+07	6.9704e+07				7.20767e+07	9.38977e+07	6.96857e+07	4.22392e+07	3.90166e+07	4.21781e+07	5.36445e+07	6.64487e+07	4.85507e+07	9.68763e+06	5.69692e+07	5.01813e+07	4.31169e+07	4.2157e+07	3.92875e+07	4.13826e+07	3.77296e+07
	171.126	172.133	4.118	1.35641e+08	DDA for preferred ion	[M+H]+1	3.95415e+07	5.42201e+07	1.9452e+07	1.20902e+07	1.98977e+07	8.12401e+07	7.73451e+07	5.57022e+07	5.24504e+07	3.22008e+07	2.32276e+07	3.63593e+07	8.24522e+07	2.98235e+07	1.35641e+08	6.34833e+07				7.15305e+07	2.39931e+07	2.12215e+07	1.62444e+07	3.97813e+07		7.72521e+07	5.71577e+07	5.02593e+07	5.96884e+07	6.51016e+07	6.09194e+07	4.91021e+07	6.532e+07	6.07147e+07	5.82918e+07	8.95668e+06	6.42762e+07	5.55999e+07	4.49519e+07	3.18871e+07	5.92811e+07	4.2051e+07	7.36823e+07
	129.058	130.065	11.421	1.35147e+08	DDA for preferred ion	[M+H]+1	8.28903e+07	9.73788e+07	1.51255e+07	6.36643e+07	1.22371e+07	4.27288e+07	6.22718e+07	5.83484e+07	4.59381e+07	4.20573e+07	4.21323e+07	3.22908e+07	3.9748e+07	3.80011e+07	3.89453e+07	3.76882e+07					1.2044e+08	9.37721e+07	6.99807e+07				6.64677e+07	8.34896e+07	6.27605e+07	4.50005e+07	3.74345e+07	4.39919e+07	4.75375e+07	6.38081e+07	4.67865e+07	1.15891e+07	5.45358e+07	4.70448e+07	4.20594e+07	4.1616e+07	3.71925e+07	3.87334e+07	3.64647e+07
	536.289	535.282	3.007	1.34901e+08	DDA for preferred ion	[M-H]-1	1.34901e+08	1.03343e+08	2.19404e+07	9.32078e+07	1.03149e+07	4.30514e+07	6.22828e+07	1.06356e+08	4.97006e+07	4.12355e+07	4.05259e+07	4.00535e+07	4.22052e+07	3.95414e+07	4.10091e+07	3.8957e+07					6.55257e+07	3.27797e+07	1.36229e+07				1.12627e+08	7.10151e+07	8.10355e+07	8.87152e+07	1.06347e+08	7.505e+07	1.04851e+08	1.27193e+08	9.94625e+07	5.47069e+06	7.9208e+07	8.93412e+07	4.4287e+07	4.1769e+07	4.04335e+07	4.20036e+07	3.83648e+07
	278.152	279.159	3.338	1.34752e+08	DDA for preferred ion	[M+H]+1	7.81141e+07	7.23773e+07	4.23852e+07	4.72079e+07	4.94815e+07	7.31622e+07	2.73305e+07	9.70613e+07	6.70693e+07	5.72455e+07	5.51159e+07	5.17511e+07	5.18474e+07	4.97754e+07	4.94471e+07	4.79658e+07					5.57561e+07	4.87739e+07	5.19499e+07	9.38584e+07	8.42505e+07		7.83948e+07	7.51027e+07	5.97894e+07	1.08002e+08	1.03734e+08	7.32882e+07	1.34752e+08	9.11766e+07	9.67791e+07	3.39814e+07	9.68657e+07	9.47863e+07	5.15419e+07	5.09677e+07	4.93273e+07	4.72286e+07	4.95615e+07
ALLANTOIN	158.044	157.036	14.853	1.34018e+08	DDA for preferred ion	[M-H]-1	1.01782e+08	1.24678e+08	1.3109e+07	8.54786e+07	1.31667e+07	5.27265e+07	8.15157e+07	7.11112e+07	7.67067e+07	5.55348e+07	5.63163e+07	5.6135e+07	4.71434e+07	4.55472e+07	4.34263e+07	4.53155e+07			3.52506e+07	3.37628e+07	1.34018e+08	9.86627e+07	6.57997e+07				8.68518e+07	1.03987e+08	8.25203e+07	6.05147e+07	5.22043e+07	5.08048e+07	6.38079e+07	7.81365e+07	5.48426e+07	1.01112e+07	7.09111e+07	6.5667e+07	4.77701e+07	4.4807e+07	4.44351e+07	4.71774e+07	4.39032e+07
	184.004	182.996	17.727	1.33749e+08	DDA for preferred ion	[M-H]-1	1.00663e+08	1.18081e+08	1.58337e+07	1.01318e+08	1.6112e+07	1.33749e+08	1.43233e+08	1.24292e+08	1.36813e+08	1.16453e+08	1.12369e+08	9.97805e+07	9.12207e+07	8.68699e+07	8.78413e+07	9.27447e+07		1.18581e+08		1.24779e+08	7.30006e+07	7.98313e+07	8.63697e+07				1.09666e+08	1.27859e+08	1.25589e+08	1.25935e+08	1.16911e+08	1.13022e+08	1.28399e+08	1.42159e+08	1.30109e+08	1.32508e+07	1.44367e+08	1.2812e+08	8.06742e+07	8.56026e+07	8.36647e+07	9.47856e+07	7.56752e+07
	79.926	78.9187	15.408	1.32846e+08	DDA for preferred ion	[M-H]-1	8.61553e+07	1.1521e+08	2.57942e+07	7.42289e+07	2.07267e+07	4.84662e+07	8.02945e+07	5.60061e+07	7.07606e+07	5.71844e+07	5.8602e+07	5.70777e+07	5.72825e+07	5.32813e+07	5.20514e+07	3.35471e+07		3.38087e+07	3.59358e+07		1.26403e+08	9.23341e+07	7.32214e+07				7.72952e+07	9.20602e+07	7.17585e+07	5.65389e+07	4.83229e+07	5.43479e+07	5.45221e+07	7.12339e+07	5.27157e+07	1.16862e+07	6.53088e+07	5.88814e+07	5.21018e+07	4.91241e+07	5.45438e+07	5.62398e+07	5.28883e+07
	233.07	234.077	15.483	1.32415e+08	DDA for preferred ion	[M+H]+1	2.46302e+07	3.358e+07	9.11225e+07	2.56371e+07	1.20762e+08	2.91471e+07	3.59947e+07	4.04457e+07	1.55493e+08	1.26683e+08	1.23689e+08	1.14762e+08	1.51136e+08	1.30954e+08	1.26636e+08	1.27311e+08				6.69046e+07	3.09296e+07	3.21889e+07	5.39966e+07				3.28881e+07	2.80832e+07	2.45863e+07	3.20571e+07	5.09019e+07	5.79507e+07	4.98972e+07	5.14386e+07	3.49669e+07	6.61175e+07	4.23256e+07	4.72271e+07	1.28111e+08	1.3582e+08	1.26053e+08	1.24198e+08	1.08448e+08
	167.025	166.018	9.443	1.32287e+08	DDA for preferred ion	[M-H]-1	9.77232e+07	1.18125e+08	1.74361e+07	7.99003e+07	1.28094e+07	3.93736e+07	6.05086e+07	5.56492e+07	4.70077e+07	3.49166e+07	3.60642e+07	3.58055e+07	3.37572e+07	3.31525e+07	3.29316e+07	3.36957e+07		1.91647e+07			1.32287e+08	9.21337e+07	5.74199e+07				7.03469e+07	8.80608e+07	6.9921e+07	4.80292e+07	4.0678e+07	4.25092e+07	4.71177e+07	6.60015e+07	4.87181e+07	1.25363e+07	5.55797e+07	4.573e+07	3.38638e+07	3.32989e+07	3.07097e+07	3.24873e+07	3.07496e+07
	89.0842	90.0915	17.874	1.32119e+08	DDA for preferred ion	[M+H]+1	1.09278e+08	1.3763e+08	1.46821e+07	8.71783e+07	1.55791e+07	9.90507e+07	1.11365e+08	6.9657e+07	7.65334e+07	6.23155e+07	6.12931e+07	6.26539e+07	6.51162e+07	6.05159e+07	6.13377e+07	6.0599e+07					9.97026e+07	9.06149e+07	8.25941e+07				9.98991e+07	1.04827e+08	1.16231e+08	1.12916e+08	1.18153e+08	1.16768e+08	1.32119e+08	1.24623e+08	1.10085e+08	1.20491e+07	1.26114e+08	1.05339e+08	6.36791e+07	6.55422e+07	6.58746e+07	6.60079e+07	6.22371e+07
	554.343	278.179	13.041	1.31716e+08	DDA for other ion	[M+2H]+2	7.78228e+07	7.82181e+07	3.96467e+07	8.4011e+07	5.29724e+07	1.10547e+08	1.00987e+08	1.28301e+08	1.05373e+08	9.50541e+07	9.27803e+07	8.87849e+07	1.16877e+08	8.27898e+07	1.06519e+08	9.4995e+07					8.52472e+07	8.37205e+07	7.84267e+07				9.29303e+07	1.05903e+08	9.39647e+07	9.73172e+07	9.74774e+07	9.29283e+07	1.05286e+08	1.14826e+08	1.04634e+08	4.35628e+07	1.06025e+08	1.07923e+08	1.04177e+08	1.11118e+08	1.08382e+08	1.04744e+08	1.06812e+08
	103.064	104.071	15.652	1.3066e+08	DDA for preferred ion	[M+H]+1	1.12594e+08	1.3066e+08	1.62229e+07	8.45518e+07	1.67522e+07	7.10089e+07	6.94851e+07	1.03588e+08	7.42933e+07	6.1351e+07	6.15454e+07	6.16921e+07	7.11455e+07	6.00004e+07	6.13634e+07	6.04986e+07					1.02973e+08	7.20371e+07	9.15708e+07				1.08086e+08	1.02175e+08	9.5016e+07	8.36976e+07	8.54256e+07	8.69479e+07	1.00905e+08	9.84708e+07	9.39319e+07	1.28483e+07	9.48031e+07	9.24793e+07	6.12416e+07	6.25332e+07	6.32546e+07	6.43395e+07	6.01613e+07
	447.226	448.233	3.632	1.30555e+08	DDA for preferred ion	[M+H]+1	7.41671e+07	9.78594e+07	1.09807e+07	5.07272e+07	1.51293e+07	1.08308e+08	1.1309e+08	9.78818e+07	7.98757e+07	6.44735e+07	6.36184e+07	6.58564e+07	6.53263e+07	6.36256e+07	6.3365e+07	6.18683e+07					9.40325e+07	8.11773e+07	7.32354e+07			7.28614e+07	8.82951e+07	9.53716e+07	9.28012e+07	1.23915e+08	1.02239e+08	7.89215e+07	1.2795e+08	8.33836e+07	1.05155e+08	1.1627e+07	1.06646e+08	1.30555e+08	6.63444e+07	6.67071e+07	6.50382e+07	6.66676e+07	6.19857e+07
	228.111	229.119	15.056	1.28292e+08	DDA for preferred ion	[M+H]+1	7.91659e+07	9.40932e+07	1.99353e+07	6.45029e+07	1.33203e+07	4.28934e+07	5.94535e+07	5.60724e+07	4.71869e+07	4.00355e+07	4.01938e+07	3.55992e+07	3.9062e+07	3.74036e+07	3.84431e+07	3.72785e+07					1.23279e+08	9.20292e+07	6.79054e+07				6.52122e+07	7.90108e+07	6.25573e+07	3.78869e+07	3.46367e+07	3.38232e+07	4.53927e+07	5.66101e+07	4.4344e+07	1.34102e+07	5.17193e+07	4.49559e+07	4.08625e+07	4.00705e+07	3.66691e+07	3.6985e+07	3.54423e+07
	248.116	249.124	9.522	1.27793e+08	DDA for preferred ion	[M+H]+1	9.16786e+07	7.3087e+07	1.79206e+07	5.33721e+07	1.25225e+07	3.79617e+07	5.72637e+07	5.34385e+07	2.44387e+07	3.11185e+07	3.22924e+07	3.23058e+07	3.27755e+07	3.10718e+07	3.16553e+07	3.15443e+07					1.21977e+08	9.92683e+07	7.18106e+07				6.55494e+07	7.97047e+07	6.04845e+07	4.69374e+07	3.86845e+07	4.31059e+07	4.74919e+07	6.28399e+07	4.75926e+07	1.21679e+07	5.38894e+07	4.62832e+07	3.24571e+07	3.2828e+07	3.21005e+07	3.25201e+07	2.96654e+07
	129.058	130.065	8.613	1.27741e+08	DDA for preferred ion	[M+H]+1	1.1322e+08	1.20873e+08	3.28629e+07	8.52423e+07	2.82056e+07	6.31018e+07	8.06539e+07	7.48906e+07	7.65429e+07	6.01256e+07	6.155e+07	5.67842e+07	6.0055e+07	5.86891e+07	6.15185e+07	5.93773e+07					1.00817e+08	8.86753e+07	7.77527e+07				8.3595e+07	9.0292e+07	7.83442e+07	6.25592e+07	5.91324e+07	5.85482e+07	6.05906e+07	7.66256e+07	6.06581e+07	2.98758e+07	7.09044e+07	6.46316e+07	5.91223e+07	5.73159e+07	6.126e+07	5.91052e+07	5.59923e+07
AMINOADIPATE	161.069	162.076	15.491	1.27248e+08	DDA for preferred ion	[M+H]+1	8.61061e+07	9.57062e+07	1.52452e+07	5.69605e+07	1.18509e+07	4.34412e+07	5.97665e+07	5.64376e+07	5.11537e+07	4.11167e+07	4.08369e+07	3.74935e+07	3.99191e+07	3.79335e+07	3.89119e+07	3.76153e+07					1.22258e+08	9.22763e+07	6.66633e+07				6.6984e+07	9.00344e+07	6.11344e+07	4.4556e+07	3.02832e+07	4.56466e+07	4.70653e+07	6.40404e+07	4.66674e+07	1.14931e+07	4.35013e+07	5.02452e+07	4.2283e+07	4.14578e+07	3.82027e+07	3.92121e+07	3.65934e+07
	173.998	172.991	4.845	1.27219e+08	DDA for preferred ion	[M-H]-1	7.45122e+07	9.549e+07	1.38267e+07	6.00169e+07	1.17907e+07	3.51351e+07	5.39491e+07	5.66377e+07	3.01745e+07	2.99349e+07	2.9052e+07	2.85324e+07	2.65282e+07	2.5663e+07	2.4875e+07	2.41898e+07					9.34604e+07	7.35608e+07	5.13506e+07				1.07053e+08	1.27219e+08	1.1043e+08	7.98723e+07	7.77573e+07	6.32006e+07	8.47902e+07	1.04613e+08	8.26526e+07	8.60401e+06	8.60572e+07	7.38112e+07	3.02336e+07	3.66274e+07	3.70938e+07	3.45754e+07	3.00797e+07
	628.395	315.205	3.335	1.27209e+08	DDA for other ion	[M+2H]+2	4.77198e+07	6.30396e+07	1.16753e+07	3.7278e+07	1.71116e+07	1.06288e+08	1.12756e+08	5.6964e+07	7.93642e+07	6.7222e+07	6.54816e+07	6.51776e+07	6.50014e+07	6.18082e+07	6.33854e+07	5.74455e+07					4.21151e+07	3.57338e+07	2.68342e+07	8.34856e+07	5.34055e+07	1.27209e+08	5.80612e+07	7.25886e+07	7.22992e+07	9.62843e+07	7.93903e+07	3.98004e+07	8.03945e+07	7.38788e+07	6.26889e+07	8.26142e+06	9.69379e+07	1.15466e+08	6.81686e+07	6.93227e+07	6.27152e+07	6.41611e+07	6.25911e+07
	233.07	234.077	15.047	1.2648e+08	No MS2	[M+H]+1	6.09685e+07	1.18731e+08	1.52235e+07	9.17301e+07	1.71096e+07	8.00612e+07	1.00906e+08	7.45592e+07	7.89249e+07	6.0995e+07	6.09328e+07	6.21772e+07	6.42576e+07	6.06555e+07	6.07198e+07	6.09295e+07				4.67193e+07	8.96637e+07	1.21401e+08	1.2648e+08				1.11115e+08	1.1191e+08	1.00323e+08	8.7241e+07	9.16769e+07	1.10717e+08	8.95024e+07	1.12003e+08	9.91088e+07	1.25197e+07	1.01161e+08	9.8061e+07	6.27931e+07	6.42225e+07	6.46185e+07	6.56556e+07	6.12954e+07
	196.096	197.104	13.585	1.26212e+08	DDA for preferred ion	[M+H]+1	3.48866e+07	4.26471e+07	5.91599e+07	3.23914e+07	8.84642e+07	1.97066e+07	2.98437e+07	3.25571e+07	1.09875e+08	1.13687e+08	1.07659e+08	7.83893e+07	9.74441e+07	9.44344e+07	1.02166e+08	1.01097e+08		9.63064e+07	1.22804e+08	5.70766e+07	1.63005e+07	2.24774e+07	2.335e+07				3.04175e+07	4.54855e+07	2.78609e+07	3.29566e+07	1.34726e+07	2.65998e+07	3.13527e+07	3.41615e+07	3.09814e+07	5.46055e+07	3.64213e+07	3.02822e+07	1.11976e+08	1.24505e+08	8.31276e+07	8.68439e+07	8.35401e+07
	114.08	115.087	10.378	1.26196e+08	DDA for preferred ion	[M+H]+1	8.2618e+07	1.19971e+08	2.25943e+07	1.07185e+08	1.8826e+07	5.12031e+07	8.60406e+07	7.37281e+07	7.60934e+07	7.11708e+07	7.38846e+07	5.90787e+07	7.33597e+07	6.65295e+07	6.52643e+07	6.75453e+07		1.51343e+07			1.26196e+08	1.01853e+08	7.74319e+07				9.34004e+07	1.26046e+08	8.18049e+07	7.85726e+07	4.95798e+07	7.06024e+07	7.46082e+07	9.083e+07	9.43582e+07	1.82722e+07	9.29981e+07	6.54594e+07	7.42876e+07	8.14307e+07	6.34681e+07	6.94986e+07	6.59488e+07
	222.147	223.154	4.22	1.26149e+08	DDA for preferred ion	[M+H]+1	5.47193e+07	3.10474e+07	2.65548e+07	4.36316e+07	1.55311e+07	2.50857e+07	2.10344e+07	2.87477e+07	2.85549e+07	2.29153e+07	2.34855e+07	2.27973e+07	2.12413e+07	2.21044e+07	2.24933e+07	2.13808e+07	6.32319e+07				1.26149e+08	9.0024e+07	6.43195e+07	1.34686e+07	1.3508e+07	1.48566e+07	2.59405e+07	2.4479e+07	2.7016e+07	2.31185e+07	2.47303e+07	2.06766e+07	2.812e+07	2.53755e+07	2.31871e+07	1.36066e+07	2.56991e+07	2.07929e+07	2.39377e+07	2.45304e+07	2.32426e+07	2.30034e+07	2.2701e+07
	422.233	421.226	3.072	1.25754e+08	DDA for preferred ion	[M-H]-1	5.78095e+07	7.24626e+06	1.17508e+07	7.49365e+07	1.343e+07	2.37016e+07	2.99625e+07	4.5563e+07	3.13829e+07	3.30932e+07	3.54103e+07	3.14176e+07	4.79739e+07	3.42862e+07	3.28975e+07	3.12318e+07					2.61283e+07	1.71346e+07	1.19883e+07	7.59655e+06			1.28692e+07	4.92065e+06	1.65945e+07	2.23209e+07	2.44065e+07	4.27672e+07	7.13941e+06	2.49267e+07	1.25754e+08	1.18169e+07	2.13229e+07	1.69588e+07	3.39364e+07	3.42884e+07	3.223e+07	2.96411e+07	3.15941e+07
	270.146	269.139	3.473	1.25721e+08	DDA for preferred ion	[M-H]-1	3.38811e+07	5.89141e+07	1.64731e+07	2.70754e+07	1.43248e+07	7.298e+07	7.57722e+07	4.14755e+07	9.85319e+06	6.87014e+06	6.44303e+06	6.19268e+06	7.35881e+06	5.40116e+06	5.58476e+06	3.81021e+06					1.15179e+08	7.61493e+07	5.65733e+07	1.20346e+08	1.25721e+08	8.60017e+07	8.29326e+07	5.75627e+07	6.68336e+07	5.85623e+07	4.57979e+07	2.05325e+07	4.99389e+07	3.045e+07	5.80767e+07	1.10512e+07	4.6776e+07	7.75985e+07	6.28531e+06	6.55599e+06	6.51815e+06	6.95932e+06	3.97249e+06
	233.07	234.077	16.155	1.25517e+08	DDA for preferred ion	[M+H]+1	1.2493e+08	1.20202e+08	1.3449e+07	1.00781e+08	1.2539e+07	4.94901e+07	7.76022e+07	6.57298e+07	5.69359e+07	4.26887e+07	4.01134e+07	4.32684e+07	4.494e+07	4.16693e+07	4.21257e+07	4.05349e+07		2.18761e+07			1.25517e+08	9.72053e+07	7.60743e+07				8.2042e+07	1.02824e+08	8.11285e+07	6.37971e+07	3.42609e+07	5.44188e+07	7.65199e+07	7.94494e+07	6.06137e+07	1.05139e+07	7.70215e+07	7.24334e+07	4.36418e+07	4.26147e+07	4.07488e+07	4.29152e+07	3.87749e+07
	85.0529	86.0602	9.216	1.25416e+08	DDA for preferred ion	[M+H]+1	9.0177e+07	1.14904e+08	1.30261e+07	8.84011e+07	1.81867e+07	5.79444e+07	8.68104e+07	7.84866e+07	8.43612e+07	6.58317e+07	6.29503e+07	6.03399e+07	5.95625e+07	6.10178e+07	6.04797e+07	6.00413e+07				3.37689e+07	1.25416e+08	1.04038e+08	8.41735e+07				9.37566e+07	1.16344e+08	9.57797e+07	6.92765e+07	6.5568e+07	6.35671e+07	7.32286e+07	8.90116e+07	6.222e+07	1.23659e+07	8.19005e+07	7.16209e+07	6.3245e+07	5.6717e+07	6.1701e+07	6.03909e+07	6.3968e+07
	278.094	279.101	12.455	1.24522e+08	DDA for preferred ion	[M+H]+1	1.24522e+08	4.96406e+07	1.65304e+07	4.32067e+07	7.40652e+06	1.68393e+07	1.32291e+07	2.59067e+07	1.99226e+07	1.36406e+07	1.35611e+07	1.36127e+07	1.24265e+07	1.1722e+07	1.07337e+07	1.16576e+07					5.26548e+07	3.33399e+07	2.36956e+07				6.86072e+07	2.79159e+07	2.89973e+07	6.13916e+07	1.81826e+07	2.31705e+07	4.38786e+07	2.98624e+07	2.5035e+07	5.43034e+06	1.50289e+07	1.41204e+07	1.3253e+07	1.38988e+07	1.27202e+07	1.36204e+07	1.26588e+07
	459.247	460.255	3.411	1.24452e+08	DDA for preferred ion	[M+H]+1	3.45703e+07	5.39051e+07	1.22377e+07	2.85128e+07	1.75488e+07	9.03617e+07	1.05247e+08	5.99495e+07	7.32935e+07	6.09894e+07	6.19075e+07	6.15313e+07	6.35778e+07	5.77626e+07	5.97555e+07	5.71742e+07					2.34883e+07	1.58738e+07	1.7511e+07	6.86627e+07		1.24452e+08	5.81319e+07	5.07814e+07	6.91803e+07	8.49071e+07	7.05015e+07	3.97845e+07	8.40103e+07	6.84236e+07	5.88733e+07	8.37292e+06	7.88023e+07	9.0216e+07	5.88967e+07	6.15915e+07	6.00831e+07	5.94242e+07	6.07364e+07
	240.208	239.201	3.306	1.23909e+08	DDA for preferred ion	[M-H]-1	2.46784e+07	2.57137e+07	1.51394e+07	2.20805e+07	1.25812e+07	1.66123e+07	2.57052e+06	2.00095e+07	2.88604e+07	2.45888e+07	2.29023e+07	2.38089e+07	1.23909e+08	4.43116e+07	2.54719e+07	1.03695e+07		8.86896e+06			2.64876e+07	2.01787e+07	1.48646e+07				1.71778e+07	1.94052e+07	1.83508e+07	1.88436e+07	2.68688e+06	1.87641e+07	1.59277e+07	2.45395e+07	2.02444e+07	7.54302e+06	1.54183e+07	1.22264e+07	2.12379e+07	2.75182e+07	8.05026e+06	2.15817e+07	2.97117e+07
	202.132	203.139	12.394	1.23759e+08	No MS2	[M+H]+1	1.07028e+08	1.23759e+08	1.6727e+07	9.46705e+07	1.48211e+07	8.14964e+07	9.77117e+07	8.79619e+07	8.94905e+07	8.25738e+07	8.37314e+07	8.9775e+07	8.68048e+07	8.28075e+07	9.16244e+07	8.97347e+07		7.87513e+07	7.65859e+07		1.22649e+08	1.0634e+08	8.77322e+07				9.88211e+07	1.08597e+08	1.02439e+08	8.82097e+07	8.6057e+07	8.4864e+07	9.10077e+07	9.353e+07	8.9265e+07	1.32435e+07	9.68363e+07	9.13637e+07	8.59413e+07	8.89148e+07	8.34743e+07	8.78116e+07	7.88867e+07
	155.07	154.062	15.636	1.23736e+08	DDA for preferred ion	[M-H]-1	6.43406e+07	5.57234e+07	4.22475e+07	5.71057e+07	7.4095e+07	7.51022e+07	7.34652e+07	5.5915e+07	8.50991e+07	9.78445e+07	9.43693e+07	8.39159e+07	1.37284e+08	8.46207e+07	1.05241e+08	1.0275e+08					6.15321e+07	5.45794e+07	4.66137e+07				5.77087e+07	7.84181e+07	5.46742e+07	5.43038e+07	5.0811e+07	4.20364e+07	4.73052e+07	6.04873e+07	5.15756e+07	4.19227e+07	6.32592e+07	5.61602e+07	1.0747e+08	1.10766e+08	9.20837e+07	9.9779e+07	1.25269e+08
	182.071	183.078	3.686	1.23367e+08	DDA for preferred ion	[M+H]+1	2.35538e+07	2.34131e+07	1.29118e+07	1.78453e+07	3.09894e+06	2.51622e+07	2.24952e+07	1.50807e+07	1.91465e+07	1.53533e+07	1.56787e+07	1.49572e+07	1.69092e+07	1.48087e+07	1.51685e+07	1.5739e+07					2.38581e+07	2.26872e+07	1.71743e+07	5.7295e+07	1.23367e+08	6.53436e+07	2.17264e+07	2.27741e+07	2.16451e+07	2.16709e+07	1.73845e+07	1.67274e+07	2.20258e+07	2.20785e+07	2.01678e+07	2.04374e+06	2.22649e+07	3.0295e+07	1.6108e+07	1.62469e+07	1.63147e+07	1.67347e+07	1.51621e+07
	132.126	133.134	9.749	1.23151e+08	DDA for other ion	[M+H]+1	7.131e+07	8.23767e+07	1.90574e+07	7.21935e+07	1.74134e+07	9.6093e+07	9.98935e+07	9.58102e+07	1.35642e+08	1.11944e+08	1.13737e+08	1.04478e+08	1.08063e+08	1.09682e+08	1.12477e+08	1.08746e+08			1.07695e+08	1.17664e+08	7.54004e+07	8.3241e+07	8.87798e+07				8.69806e+07	1.11306e+08	8.73301e+07	9.05927e+07	1.09454e+08	7.42202e+07	9.69201e+07	8.10212e+07	9.78593e+07	1.13977e+07	1.01085e+08	1.05128e+08	1.23151e+08	1.07541e+08	1.20808e+08	1.13573e+08	1.0383e+08
	173.048	174.055	6.548	1.22881e+08	DDA for preferred ion	[M+H]+1	5.16895e+07	9.37285e+07	1.71112e+07	5.15744e+07	1.53212e+07	5.1315e+07	8.10225e+07	6.98352e+07	7.54738e+07	5.81936e+07	6.0785e+07	6.27032e+07	6.38986e+07	5.90368e+07	5.76013e+07	6.04819e+07		4.1314e+06	4.29501e+06	3.97916e+06	7.50552e+07	7.23626e+07	6.18667e+07				9.03187e+07	1.22881e+08	8.74337e+07	6.62616e+07	5.95265e+07	7.18626e+07	6.77431e+07	7.44424e+07	5.81399e+07	1.22125e+07	8.76275e+07	7.3121e+07	6.93988e+07	6.9717e+07	6.5746e+07	7.29561e+07	6.11425e+07
	106.026	105.019	13.028	1.22104e+08	No MS2	[M-H]-1	7.45703e+07	6.18007e+07	1.18543e+07	6.32439e+07	1.29982e+07	7.9216e+07	1.15405e+08	7.87948e+07	8.31449e+07	6.95255e+07	6.80857e+07	6.63654e+07	6.85615e+07	6.53446e+07	6.32822e+07	6.18715e+07					6.01577e+07	5.26483e+07	4.88785e+07				8.06039e+07	1.22104e+08	8.37985e+07	8.47707e+07	7.55765e+07	6.32925e+07	7.98073e+07	8.44128e+07	7.7231e+07	8.94225e+06	9.1545e+07	9.09627e+07	6.72844e+07	6.82314e+07	6.40951e+07	6.58452e+07	6.26373e+07
	87.0144	88.0217	8.758	1.22003e+08	DDA for preferred ion	[M+H]+1	1.16271e+08	1.2028e+08	1.30825e+07	9.27952e+07	1.27191e+07	9.58556e+07	8.78518e+07	1.08923e+08	7.47553e+07	6.10819e+07	6.16348e+07	6.17811e+07	6.52379e+07	6.1304e+07	6.14147e+07	6.10311e+07					9.477e+07	8.10454e+07	6.70414e+07				8.63817e+07	9.49902e+07	1.06974e+08	1.04038e+08	1.09529e+08	8.32997e+07	1.1597e+08	1.14572e+08	1.11315e+08	1.08123e+07	1.22003e+08	1.16939e+08	6.38485e+07	6.60485e+07	6.5133e+07	6.60748e+07	6.18928e+07
	537.512	538.52	3.126	1.21582e+08	DDA for preferred ion	[M+H]+1	9.20938e+07	6.16745e+07	7.55331e+07	1.21582e+08	3.95653e+07	9.7702e+06	1.98894e+07	9.87389e+07	3.16843e+07	2.79458e+07	3.04785e+07	2.9947e+07	3.0758e+07	2.82563e+07	2.97557e+07	3.03407e+07					2.69007e+07	4.79261e+07	4.55275e+07				1.06734e+08	3.84984e+07	8.483e+07	4.52972e+07	7.64724e+07	9.69898e+07	4.90906e+07	9.63436e+07	9.27401e+07	3.54243e+07	3.05663e+07	3.56494e+07	2.83826e+07	2.91614e+07	2.99569e+07	2.63643e+07	2.80279e+07
	189.993	188.986	5.696	1.21375e+08	DDA for preferred ion	[M-H]-1	6.97503e+07	9.68958e+07	1.82537e+07	5.32644e+07	1.06879e+07	3.17719e+07	5.24675e+07	4.90118e+07	3.52895e+07	2.87282e+07	3.14138e+07	3.01663e+07	2.96363e+07	2.73105e+07	2.97319e+07	2.73099e+07					1.21375e+08	8.77096e+07	5.70703e+07				5.85681e+07	8.37057e+07	6.09747e+07	4.2855e+07	3.67847e+07	3.43266e+07	4.43808e+07	5.52178e+07	3.95696e+07	1.1142e+07	4.88752e+07	3.93621e+07	2.89952e+07	3.05282e+07	2.92779e+07	2.92952e+07	2.8402e+07
	115.027	114.019	15.549	1.20608e+08	DDA for preferred ion	[M-H]-1	9.98234e+07	1.20608e+08	2.26695e+07	6.22846e+07	1.19824e+07	2.07177e+07	1.78409e+07	3.0899e+07	2.74969e+07	2.29191e+07	2.19188e+07	2.06434e+07	1.99429e+07	1.99797e+07	1.93226e+07	1.89626e+07					1.10389e+08	6.91577e+07	1.36966e+07				2.40754e+07	8.02323e+07	2.46149e+07	3.19404e+07	2.18784e+07	2.21743e+07	2.87459e+07	2.27766e+07	2.62221e+07	9.18038e+06	3.27518e+07	2.31321e+07	1.65153e+07	1.83197e+07	1.83501e+07	1.97913e+07	1.84029e+07
	166.041	167.049	13.891	1.20518e+08	DDA for preferred ion	[M+H]+1	8.60371e+07	1.11494e+08	1.38704e+07	8.34856e+07	1.64071e+07	6.23386e+07	6.37147e+07	8.8762e+07	7.4776e+07	6.58256e+07	6.46376e+07	6.46475e+07	6.67047e+07	6.16684e+07	6.47334e+07	5.84681e+07				3.47112e+06	8.92077e+06	9.52549e+06	1.16833e+07				9.10491e+07	1.20518e+08	6.83649e+07	8.83728e+07	5.15262e+07	7.72501e+07	1.05886e+08	8.50091e+07	1.0465e+08	1.07824e+07	1.17918e+08	9.24642e+07	6.82363e+07	7.16494e+07	6.3639e+07	6.78646e+07	6.41313e+07
	133.074	134.081	7.661	1.20496e+08	DDA for preferred ion	[M+H]+1	1.20496e+08	9.80022e+07	4.97971e+07	8.31786e+07	7.00962e+07	1.10449e+08	3.11015e+07	2.09994e+07	7.9687e+07	7.11401e+07	7.03689e+07	6.98378e+07	8.09476e+07	6.82471e+07	7.05413e+07	1.23775e+07				2.68852e+07	5.2682e+07	4.4117e+07	3.62452e+07		3.35966e+07	4.16356e+07	5.93778e+07	3.40606e+07	5.04264e+07	5.26286e+07	4.75444e+07	4.64224e+07	4.27604e+07	6.12116e+07	4.60609e+07	3.72465e+07	2.23393e+07	4.39123e+07	8.64582e+07	6.61395e+07	7.54322e+07	9.26363e+07	6.76491e+07
	147.036	148.043	8.675	1.2034e+08	DDA for preferred ion	[M+H]+1	9.0374e+07	7.54769e+07	3.89507e+07	5.96187e+07	5.77623e+07	1.01663e+08	4.88007e+07	1.15463e+08	7.2671e+07	6.12824e+07	6.12081e+07	6.09542e+07	6.38155e+07	5.90061e+07	6.17437e+07	5.69437e+07					5.83986e+07	4.63059e+07	3.90809e+07				5.0523e+07	5.1516e+07	7.65232e+07	7.48123e+07	9.85196e+07	5.04457e+07	1.0826e+08	6.82122e+07	1.2034e+08	3.43144e+07	9.84469e+07	1.11296e+08	6.18685e+07	6.37519e+07	6.25873e+07	6.36809e+07	5.98878e+07
	287.067	286.06	15.437	1.19872e+08	DDA for preferred ion	[M-H]-1	7.64249e+07	1.19872e+08	1.55038e+07	5.16064e+07	1.16594e+07	2.52186e+07	4.60654e+07	5.76628e+07	3.55688e+07	2.96409e+07	3.16714e+07	3.06037e+07	3.16117e+07	2.91137e+07	3.20847e+07	3.08357e+07					5.46381e+07	3.88256e+07	2.62845e+07				5.16839e+07	9.11554e+07	4.04518e+07	4.9082e+07	2.11687e+07	5.41906e+07	5.66963e+07	7.03761e+07	5.1549e+07	9.19101e+06	6.93757e+07	3.09317e+07	2.90955e+07	3.0271e+07	2.74877e+07	1.1534e+06	2.94104e+07
	204.09	205.097	4.377	1.18788e+08	DDA for preferred ion	[M+H]+1	5.81839e+07	1.18788e+08	1.41876e+07	6.66512e+07	8.62369e+06	2.193e+07	9.50575e+07	3.57052e+07	1.05238e+08	4.79814e+07	6.14347e+07	4.92984e+07	4.70497e+07	5.5044e+07	5.70557e+07	6.40982e+07					7.5554e+07	6.19757e+07	3.58915e+07				5.86123e+07	7.88738e+07	5.58252e+07	4.72443e+07	3.62758e+07	4.015e+07	4.24402e+07	5.91959e+07	3.92415e+07	7.29649e+06	5.96258e+07	4.30974e+07	5.54702e+07	5.56822e+07	5.77272e+07	5.36434e+07	5.76368e+07
	73.0529	74.0601	14.913	1.18344e+08	No MS2	[M+H]+1	9.46854e+07	1.15504e+08	3.70144e+07	8.07169e+07	2.76074e+07	5.99974e+07	7.70027e+07	6.70817e+07	7.74586e+07	5.07328e+07	5.18044e+07	5.36951e+07	5.02597e+07	5.11195e+07	5.06256e+07	4.76357e+07		7.43143e+07	6.94283e+07	6.34858e+07	1.09207e+08	9.59e+07	7.30667e+07				7.9184e+07	8.84836e+07	7.51002e+07	5.92587e+07	5.69405e+07	5.71892e+07	5.7863e+07	7.2377e+07	5.86015e+07	2.91177e+07	6.64039e+07	6.00185e+07	5.88139e+07	5.02832e+07	5.14416e+07	5.06374e+07	5.61453e+07
	222.101	223.108	11.415	1.18063e+08	DDA for preferred ion	[M+H]+1	6.79364e+07	8.25957e+07	2.38369e+07	6.39348e+07	2.09574e+07	5.62536e+07	5.45139e+07	5.88244e+07	9.74845e+07	1.0271e+08	9.97219e+07	8.79372e+07	1.10556e+08	1.04623e+08	1.06645e+08	1.01241e+08			1.18063e+08	5.93426e+07	7.23197e+07	6.39358e+07	4.85738e+07				6.29653e+07	8.18022e+07	5.76208e+07	5.31081e+07	4.71179e+07	4.75727e+07	5.30559e+07	6.43502e+07	5.25511e+07	3.98954e+06	6.6468e+07	4.63992e+07	1.0826e+08	1.12191e+08	8.50626e+07	8.13893e+07	8.54081e+07
	240.148	241.155	9.377	1.17797e+08	DDA for preferred ion	[M+H]+1	9.81734e+07	1.17797e+08	1.34366e+07	7.10316e+07	1.2824e+07	1.01798e+08	7.1735e+07	7.88267e+07	3.27988e+07	2.43783e+07	2.64981e+07	2.17035e+07	2.41914e+07	2.29395e+07	2.40609e+07	2.37855e+07					9.29904e+07	7.25287e+07	5.03973e+07				8.01003e+07	8.73337e+07	8.77195e+07	7.33043e+07	7.47259e+07	5.23877e+07	7.86377e+07	8.18035e+07	7.41711e+07	8.28075e+06	8.34004e+07	7.53848e+07	2.19922e+07	2.45949e+07	2.68623e+07	3.1302e+07	2.31309e+07
	166.047	165.04	14.121	1.17625e+08	No MS2	[M-H]-1	8.93203e+07	1.06243e+08	1.39244e+07	7.13247e+07	1.45527e+07	4.8559e+07	7.51768e+07	6.18056e+07	5.49298e+07	4.32653e+07	4.18621e+07	4.29406e+07	4.37846e+07	4.09279e+07	4.22302e+07	3.92192e+07					1.05182e+08	9.31458e+07	6.81783e+07				7.19936e+07	8.50861e+07	7.11615e+07	5.76226e+07	4.91966e+07	4.96782e+07	5.93284e+07	7.09464e+07	5.55146e+07	1.03332e+07	6.51833e+07	6.17788e+07	4.32558e+07	4.23595e+07	4.01521e+07	4.20848e+07	3.84537e+07
	74.0366	73.0294	16.243	1.17393e+08	No MS2	[M-H]-1	9.46835e+07	1.17393e+08	1.27193e+07	7.20484e+07	1.33192e+07	4.56573e+07	7.46043e+07	5.80781e+07	5.46266e+07	4.23287e+07	4.10249e+07	4.35777e+07	4.4381e+07	4.12297e+07	4.22039e+07	4.00803e+07					1.04088e+08	8.77562e+07	6.99987e+07				7.00864e+07	8.22035e+07	6.95585e+07	6.47657e+07	5.06524e+07	5.38939e+07	7.04954e+07	7.5404e+07	6.38868e+07	9.49064e+06	7.56765e+07	7.02071e+07	4.36241e+07	4.28236e+07	4.0785e+07	4.28044e+07	3.93288e+07
	174.116	175.123	4.519	1.16617e+08	DDA for preferred ion	[M+H]+1	8.32606e+07	1.04338e+08	1.39098e+07	7.2511e+07	1.61694e+07	5.69156e+07	8.38157e+07	7.05446e+07	6.86446e+07	5.43011e+07	5.93424e+07	5.73467e+07	6.06919e+07	5.91008e+07	5.99713e+07	5.90154e+07					1.02198e+08	1.10549e+08	4.6176e+07				8.48155e+07	9.78949e+07	8.56803e+07	6.86414e+07	6.21252e+07	6.06413e+07	7.09314e+07	8.28518e+07	6.48133e+07	9.65809e+06	8.06663e+07	7.08407e+07	5.84094e+07	5.74544e+07	6.20719e+07	5.99145e+07	5.68265e+07
	372.143	371.136	14.208	1.16111e+08	DDA for preferred ion	[M-H]-1	1.0785e+08	1.01013e+08	1.12617e+07	7.68656e+07	1.11247e+07	5.46594e+07	7.7383e+07	6.9123e+07	5.54956e+07	4.05664e+07	4.23388e+07	4.38253e+07	4.3584e+07	3.98648e+07	4.21153e+07	4.18186e+07		2.00837e+07			1.10153e+08	1.16111e+08	8.94267e+07				9.76089e+07	1.09858e+08	9.2545e+07	7.27424e+07	6.33137e+07	6.5511e+07	7.72243e+07	9.57552e+07	6.81376e+07	1.07297e+07	8.86777e+07	7.36117e+07	4.46304e+07	4.54188e+07	4.27741e+07	4.385e+07	3.94068e+07
	318.146	317.139	3.143	1.15812e+08	DDA for preferred ion	[M-H]-1	3.46355e+07	4.27078e+07	9.52614e+06	3.02029e+07	8.03057e+06	3.96677e+07	5.28824e+07	3.43996e+07	3.11585e+07	2.7873e+07	2.91045e+07	2.85117e+07	3.69386e+07	3.1555e+07	3.04827e+07	2.87564e+07					3.08516e+07	2.33715e+07	1.58429e+07	1.05305e+08	3.11927e+07	1.15812e+08	3.66341e+07	4.33183e+07	3.63394e+07	5.51945e+07	4.49474e+07	2.75543e+07	5.17098e+07	3.92685e+07	1.60804e+07	8.24816e+06	5.52705e+07	1.03569e+08	2.80357e+07	3.04025e+07	3.20526e+07	3.11943e+07	2.91226e+07
	226.068	225.061	17.698	1.15383e+08	DDA for preferred ion	[M-H]-1	7.60122e+07	8.82814e+07	2.00862e+07	4.76939e+07	1.08272e+07	3.22535e+07	2.72539e+07	2.9051e+07	2.76298e+07	2.24754e+07	2.16798e+07	2.07058e+07	1.99759e+07	1.96541e+07	1.91394e+07	1.8667e+07					7.14145e+07	5.52802e+07	2.06657e+07				2.98182e+07	4.8455e+07	3.177e+07	2.81556e+07	2.17141e+07	2.09445e+07	2.00958e+07	2.36623e+07	2.30323e+07	8.26321e+06	2.60442e+07	2.29555e+07	1.67046e+07	1.80538e+07	1.82592e+07	1.96822e+07	1.75488e+07
	270.255	269.248	3.23	1.15082e+08	DDA for preferred ion	[M-H]-1	3.39862e+07	1.92246e+07	1.61026e+07	3.17631e+07	1.33303e+07	2.62725e+07	3.24158e+07	1.66594e+07	3.30653e+07	2.13382e+07	1.25488e+07	2.54704e+07	1.15082e+08	6.63942e+07	4.46878e+07	2.24249e+07		3.17639e+07	2.77941e+07		4.66073e+07	3.71764e+07	2.334e+07				2.46282e+07	2.70017e+07	1.54704e+07	2.56003e+07	1.28317e+07	1.96653e+07	2.04901e+07	2.55076e+07	1.91941e+07	7.59625e+06	2.38688e+07	2.27269e+07	2.87934e+07	1.28573e+07	3.3313e+07	3.1057e+07	3.75626e+07
	294.143	295.15	17.507	1.14312e+08	DDA for preferred ion	[M+H]+1	7.20677e+07	9.41133e+07	1.65997e+07	5.35133e+07	8.50255e+06	2.10742e+07	4.49203e+07	4.03112e+07	2.49048e+07	2.32401e+07	2.32356e+07	2.27502e+07	2.81472e+07	2.23766e+07	2.6511e+07	2.72405e+07					9.04491e+07	6.48122e+07	4.38216e+07				4.06999e+07	1.14312e+08	4.92564e+07	3.91425e+07	1.92595e+07	3.69652e+07	4.01659e+07	6.0938e+07	3.68037e+07	7.01726e+06	4.87409e+07	3.00094e+07	2.23757e+07	2.46091e+07	2.23969e+07	2.06248e+07	2.26903e+07
	308.22	309.228	3.713	1.13938e+08	DDA for other ion	[M+H]+1	4.86726e+07	7.73029e+07	1.31191e+07	4.16258e+07	1.13595e+07	1.01102e+08	6.76268e+07	5.01898e+07	5.4296e+07	4.30503e+07	4.09582e+07	4.23342e+07	4.37931e+07	4.25559e+07	4.24156e+07	4.05346e+07	1.13938e+08				1.05866e+08	6.50741e+07	5.38096e+07			5.47275e+07	6.36899e+07	6.13218e+07	7.23566e+07	6.09606e+07	5.37635e+07	4.9243e+07	7.94692e+07	4.4275e+07	6.8822e+07	9.22616e+06	7.45713e+07	7.9541e+07	4.37669e+07	4.3042e+07	4.11089e+07	4.20539e+07	3.98337e+07
	206.166	205.159	3.483	1.12807e+08	DDA for preferred ion	[M-H]-1	1.12807e+08	7.52847e+07	1.70108e+07	5.43564e+07	1.32616e+07	3.72148e+07	4.99764e+07	2.85869e+07	3.04097e+07	2.66228e+07	2.91208e+07	2.90463e+07	3.19503e+07	2.84627e+07	2.93822e+07	2.90622e+07					3.96071e+07	3.18916e+07	2.75386e+07				4.94375e+07	6.51233e+07	5.34187e+07	6.3298e+07	5.36902e+07	6.57066e+07	9.74947e+07	9.02121e+07	4.31077e+07	9.71696e+06	6.3618e+07	4.08483e+07	2.8427e+07	3.02911e+07	2.944e+07	2.68899e+07	2.83065e+07
	102.068	101.061	4.754	1.1146e+08	DDA for other ion	[M-H]-1	7.89562e+06	7.77029e+06	6.07652e+06	7.74407e+06	3.31876e+06	8.39568e+06	6.98726e+06	7.24065e+06	1.14956e+07	9.11206e+06	8.93709e+06	8.50444e+06	7.657e+06	9.62702e+06	8.38512e+06	7.22097e+06		7.73053e+06		1.45632e+07	1.01199e+07	8.38064e+06	7.73045e+06	1.6689e+07	1.24498e+07	1.1146e+08	7.90838e+06	5.66246e+06	6.78918e+06	7.14755e+06	6.46988e+06	7.85252e+06	7.92108e+06	8.0455e+06	6.60721e+06	2.13781e+06	7.63594e+06	1.18798e+07	7.2365e+06	1.01633e+07	7.42177e+06	8.97718e+06	8.70377e+06
	294.106	295.114	14.968	1.10768e+08	DDA for preferred ion	[M+H]+1	6.32543e+07	1.10768e+08	1.62245e+07	4.37875e+07	5.89382e+06	2.71814e+07	3.57855e+07	4.28136e+07	1.6576e+07	1.47335e+07	1.4124e+07	1.30041e+07	1.37509e+07	1.42626e+07	1.41394e+07	1.42944e+07		1.43144e+07	2.215e+07	9.95326e+06	6.68811e+07	4.71369e+07	3.33369e+07				2.92583e+07	9.7144e+07	3.25446e+07	3.24157e+07	2.85505e+07	4.14888e+07	3.63709e+07	5.17833e+07	2.90098e+07	4.70213e+06	5.11836e+07	2.05223e+07	1.42336e+07	1.64287e+07	1.3811e+07	1.413e+07	1.27274e+07
	178.03	177.022	7.661	1.10582e+08	DDA for preferred ion	[M-H]-1	7.87076e+07	7.28794e+07	1.87621e+07	6.41969e+07	8.72328e+06	1.99299e+07	3.08768e+07	3.32967e+07	2.31009e+07	1.80004e+07	1.75824e+07	1.72197e+07	1.65239e+07	1.58611e+07	1.56724e+07	1.59436e+07			5.22233e+06		7.1256e+07	5.37105e+07	3.34321e+07				4.39326e+07	4.43849e+07	3.8053e+07	2.23641e+07	2.17677e+07	2.46666e+07	2.3665e+07	4.11421e+07	2.63914e+07	8.34162e+06	2.53693e+07	2.11718e+07	1.52499e+07	1.63708e+07	1.47448e+07	1.59881e+07	1.36793e+07
	157.111	158.118	4.287	1.10431e+08	DDA for preferred ion	[M+H]+1	4.25456e+07	5.66068e+07	1.12666e+07	2.27859e+07	1.19455e+07	7.30676e+07	8.00676e+07	5.70515e+07	5.20765e+07	4.11248e+07	3.902e+07	3.92711e+07	3.7093e+07	4.70765e+07	4.02713e+07	1.86148e+07			1.10431e+08		3.76413e+07	3.05035e+07	2.21016e+07	4.57348e+07	4.78146e+07	6.60529e+07	5.41874e+07	5.73385e+07	5.98938e+07	6.5976e+07	6.60768e+07	4.80717e+07	6.77808e+07	5.79196e+07	6.33205e+07	7.66023e+06	6.61103e+07	6.46942e+07	4.59078e+07	4.76498e+07	4.70585e+07	4.18091e+07	5.70066e+07
	226.193	225.186	3.336	1.10256e+08	DDA for preferred ion	[M-H]-1	9.72071e+06	1.57787e+07	1.23809e+07	1.05657e+07	8.17754e+06	1.308e+07	6.96784e+06	5.35481e+06	1.88199e+07	5.59994e+06	1.3714e+07	1.30938e+07	1.10256e+08	2.84708e+07	1.87936e+07	1.28167e+07					2.71352e+07	2.15609e+07	1.50743e+07			1.29588e+06	8.20331e+06	1.35125e+07	6.52675e+06	9.69084e+06	6.66717e+06	1.21771e+07	5.39738e+06	6.1386e+06	5.96343e+06	4.29286e+06	9.69205e+06	9.27918e+06	1.21069e+07	4.16067e+06	8.64336e+06	1.64339e+07	4.88785e+06
	180.063	179.056	12.747	1.10071e+08	DDA for preferred ion	[M-H]-1	8.20029e+07	6.99847e+07	1.56926e+07	7.35564e+07	1.89382e+07	6.93984e+07	7.96402e+07	7.46798e+07	6.82378e+07	5.34821e+07	6.27847e+07	4.45889e+07	6.13578e+07	6.02921e+07	6.01296e+07	6.41273e+07					1.00573e+08	7.46943e+07	6.64802e+07				7.4862e+07	8.22623e+07	8.36049e+07	6.94838e+07	6.57025e+07	6.13303e+07	6.93525e+07	8.41382e+07	6.73636e+07	1.23753e+07	7.38695e+07	7.4705e+07	5.56696e+07	5.74436e+07	6.25239e+07	5.8184e+07	5.91335e+07
	299.114	300.121	10.503	1.08523e+08	DDA for preferred ion	[M+H]+1	5.01873e+07	3.60291e+07	1.28473e+07	4.01267e+07	1.05929e+07	5.35779e+07	3.30087e+07	7.88383e+07	3.17367e+07	3.03967e+07	3.19281e+07	3.13906e+07	3.24307e+07	3.05688e+07	3.12385e+07	2.98271e+07					4.77932e+07	3.54548e+07	2.55561e+07				4.55001e+07	2.24389e+07	6.16259e+07	5.7566e+07	1.08523e+08	2.96818e+07	7.51853e+07	7.29354e+07	4.76165e+07	7.61324e+06	5.24473e+07	5.57571e+07	3.06913e+07	3.11116e+07	3.14529e+07	3.09957e+07	2.94779e+07
URIDINE DIPHOSPHATE-N-ACETYLGLUCOSAMINE	607.081	606.073	15.748	1.08067e+08	DDA for preferred ion	[M-H]-1	1.08067e+08	1.06803e+08	1.26343e+07	7.48203e+07	1.17849e+07	6.15766e+07	4.38019e+07	6.93932e+07	4.99619e+07	4.24725e+07	4.20146e+07	4.14648e+07	4.36776e+07	4.05503e+07	4.16429e+07	4.00026e+07					6.88574e+07	5.74466e+07	3.26383e+07				7.68681e+07	8.53501e+07	9.25971e+07	7.78011e+07	8.14923e+07	5.27123e+07	9.0013e+07	7.94901e+07	7.96681e+07	2.51374e+06	8.07166e+07	7.37796e+07	4.40046e+07	4.29288e+07	4.0379e+07	4.22595e+07	3.86966e+07
	157.085	158.093	12.993	1.07994e+08	No MS2	[M+H]+1	6.86556e+07	8.31637e+07	1.56655e+07	5.7923e+07	1.20777e+07	3.95513e+07	6.29025e+07	5.074e+07	5.54141e+07	3.77295e+07	4.16218e+07	4.08267e+07	3.94938e+07	3.83784e+07	3.79396e+07	3.79814e+07		3.02629e+07			1.03781e+08	8.98584e+07	6.67844e+07				6.70602e+07	7.53754e+07	6.31404e+07	4.75288e+07	3.93175e+07	4.35415e+07	4.61397e+07	6.05186e+07	4.35391e+07	1.05226e+07	6.14732e+07	4.67856e+07	3.90485e+07	3.73751e+07	3.74628e+07	4.05281e+07	3.6071e+07
	114.031	113.024	13.889	1.07811e+08	No MS2	[M-H]-1	8.69382e+07	1.05877e+08	1.55414e+07	7.17831e+07	1.8165e+07	4.87162e+07	7.00174e+07	6.42438e+07	6.64486e+07	4.73266e+07	5.17055e+07	5.03898e+07	5.03006e+07	4.99533e+07	4.99377e+07	4.73346e+07					1.06177e+08	8.90622e+07	7.10552e+07				7.93638e+07	8.90045e+07	7.76605e+07	6.06353e+07	5.10728e+07	5.21842e+07	6.41156e+07	7.53598e+07	5.95024e+07	1.02806e+07	7.04633e+07	6.64127e+07	5.14206e+07	5.12339e+07	5.21838e+07	4.78092e+07	4.98868e+07
	359.231	360.238	3.921	1.07404e+08	DDA for preferred ion	[M+H]+1	7.02412e+07	1.07404e+08	9.96341e+06	4.31225e+07	8.36749e+06	6.04437e+07	7.05021e+07	5.34348e+07	5.15405e+07	4.24526e+07	3.91203e+07	4.05011e+07	4.34961e+07	4.04116e+07	4.18336e+07	3.87995e+07					3.94517e+07	2.66985e+07	1.89854e+07	4.44244e+07	4.6027e+07	8.09923e+07	5.61527e+07	5.70071e+07	6.0025e+07	6.08143e+07	6.14976e+07	4.89657e+07	6.2497e+07	5.88037e+07	6.27706e+07	6.68128e+06	6.66874e+07	6.68004e+07	4.43257e+07	4.34433e+07	4.05983e+07	4.05005e+07	4.00261e+07
	324.242	325.249	3.819	1.0721e+08	DDA for preferred ion	[M+H]+1	6.59054e+07	1.0721e+08	1.813e+07	5.39826e+07	1.05007e+07	1.39196e+07	3.99499e+07	4.18423e+07	2.86429e+07	2.2743e+07	2.179e+07	2.34474e+07	2.18275e+07	2.20544e+07	2.65164e+07	2.31e+07			3.26669e+07	1.22203e+07	7.18802e+07	5.75808e+07	4.08925e+07			1.03788e+07	4.70248e+07	6.85776e+07	4.73386e+07	3.89706e+07	3.2284e+07	3.56783e+07	4.01314e+07	5.48189e+07	4.00482e+07	7.09798e+06	4.33345e+07	3.24857e+07	7.62473e+06	1.69766e+07	1.99356e+07	2.12727e+07	2.91145e+07
	995.594	498.804	3.073	1.06947e+08	DDA for other ion	[M+2H]+2	4.3571e+07	4.4367e+07	7.19375e+06	3.21866e+07	5.63092e+06	8.62927e+07	1.05452e+08	5.02487e+07	4.75074e+07	4.21454e+07	3.96862e+07	3.68889e+07	4.1963e+07	3.99097e+07	4.16895e+07	3.79245e+07					6.39658e+07	5.42103e+07	3.8478e+07	1.22646e+06	1.13633e+06		2.44094e+07	3.45804e+07	3.91601e+07	7.98568e+07	6.121e+07	3.76316e+07	6.27775e+07	5.9208e+07	3.97415e+07	3.13825e+06	6.78429e+07	5.32839e+07	4.28689e+07	4.12926e+07	3.87611e+07	3.92821e+07	3.8047e+07
	260.081	259.073	11.193	1.06527e+08	DDA for preferred ion	[M-H]-1	9.88378e+07	9.26423e+07	1.29252e+07	8.91318e+07	1.27194e+07	6.43574e+07	8.00297e+07	7.44299e+07	5.51968e+07	4.26548e+07	4.07786e+07	4.37375e+07	4.47696e+07	4.24027e+07	4.25625e+07	4.16139e+07					8.58692e+07	8.13578e+07	9.08902e+07				7.42923e+07	7.73047e+07	7.65377e+07	6.9985e+07	6.33096e+07	5.70236e+07	7.18934e+07	8.02615e+07	7.04346e+07	1.01148e+07	7.75479e+07	7.46546e+07	4.46351e+07	4.42152e+07	4.20133e+07	4.40549e+07	4.10277e+07
	233.07	234.077	14.752	1.06321e+08	DDA for preferred ion	[M+H]+1	5.82717e+07	6.55399e+07	3.38326e+07	5.61542e+07	2.3786e+07	3.59113e+07	4.87385e+07	4.23942e+07	5.46412e+07	5.98329e+07	5.2427e+07	4.43205e+07	4.32053e+07	3.90374e+07	4.11367e+07	3.84008e+07		9.30397e+07	9.67722e+07	1.06321e+08	8.21264e+07	6.40824e+07	4.62521e+07				5.16823e+07	5.93675e+07	4.97396e+07	3.83885e+07	3.09678e+07	3.04203e+07	3.89412e+07	3.48812e+07	3.7891e+07	2.3765e+07	4.69069e+07	3.01747e+07	4.49469e+07	4.66787e+07	3.63452e+07	3.95964e+07	3.61684e+07
	208.121	209.129	8.724	1.06229e+08	DDA for preferred ion	[M+H]+1	4.41697e+07	5.77046e+07	2.11949e+07	4.74651e+07	1.23505e+07	2.00127e+07	2.55644e+07	2.24706e+07	3.22398e+07	8.92291e+06	1.11379e+07	1.18181e+07	1.20547e+07	1.1011e+07	1.01517e+07	1.06441e+07				928496	1.06229e+08	9.00405e+07	6.2028e+07				2.70856e+07	3.01619e+07	2.91731e+07	2.12778e+07	2.23413e+07	2.2017e+07	2.29777e+07	2.70024e+07	2.27963e+07	1.19716e+07	2.44907e+07	2.05354e+07	2.52785e+06	9.62879e+06	9.86796e+06	1.04652e+07	1.09765e+07
	208.131	209.139	4.488	1.06139e+08	DDA for preferred ion	[M+H]+1	2.01139e+07	2.2304e+07	1.66768e+07	2.90014e+07	9.3484e+06	1.8054e+07	1.31918e+07	1.4559e+07	1.63417e+07	9.63952e+06	8.65849e+06	8.30192e+06	1.1135e+07	9.10307e+06	7.51114e+06	8.14129e+06	6.04267e+07				9.91277e+07	6.66744e+07	5.19229e+07				2.37023e+07	2.21417e+07	2.07989e+07	2.22945e+07	2.33198e+07	2.12872e+07	2.15207e+07	2.39308e+07	1.796e+07	9.14715e+06	2.10697e+07	1.86359e+07	6.8993e+06	6.33777e+06	7.44221e+06	8.01616e+06	7.34528e+06
FUMARATE	116.011	115.004	15.692	1.0416e+08	DDA for preferred ion	[M-H]-1	8.63803e+07	8.96742e+07	1.24143e+07	7.70563e+07	1.43407e+07	6.57453e+07	7.72418e+07	7.40292e+07	5.62753e+07	4.39541e+07	4.27474e+07	4.48876e+07	4.54016e+07	4.25108e+07	4.26112e+07	4.18368e+07					9.43618e+07	8.34125e+07	7.69366e+07				7.38305e+07	7.88479e+07	6.57891e+07	7.58278e+07	6.71066e+07	5.8083e+07	6.9066e+07	7.95976e+07	7.19771e+07	1.03624e+07	7.42344e+07	7.25698e+07	4.44571e+07	4.50168e+07	4.14776e+07	4.44462e+07	4.16068e+07
	102.068	101.061	6.517	1.04091e+08	DDA for other ion	[M-H]-1	1.02703e+08	9.3512e+07	1.53351e+07	6.9702e+07	1.13701e+07	6.51734e+07	1.04091e+08	9.09737e+07	4.49814e+07	3.77939e+07	3.86739e+07	4.01305e+07	3.75307e+07	3.83253e+07	3.95461e+07	3.66013e+07		2.61245e+07	2.90925e+07	2.57377e+07	9.44814e+07	7.841e+07	6.38838e+07	4.79469e+07	4.80035e+07	6.51436e+07	8.59189e+07	9.3035e+07	8.9543e+07	6.74648e+07	6.09322e+07	5.66883e+07	6.56976e+07	8.38698e+07	8.07055e+07	9.37616e+06	9.35385e+07	9.36593e+07	4.49423e+07	4.40029e+07	4.34974e+07	4.62314e+07	3.63183e+07
	206.042	205.035	19.51	1.03645e+08	No MS2	[M-H]-1	8.60204e+07	8.47564e+07	6.46334e+07	8.1561e+07	8.80025e+07	7.79604e+07	7.39233e+07	8.36674e+07	7.47818e+07	6.34472e+07	5.76737e+07	5.862e+07	5.60839e+07	5.74727e+07	5.93169e+07	5.85631e+07	6.73275e+07	6.63521e+07	7.40259e+07	5.6128e+07	7.92254e+07	7.84896e+07	6.73522e+07				7.25498e+07	7.41885e+07	6.53217e+07	5.81061e+07	6.27204e+07	5.65121e+07	5.29496e+07	6.14647e+07	5.9445e+07	5.23366e+07	5.13602e+07	5.60957e+07	5.58076e+07	5.53368e+07	5.99874e+07	5.66411e+07	5.64013e+07
	197.08	198.088	10.509	1.03286e+08	DDA for preferred ion	[M+H]+1	6.10671e+07	5.87257e+07	6.40311e+07	5.10011e+07	8.17301e+07	3.27802e+07	8.58754e+06	3.75694e+07	7.20956e+07	8.33046e+07	7.03696e+07	5.44864e+07	5.98479e+07	5.84088e+07	5.94678e+07	6.50897e+07		8.68885e+07	8.54413e+07	5.52611e+07	5.7484e+07	5.15494e+07	4.54337e+07				4.72377e+07	5.89349e+07	4.61445e+07	4.07824e+07	3.5856e+07	3.79699e+07	4.0716e+07	4.74096e+07	3.91915e+07	5.2519e+07	4.31738e+07	3.81318e+07	7.48306e+07	1.03286e+08	5.98807e+07	6.24313e+07	6.02283e+07
	155.035	156.042	15.157	1.02937e+08	DDA for preferred ion	[M+H]+1	1.02937e+08	9.62428e+07	1.40067e+07	6.90264e+07	9.38583e+06	6.30684e+07	6.88302e+07	6.59761e+07	4.9031e+07	4.14261e+07	4.08865e+07	3.88164e+07	4.1882e+07	3.92585e+07	4.0939e+07	3.85122e+07					7.64294e+07	5.96104e+07	4.16573e+07				6.27742e+07	6.26666e+07	7.02216e+07	6.37836e+07	6.1459e+07	4.75544e+07	6.33901e+07	6.07009e+07	6.26525e+07	7.77962e+06	6.55666e+07	6.28932e+07	4.35276e+07	4.13788e+07	3.93645e+07	4.04159e+07	3.71419e+07
	723.521	722.512	3.196	1.02719e+08	DDA for preferred ion	[M-H]-1	1.02719e+08	4.90133e+07	5.01989e+07	6.81722e+06	3.3271e+07	1.46099e+07	2.49474e+07	6.65835e+07	2.91781e+07	2.72663e+07	2.92441e+07	2.79515e+07	2.63587e+07	2.63463e+07	2.73782e+07	2.62067e+07					3.49441e+07	2.15509e+07	1.92712e+07				5.80655e+07	3.99445e+07	6.24916e+07	3.40773e+07	5.26977e+07	8.57721e+07	3.69128e+07	1.02144e+08	6.78363e+07	2.799e+07	2.40674e+07	2.83936e+07	2.63194e+07	2.75573e+07	2.75007e+07	2.46839e+07	2.61392e+07
	234.147	235.154	3.679	1.02717e+08	DDA for preferred ion	[M+H]+1	3.19534e+07	7.00701e+07	1.22547e+07	3.41253e+07	7.47459e+06	1.77284e+07	1.33348e+07	7.93021e+06	2.58215e+07	2.06759e+07	2.11565e+07	2.13352e+07	2.55732e+07	2.2829e+07	2.09707e+07	2.09355e+07	1.02717e+08				5.12953e+07	3.88284e+07	2.88706e+07	2.16831e+07	1.6873e+07	2.12938e+07	4.41529e+07	5.22039e+07	5.68124e+07	8.2248e+07	2.95905e+07	3.00169e+07	9.12863e+07	4.61944e+07	1.19793e+07	5.47594e+06	6.60674e+07	1.98185e+07	1.92549e+07	2.409e+07	2.20419e+07	2.15862e+07	2.29052e+07
N-ACETYLPROLINE	157.074	158.081	8.278	1.02385e+08	DDA for preferred ion	[M+H]+1	5.61814e+07	5.67731e+07	4.58407e+07	4.77079e+07	7.26688e+07	5.84291e+07	5.66153e+07	4.68334e+07	6.55163e+07	7.36301e+07	7.27621e+07	6.20127e+07	7.28018e+07	6.65865e+07	7.10589e+07	6.60669e+07			7.20952e+07		5.48495e+07	4.22647e+07	2.80885e+07				4.64323e+07	5.82622e+07	4.14654e+07	5.12872e+07	4.74616e+07	4.18454e+07	4.24693e+07	5.32528e+07	4.37247e+07	4.11725e+07	5.4544e+07	4.7963e+07	7.38767e+07	1.02385e+08	6.50092e+07	5.83732e+07	6.18176e+07
	387.15	388.157	11.564	1.01175e+08	DDA for preferred ion	[M+H]+1	4.5964e+07	8.75721e+07	1.13108e+07	2.47111e+07	5.61649e+06	1.58885e+07	2.05755e+07	1.50167e+07	1.34649e+07	8.69825e+06	8.27703e+06	5.56475e+06	9.3235e+06	8.06873e+06	6.95681e+06	6.97541e+06					1.01175e+08	3.96973e+07	1.54584e+07				2.30501e+07	4.28839e+07	2.45122e+07	2.25943e+07	1.37975e+07	6.13327e+06	1.03605e+07	2.11147e+07	1.30245e+07	4.41935e+06	1.59639e+07	9.69003e+06	6.65772e+06	7.15513e+06	7.76608e+06	8.45138e+06	6.91718e+06
	106.053	107.061	6.649	1.01079e+08	DDA for preferred ion	[M+H]+1	8.24783e+07	9.0507e+07	1.46409e+07	6.21428e+07	1.0413e+07	3.89075e+07	6.43968e+07	5.63131e+07	4.50829e+07	3.43718e+07	3.64333e+07	3.4984e+07	3.30133e+07	3.15805e+07	3.18625e+07	3.21794e+07					9.80001e+07	8.22867e+07	6.85863e+07				6.70274e+07	7.80938e+07	6.37972e+07	4.7189e+07	3.75384e+07	4.13817e+07	4.66067e+07	6.32964e+07	4.60101e+07	1.0931e+07	5.562e+07	4.73454e+07	3.35876e+07	3.33287e+07	3.1836e+07	3.2816e+07	3.01245e+07
	356.074	355.066	18.275	1.00428e+08	DDA for preferred ion	[M-H]-1	7.67333e+07	9.02234e+07	1.89949e+07	6.63517e+07	1.94529e+07	7.46015e+07	7.53316e+07	8.73098e+07	5.99065e+07	4.61601e+07	4.25142e+07	4.96295e+07	4.57106e+07	4.33706e+07	4.31444e+07	4.45353e+07		4.61278e+07	4.78704e+07	4.28491e+07	6.2037e+07	7.54975e+07	5.58128e+07				8.9496e+07	9.07264e+07	1.00428e+08	7.90858e+07	7.71554e+07	7.88743e+07	8.46717e+07	9.2474e+07	7.59263e+07	1.2279e+07	8.92871e+07	8.29778e+07	4.50255e+07	4.64233e+07	4.27064e+07	4.40786e+07	4.08886e+07
	134.094	135.102	4.304	9.99189e+07	DDA for other ion	[M+H]+1	6.58327e+07	6.86474e+07	1.34755e+07	5.52419e+07	7.03353e+06	5.68197e+07	4.79019e+07	3.81938e+07	1.92253e+07	1.61063e+07	1.63496e+07	1.49416e+07	1.31081e+07	1.28132e+07	1.63064e+07	1.17029e+07		3.42833e+07	2.88298e+07	3.2864e+07	6.08766e+07	4.6884e+07	3.78299e+07		9.99189e+07	8.65996e+07	4.86677e+07	6.28061e+07	5.21926e+07	4.67321e+07	5.28907e+07	4.1388e+07	5.68713e+07	6.44901e+07	5.99558e+07	7.03902e+06	4.72487e+07	5.98491e+07	3.27936e+07	3.32797e+07	2.70174e+07	3.04773e+07	2.00239e+07
	135.902	134.894	23.685	9.98099e+07	No MS2	[M-H]-1	5.85839e+07	5.34794e+07	3.87728e+07	4.93903e+07	2.85156e+07	6.38517e+07	5.7205e+07	5.201e+07	6.63348e+07	6.45436e+07	6.1302e+07	5.90807e+07	5.35294e+07	5.69015e+07	5.71248e+07	4.48829e+07					4.01946e+07	4.95981e+07	3.82677e+07				4.79075e+07	4.64619e+07	5.82262e+07	5.58696e+07	4.58911e+07	3.38477e+07	3.55296e+07	4.2201e+07	3.419e+07	2.94977e+07	3.62298e+07	4.81817e+07	4.97116e+07	4.54069e+07	4.96722e+07	4.7257e+07	4.38777e+07
CYSTATHIONINE	222.067	223.075	17.432	9.9158e+07	DDA for preferred ion	[M+H]+1	8.30108e+07	9.9158e+07	1.30856e+07	6.75296e+07	9.30104e+06	5.2723e+07	4.60049e+07	5.98261e+07	4.29296e+07	3.81009e+07	3.91003e+07	3.43409e+07	3.73552e+07	3.67821e+07	3.74193e+07	3.56407e+07					8.92639e+07	5.47802e+07	3.49196e+07				5.41511e+07	6.14199e+07	6.06717e+07	3.97389e+07	4.49538e+07	2.85445e+07	4.80138e+07	5.06822e+07	4.77489e+07	8.17021e+06	5.0778e+07	5.05127e+07	3.98766e+07	3.90952e+07	3.56691e+07	3.4478e+07	3.3829e+07
	152.068	151.061	13.202	9.88613e+07	DDA for preferred ion	[M-H]-1	7.34656e+07	8.92585e+07	1.39326e+07	5.58303e+07	8.61701e+06	3.74566e+07	5.69089e+07	4.99072e+07	4.47951e+07	3.36119e+07	3.57166e+07	3.38795e+07	3.32765e+07	3.33036e+07	3.30207e+07	3.26409e+07		1.96158e+07		1.95554e+07	9.88613e+07	7.34941e+07	5.26847e+07				5.99283e+07	7.78673e+07	6.18501e+07	4.6772e+07	3.64533e+07	3.71596e+07	4.28402e+07	5.76254e+07	4.33223e+07	9.44974e+06	5.10379e+07	4.36693e+07	3.40808e+07	3.23379e+07	3.28162e+07	3.41635e+07	3.07716e+07
	143.095	144.102	10.431	9.80964e+07	DDA for preferred ion	[M+H]+1	7.70688e+07	9.34556e+07	1.24207e+07	6.1708e+07	1.04356e+07	5.77507e+07	6.28179e+07	6.08271e+07	4.68392e+07	3.85821e+07	3.43147e+07	3.60499e+07	3.98624e+07	3.30524e+07	3.10652e+07	3.48728e+07			1.90756e+07	1.671e+07	9.10258e+07	7.53295e+07	5.63306e+07				6.77413e+07	7.57293e+07	6.60048e+07	5.60018e+07	4.90704e+07	4.25418e+07	6.06152e+07	6.27131e+07	5.37883e+07	1.08052e+07	6.38528e+07	5.2552e+07	3.47736e+07	3.38403e+07	3.31974e+07	3.57824e+07	3.24534e+07
	233.07	234.077	9.984	9.77714e+07	No MS2	[M+H]+1	6.93242e+07	8.40451e+07	1.29425e+07	5.93405e+07	9.74811e+06	5.23688e+07	5.74827e+07	5.61575e+07	4.62715e+07	3.89378e+07	3.99359e+07	3.98319e+07	3.74823e+07	3.70248e+07	3.81804e+07	3.5808e+07			4.43196e+07	4.96937e+07	9.27888e+07	6.96167e+07	5.25899e+07				6.99136e+07	6.93905e+07	6.11544e+07	4.97838e+07	4.17331e+07	4.04611e+07	4.52084e+07	5.41116e+07	4.94657e+07	9.51732e+06	5.10266e+07	4.09083e+07	3.98683e+07	3.82431e+07	3.5573e+07	3.27092e+07	3.34994e+07
	326.194	344.228	4.247	9.75641e+07	DDA for other ion	[M+NH4]+1	4.72032e+07	9.75641e+07	1.1118e+07	3.83768e+07	6.16572e+06	2.68822e+07	3.16078e+07	3.06413e+07	1.74574e+07	1.32433e+07	1.09923e+07	1.14182e+07	1.16352e+07	1.0209e+07	9.53359e+06	9.4813e+06				1.32718e+07	5.65461e+07	4.14964e+07	2.70367e+07	2.28138e+07	4.08671e+07	4.06304e+07	2.88846e+07	4.84326e+07	2.53102e+07	7.51645e+07	3.35792e+07	2.78827e+07	1.95763e+07	4.32189e+07	2.67829e+07	3.31662e+06	2.116e+07	2.38236e+07	1.05554e+07	1.05932e+07	9.01347e+06	1.15258e+07	1.00823e+07
	250.062	251.07	8.802	9.69018e+07	DDA for preferred ion	[M+H]+1	6.81478e+07	4.40058e+07	1.77118e+07	5.12565e+07	9.15181e+06	5.27884e+07	5.19727e+07	4.53575e+07	2.34336e+07	1.52324e+07	1.67307e+07	1.56879e+07	1.60461e+07	1.52248e+07	1.55919e+07	1.61468e+07				9.54448e+06	7.0962e+07	5.79178e+07	4.04096e+07				5.45284e+07	5.10919e+07	4.14294e+07	5.25284e+07	5.61167e+07	3.69268e+07	4.45135e+07	5.72886e+07	7.74363e+07	8.40259e+06	9.69018e+07	5.72921e+07	1.77552e+07	1.73113e+07	1.69077e+07	1.88719e+07	1.63875e+07
	196.093	195.086	27.145	9.65e+07	DDA for preferred ion	[M-H]-1	9.1003e+07	1.10385e+08	1.55154e+07	7.65356e+07	1.55879e+07	5.98759e+07	8.06133e+07	7.57033e+07	7.58024e+07	5.35471e+07	5.4267e+07	5.26229e+07	5.02563e+07	4.98322e+07	4.85604e+07	4.78792e+07					9.66666e+07	8.52799e+07	7.38137e+07				7.96459e+07	9.65e+07	8.02203e+07	6.27218e+07	5.70242e+07	5.51408e+07	6.0948e+07	7.75199e+07	6.09225e+07	1.01902e+07	7.2057e+07	6.45117e+07	5.33369e+07	5.03856e+07	5.02695e+07	4.79924e+07	5.0688e+07
	598.389	300.202	4.387	9.60938e+07	DDA for other ion	[M+2H]+2	3.23825e+07	4.90532e+07	1.20182e+07	3.7877e+07	7.34206e+06	2.8263e+07	4.7269e+07	2.79667e+07	3.08758e+07	2.50415e+07	2.74246e+07	2.84039e+07	2.91516e+07	2.79713e+07	2.798e+07	2.54354e+07					5.2119e+07	4.11235e+07	2.98528e+07	2.48224e+07			2.24302e+07	3.13155e+07	2.56237e+07	9.60938e+07	7.38847e+07	2.15694e+07	5.80146e+07	4.77793e+07	4.97577e+07	7.3342e+06	3.03118e+07	2.35781e+07	2.51489e+07	2.78483e+07	2.75861e+07	2.70816e+07	2.58888e+07
	176.032	175.024	16.502	9.59155e+07	DDA for preferred ion	[M-H]-1	7.1764e+07	7.9131e+07	2.97167e+07	6.95089e+07	2.91607e+07	6.34797e+07	8.03485e+07	7.66776e+07	8.48687e+07	7.12239e+07	7.33355e+07	7.5612e+07	7.48599e+07	7.41624e+07	5.98409e+07	6.53934e+07					7.19248e+07	7.46871e+07	6.45849e+07				8.23096e+07	9.00613e+07	7.89594e+07	8.83589e+07	7.06112e+07	5.84042e+07	7.5427e+07	8.20034e+07	7.73194e+07	2.64919e+07	8.76965e+07	8.30957e+07	7.66852e+07	6.6494e+07	9.59155e+07	7.89485e+07	7.05925e+07
	351.314	352.321	3.279	9.51487e+07	No MS2	[M+H]+1	7.30277e+07	7.69549e+07	1.58059e+07	5.72203e+07	1.33469e+07	5.7015e+07	5.81941e+07	5.88273e+07	4.68488e+07	4.69192e+06	3.22953e+07	3.54817e+07	8.02545e+07	2.67102e+07	1.69983e+07	6.47748e+07					7.26633e+07	5.86468e+07	4.34392e+07				5.66267e+07	6.20713e+07	5.66072e+07	5.33307e+07	5.58198e+07	4.86521e+07	5.5071e+07	6.42455e+07	5.80902e+07	9.38977e+06	6.07296e+07	5.53296e+07	2.87722e+07	2.97882e+07	1.32767e+07	3.12005e+07	9.51487e+07
	449.187	450.194	11.01	9.47499e+07	DDA for preferred ion	[M+H]+1	5.70463e+07	5.88044e+07	5.46953e+07	4.69671e+07	9.47499e+07	2.64707e+07	3.68495e+07	3.3306e+07	3.48599e+07	3.45249e+07	3.51037e+07	3.10359e+07	3.67934e+07	3.39621e+07	3.58422e+07	3.81414e+07			2.67651e+07	2.96089e+07	6.22217e+07	5.85681e+07	4.48616e+07				4.33585e+07	5.82619e+07	4.15365e+07	3.29457e+07	2.67476e+07	3.08865e+07	2.38463e+07	3.85958e+07	2.47222e+07	8.41407e+07	3.84107e+07	3.51184e+07	3.63359e+07	3.43639e+07	3.10301e+07	3.24042e+07	3.29881e+07
	319.102	318.095	14.254	9.47324e+07	DDA for preferred ion	[M-H]-1	8.92981e+07	9.47324e+07	1.5362e+07	6.38186e+07	9.6644e+06	6.75487e+07	5.84076e+07	7.67967e+07	8.35731e+06	1.06001e+07	1.10433e+07	6.30878e+06	1.14373e+07	1.02717e+07	1.04731e+07	9.3052e+06					7.96967e+07	5.76254e+07	4.10078e+07				4.55105e+07	4.94321e+07	5.17006e+07	4.09782e+07	4.07059e+07	3.1942e+07	5.05465e+07	4.78381e+07	4.87374e+07	8.04964e+06	4.53616e+07	4.42767e+07	1.08078e+07	1.06974e+07	9.43218e+06	9.00492e+06	1.07069e+07
	190.047	189.04	19.047	9.46923e+07	No MS2	[M-H]-1	6.37477e+07	8.3271e+07	9.46923e+07	7.00301e+07	8.39487e+07	7.10891e+07	6.4763e+07	5.11362e+07	7.65319e+07	7.50265e+07	7.38894e+07	6.62725e+07	7.92651e+07	7.89705e+07	7.26375e+07	6.69144e+07	2.39771e+07	3.17106e+07	2.45297e+07	3.44853e+07	6.77884e+07	6.89765e+07	7.22851e+07		6.11813e+07		5.97426e+07	7.52151e+07	5.26355e+07	5.04297e+07	4.38083e+07	4.56929e+07	4.10896e+07	6.58091e+07	2.78401e+07	6.27079e+07	5.76525e+07	4.78222e+07	6.87151e+07	6.83286e+07	6.67527e+07	5.1535e+07	5.62464e+07
	167.116	168.123	10.243	9.43098e+07	DDA for preferred ion	[M+H]+1	7.34099e+07	8.14367e+07	5.12295e+07	6.74396e+07	6.98705e+07	6.52377e+07	7.22101e+07	7.00759e+07	9.43098e+07	6.26632e+07	6.02182e+07	6.09815e+07	6.05452e+07	5.89461e+07	5.99179e+07	6.1427e+07					7.89119e+07	6.89059e+07	5.91997e+07				7.07862e+07	7.4832e+07	6.89235e+07	6.15023e+07	6.09343e+07	5.82861e+07	5.78613e+07	6.38349e+07	5.9168e+07	4.15553e+07	6.57768e+07	6.40233e+07	6.13732e+07	5.87947e+07	6.18212e+07	5.86675e+07	5.83366e+07
	715.298	714.291	10.983	9.42484e+07	No MS2	[M-H]-1	7.94173e+07	9.0391e+07	1.51183e+07	5.76554e+07	1.12745e+07	2.843e+07	4.59387e+07	2.76628e+07	4.0899e+07	4.1681e+07	3.94387e+07	3.4473e+07	4.22244e+07	3.972e+07	4.15044e+07	3.86493e+07					7.28202e+07	1.80776e+07	3.02038e+07				4.57719e+07	6.83823e+07	4.69163e+07	3.9463e+07	1.76564e+07	3.60499e+07	4.21907e+07	4.67429e+07	3.41009e+07	8.16209e+06	4.77328e+07	3.40712e+07	4.30312e+07	4.27785e+07	3.43041e+07	3.57532e+07	3.63402e+07
	742.426	372.22	3.132	9.42316e+07	No MS2	[M+2H]+2	4.79177e+06	1.28567e+07	8.77804e+06	2.02254e+07	1.12248e+07	8.60706e+07	9.42316e+07	3.77847e+07	5.15553e+07	4.32725e+07	4.1048e+07	4.10313e+07	4.81271e+07	4.37386e+07	4.47448e+07	4.06119e+07					3.05005e+07	2.3546e+07	2.19496e+07	2.43197e+07	1.18122e+07	3.65716e+07	2.0909e+07	3.2144e+07	4.22895e+07	7.74139e+07	5.53788e+07	1.23781e+07	6.64288e+07	4.35746e+07	3.54799e+07	8.01142e+06	5.05341e+07	6.70969e+07	4.70036e+07	4.90112e+07	4.26092e+07	4.09072e+07	4.73025e+07
	262.089	263.096	6.905	9.41396e+07	DDA for preferred ion	[M+H]+1	6.22004e+07	8.22905e+07	1.58806e+07	5.39353e+07	9.24983e+06	2.98634e+07	5.05943e+07	4.48426e+07	3.48361e+07	2.89547e+07	3.05349e+07	2.99581e+07	2.86301e+07	2.74083e+07	2.73511e+07	2.89688e+07		3.64607e+07	3.72597e+07		7.94951e+07	7.18285e+07	4.86289e+07				5.41631e+07	7.06849e+07	5.72534e+07	4.22674e+07	3.43565e+07	3.47478e+07	4.3036e+07	5.10894e+07	4.08931e+07	8.89114e+06	5.60217e+07	3.9666e+07	2.95816e+07	3.07909e+07	2.96831e+07	3.12188e+07	2.66628e+07
	571.168	286.591	15.095	9.36432e+07	DDA for other ion	[M+2H]+2	9.36432e+07	8.74283e+07	1.69688e+07	6.60639e+07	1.17909e+07	5.62032e+07	2.99707e+07	6.74313e+07	2.86198e+07	2.45425e+07	2.52801e+07	2.51816e+07	2.29508e+07	2.31379e+07	2.32688e+07	2.26817e+07					5.35473e+07	2.64976e+07	1.37593e+07				3.48004e+07	4.08871e+07	4.70639e+07	3.27648e+07	3.32116e+07	1.22929e+07	4.14925e+07	3.26001e+07	3.09068e+07	8.4973e+06	3.04824e+07	2.40612e+07	2.45269e+07	2.43446e+07	2.47443e+07	2.27747e+07	2.38835e+07
	178.121	179.128	4.477	9.27678e+07	DDA for preferred ion	[M+H]+1	9.03177e+06	6.05532e+06	4.5927e+06	4.70261e+06	3.43175e+06	6.45605e+06	3.78457e+06	3.27831e+06	9.46053e+06	7.33949e+06	7.40455e+06	6.92599e+06	7.329e+06	7.05418e+06	6.67549e+06	7.06115e+06	9.27678e+07				1.92662e+07	1.34055e+07	9.65672e+06	9.99132e+06		1.15033e+07	1.30571e+07	1.29091e+07	1.29226e+07	1.50075e+07	1.36231e+07	1.20742e+07	1.47088e+07	1.24216e+07	1.3475e+07	1.52482e+06	1.38925e+07	1.3521e+07	5.60491e+06	5.76129e+06	6.03808e+06	7.40745e+06	7.36828e+06
	86.0482	87.0555	15.744	9.25941e+07	DDA for preferred ion	[M+H]+1	7.10868e+07	8.99215e+07	1.68778e+07	5.41082e+07	8.11197e+06	4.20716e+07	4.45138e+07	4.74855e+07	2.85099e+07	2.05027e+07	2.01812e+07	2.03422e+07	1.88278e+07	1.95181e+07	1.91634e+07	2.02796e+07		2.50404e+07			8.77495e+07	5.53861e+07	3.87283e+07				4.50229e+07	5.77497e+07	5.11723e+07	3.75622e+07	3.77502e+07	3.16519e+07	4.20209e+07	4.80178e+07	4.09128e+07	6.63404e+06	4.54894e+07	3.80904e+07	1.91554e+07	1.94739e+07	2.05589e+07	2.19451e+07	2.02653e+07
	150.047	151.054	13.71	9.21518e+07	DDA for preferred ion	[M+H]+1	5.32634e+07	7.91364e+07	1.74258e+07	5.35051e+07	1.14665e+07	4.01022e+07	4.82854e+07	5.94849e+07	3.39467e+07	2.81055e+07	2.80988e+07	2.76293e+07	2.84208e+07	2.43587e+07	2.74586e+07	2.7993e+07					7.58945e+07	6.31807e+07	4.59979e+07				6.30501e+07	9.21518e+07	4.1828e+07	5.41827e+07	3.099e+07	5.63027e+07	6.87943e+07	5.79284e+07	7.0072e+07	9.19484e+06	6.42573e+07	6.09972e+07	2.18751e+07	1.21052e+07	2.2762e+07	2.14053e+07	2.44241e+07
	293.084	294.091	9.295	9.19321e+07	DDA for preferred ion	[M+H]+1	3.85933e+07	7.13713e+07	1.58329e+07	4.03679e+07	7.35665e+06	3.85794e+07	4.79544e+07	4.29352e+07	2.88181e+07	6.79039e+06	1.793e+07	1.63585e+07	2.39467e+07	2.3043e+07	1.91471e+07	1.76114e+07					7.90704e+07	5.51008e+07	4.13484e+07				4.74431e+07	5.77671e+07	4.96021e+07	4.08675e+07	3.8807e+07	3.32011e+07	4.5196e+07	5.12164e+07	4.27734e+07	8.39422e+06	4.62841e+07	3.97332e+07	1.69859e+07	1.73702e+07	1.9303e+07	1.96735e+07	1.86062e+07
	286.133	285.126	4.011	9.16739e+07	DDA for preferred ion	[M-H]-1	7.99361e+07	7.74629e+07	1.97938e+07	6.00419e+07	7.17021e+06	5.15568e+07	4.81393e+07	5.83627e+07	3.00917e+06	6.31198e+06	6.37122e+06	4.87307e+06	5.48238e+06	5.30092e+06	4.57567e+06	5.07642e+06					6.71252e+07	5.09906e+07	3.5404e+07	7.14055e+07	9.16739e+07	7.61989e+07	4.43415e+07	5.0631e+07	4.30607e+07	4.37574e+07	6.66782e+07	4.35673e+07	6.05591e+07	7.17947e+07	5.72863e+07	7.51456e+06	5.38732e+07	4.21934e+07	5.37922e+06	5.53486e+06	4.89471e+06	5.39362e+06	4.63439e+06
	167.059	168.066	7.718	9.15252e+07	DDA for preferred ion	[M+H]+1	7.84217e+07	6.83248e+07	1.40327e+07	5.67845e+07	9.44026e+06	6.86425e+07	5.8611e+07	4.08443e+07	4.76014e+07	3.50058e+07	3.77268e+07	4.06565e+07	3.32247e+07	3.00194e+07	1.91762e+07	2.7733e+07					8.71485e+07	6.89964e+07	4.36526e+07				5.78811e+07	4.53307e+07	7.54795e+07	5.43637e+07	8.12426e+07	3.62075e+07	5.65403e+07	4.89056e+07	5.2295e+07	9.64169e+06	3.74379e+07	6.69762e+07	2.61497e+07	2.42456e+07	3.6733e+07	3.39574e+07	2.80373e+07
	147.036	148.043	13.418	9.11405e+07	DDA for preferred ion	[M+H]+1	4.98777e+07	3.94239e+07	1.22966e+07	3.9863e+07	9.18618e+06	1.91288e+07	5.66763e+07	3.61188e+07	2.36457e+07	1.55716e+07	2.07614e+07	2.68723e+07	2.39925e+07	1.95181e+07	2.10034e+07	2.12377e+07		6.42335e+07	6.15054e+07	7.03667e+07	5.1896e+07	4.32691e+07	3.55625e+07				6.05728e+07	4.1766e+07	4.91322e+07	5.75625e+07	4.29996e+07	4.75488e+07	3.44181e+07	6.37099e+07	3.50089e+07	7.3424e+06	9.11405e+07	3.87878e+07	2.85813e+07	2.52772e+07	2.75276e+07	2.93242e+07	3.05963e+07
	234.068	235.075	10.31	9.11267e+07	DDA for preferred ion	[M+H]+1	3.4381e+07	4.85341e+07	8.94422e+06	3.03708e+07	6.61514e+06	6.6996e+07	6.64302e+07	3.65588e+07	3.4671e+07	3.60297e+07	3.36942e+07	2.23902e+07	2.8246e+07	3.28287e+07	3.63917e+07	3.15406e+07		4.32256e+07	5.9827e+07	5.73403e+07	3.91492e+07	3.19263e+07	1.97833e+07				3.68684e+07	4.25674e+07	2.57753e+07	9.11267e+07	5.85909e+07	2.86022e+07	5.91535e+07	4.39894e+07	2.83078e+07	6.73969e+06	5.78388e+07	6.47575e+07	4.03496e+07	3.71534e+07	4.05462e+07	3.48359e+07	3.87768e+07
	146.015	147.023	14.291	9.10608e+07	DDA for preferred ion	[M+H]+1	2.30311e+07	4.62746e+07	5.87524e+07	3.58049e+07	8.46004e+07	3.81374e+07	3.51678e+07	3.79807e+07	4.8592e+07	7.94601e+07	8.30665e+07	7.2018e+07	9.18713e+07	8.18325e+07	8.70544e+07	8.25995e+07					5.22963e+07	4.65362e+07	4.41268e+07				3.82316e+07	4.54042e+07	3.33453e+07	3.56734e+07	2.82918e+07	2.86011e+07	2.87075e+07	3.421e+07	3.5443e+07	5.33817e+07	3.95816e+07	3.1505e+07	8.6678e+07	9.3283e+07	8.08142e+07	7.31062e+07	8.19252e+07
	106.026	105.019	12.816	9.09206e+07	No MS2	[M-H]-1	6.12104e+07	6.43176e+07	4.93323e+07	5.29742e+07	5.81741e+07	6.20018e+07	6.56948e+07	5.5462e+07	7.70167e+07	7.03343e+07	6.94242e+07	6.29575e+07	7.58033e+07	9.09206e+07	6.7974e+07	6.51314e+07					5.81682e+07	3.73028e+07	3.21021e+07				5.82792e+07	6.61341e+07	5.50969e+07	5.63767e+07	5.54406e+07	5.01267e+07	5.30395e+07	5.91847e+07	5.73877e+07	3.60507e+07	6.39159e+07	5.81987e+07	7.16141e+07	7.18718e+07	6.48135e+07	6.09785e+07	6.36693e+07
THREITOL	122.058	121.05	12.01	9.05142e+07	DDA for preferred ion	[M-H]-1	6.7222e+07	8.82988e+07	1.44952e+07	5.52326e+07	9.00112e+06	3.04658e+07	5.52741e+07	4.78463e+07	3.92113e+07	2.9427e+07	3.00555e+07	3.01565e+07	2.59414e+07	2.4634e+07	2.96617e+07	3.028e+07		1.74922e+07		1.57047e+07	9.05142e+07	7.25466e+07	5.52072e+07				5.74429e+07	7.46706e+07	6.13632e+07	4.01175e+07	3.8422e+07	3.89573e+07	4.6698e+07	6.05695e+07	4.39784e+07	9.76892e+06	5.39531e+07	4.56627e+07	3.32992e+07	3.32852e+07	3.23363e+07	3.26996e+07	2.98868e+07
	304.09	303.083	17.733	9.00437e+07	DDA for preferred ion	[M-H]-1	7.20479e+07	6.94765e+07	1.12628e+07	5.42106e+07	1.20342e+07	5.34591e+07	3.5041e+07	5.73406e+07	5.00632e+07	4.22442e+07	3.97186e+07	3.9452e+07	4.25685e+07	3.97515e+07	4.1266e+07	3.89879e+07					6.88096e+07	6.42001e+07	4.06646e+07				5.66202e+07	5.98197e+07	6.85972e+07	8.58397e+07	8.57147e+07	5.33026e+07	9.00437e+07	6.03785e+07	8.87439e+07	1.00971e+07	7.73559e+07	7.56499e+07	4.39964e+07	4.1544e+07	3.97295e+07	4.10926e+07	3.79249e+07
	135.054	134.047	5.9	9.00096e+07	DDA for preferred ion	[M-H]-1	7.27375e+07	8.89618e+07	1.45767e+07	5.79663e+07	9.45349e+06	4.37085e+07	5.90323e+07	5.33617e+07	4.07336e+07	3.28437e+07	3.35465e+07	3.37111e+07	3.25515e+07	3.09289e+07	3.16509e+07	3.21368e+07					8.98862e+07	6.6957e+07	5.4409e+07				6.16478e+07	7.35088e+07	6.14806e+07	4.76911e+07	4.03019e+07	4.03545e+07	4.721e+07	5.9414e+07	4.80892e+07	1.05804e+07	5.45088e+07	4.86027e+07	3.30662e+07	3.23292e+07	3.21177e+07	3.30044e+07	3.0076e+07
	372.066	371.059	5.43	8.99828e+07	DDA for preferred ion	[M-H]-1	4.81741e+07	5.84794e+07	1.55142e+07	4.02718e+07	3.95289e+06	3.17849e+07	3.66928e+07	3.61116e+07	2.47019e+07	1.70651e+07	1.96433e+07	6.71915e+06	2.33826e+07	2.11372e+07	1.98962e+07	1.9479e+07					8.81427e+07	6.28447e+07	4.2348e+07				1.67426e+07	2.36219e+07	2.95856e+07	3.66075e+07	3.2911e+07	2.79145e+07	3.54012e+07	3.89813e+07	3.31273e+07	6.44023e+06	3.75373e+07	3.11008e+07	2.2243e+07	2.41622e+07	2.21356e+07	2.07391e+07	1.95652e+07
	238.142	239.149	4.579	8.98801e+07	DDA for preferred ion	[M+H]+1	5.64268e+07	6.65607e+07	4.62394e+06	4.83096e+07	1.27625e+07	5.73826e+07	5.91564e+07	5.19124e+07	2.30028e+07	1.50035e+07	1.38514e+07	1.4108e+07	1.20677e+07	1.18086e+07	1.12212e+07	1.57493e+07		2.7278e+07	3.19908e+07	2.18259e+07	7.85515e+07	6.17612e+07	4.26303e+07	4.27148e+07	6.51287e+07	5.2921e+07	7.61513e+07	7.59148e+07	7.63199e+07	8.59127e+07	7.61795e+07	6.26426e+07	7.28137e+07	8.7469e+07	7.79664e+07	9.43861e+06	7.05467e+07	7.31037e+07	2.27648e+07	2.80844e+07	2.31751e+07	2.21952e+07	2.07496e+07
	146.069	147.077	14.591	8.9405e+07	DDA for preferred ion	[M+H]+1	3.75615e+07	5.06019e+07	2.85549e+07	2.96331e+07	2.29612e+07	1.41831e+07	3.11782e+07	3.19197e+07	4.2054e+07	3.7079e+07	4.13049e+07	3.16888e+07	4.0343e+07	3.59651e+07	3.82813e+07	4.17599e+07		5.69298e+07	8.9405e+07	4.3802e+07	1.54943e+07	1.33548e+07	9.88241e+06				3.07559e+07	6.18641e+07	2.96661e+07	3.2519e+07	2.06589e+07	2.79208e+07	3.16524e+07	3.91371e+07	2.9734e+07	2.01725e+07	3.8356e+07	2.73367e+07	4.44736e+07	5.41585e+07	3.37e+07	3.41046e+07	3.61717e+07
	140.059	141.066	9.52	8.93813e+07	DDA for preferred ion	[M+H]+1	7.42427e+07	8.86099e+07	3.27678e+07	6.77392e+07	3.22377e+07	6.51661e+07	7.61336e+07	7.23499e+07	7.59921e+07	6.0564e+07	5.99604e+07	5.80306e+07	5.80295e+07	5.83726e+07	5.96989e+07	6.01874e+07				3.45169e+07	7.44852e+07	7.22294e+07	5.91169e+07				7.18535e+07	8.72978e+07	8.06941e+07	6.91954e+07	6.17284e+07	6.29949e+07	6.73769e+07	7.82998e+07	6.47608e+07	2.77697e+07	8.93813e+07	6.94358e+07	4.97936e+07	5.62873e+07	6.30721e+07	5.73619e+07	5.33674e+07
	483.27	242.642	17.698	8.89216e+07	DDA for other ion	[M+2H]+2	8.89216e+07	8.82873e+07	1.55432e+06	5.75158e+07	6.56362e+06	6.14285e+07	6.55943e+07	7.31198e+07	5.06929e+07	4.22719e+07	3.88433e+07	4.14351e+07	4.34945e+07	4.03003e+07	4.20607e+07	3.82151e+07					4.63864e+07	3.79544e+07	2.90434e+07				5.07247e+07	5.50775e+07	6.73143e+07	7.19242e+07	7.26837e+07	4.79227e+07	7.83862e+07	6.27482e+07	7.61095e+07	5.66377e+06	6.94393e+07	6.28372e+07	4.37232e+07	4.3087e+07	4.1198e+07	4.13146e+07	4.11223e+07
	431.273	432.281	4.047	8.80995e+07	DDA for preferred ion	[M+H]+1	3.45863e+07	8.80995e+07	9.96656e+06	2.76866e+07	3.61636e+06	1.63717e+07	2.00517e+07	1.93373e+07	1.15696e+07	1.07346e+07	9.72564e+06	8.91795e+06	1.14211e+07	9.73573e+06	7.38663e+06	9.63286e+06		1.0387e+07	1.30609e+07	9.35713e+06	4.12634e+07	2.72756e+07	2.05861e+07		2.28498e+07	2.03289e+07	1.54543e+07	1.82256e+07	1.58317e+07	7.43535e+07	1.7187e+07	1.6644e+07	662839	2.18275e+07	1.77919e+07	2.01091e+06	1.77894e+07	1.33252e+07	1.0564e+07	8.38445e+06	9.3402e+06	8.90253e+06	8.1952e+06
	69.0216	87.0555	15.697	8.76995e+07	DDA for other ion	[M+NH4]+1	6.94397e+07	8.45401e+07	1.67714e+07	5.63493e+07	7.42493e+06	4.0059e+07	4.66281e+07	4.87525e+07	2.54683e+07	1.97545e+07	1.99219e+07	1.99048e+07	1.76362e+07	1.6357e+07	1.72344e+07	1.62978e+07					8.76995e+07	5.92632e+07	4.01538e+07				4.73341e+07	6.17837e+07	5.11852e+07	3.92743e+07	3.72099e+07	3.1763e+07	4.35071e+07	4.80654e+07	3.96619e+07	7.56217e+06	4.60495e+07	3.91947e+07	1.80644e+07	1.71702e+07	1.76102e+07	1.88835e+07	1.71498e+07
	353.997	355.004	4.564	8.74484e+07	DDA for preferred ion	[M+H]+1	3.20403e+07	2.90051e+07	6.21146e+07	3.92276e+07	7.98059e+07	5.65582e+07	4.66344e+07	3.90117e+07	5.89234e+07	4.8399e+07	4.96689e+07	4.98388e+07	4.94382e+07	5.61754e+07	5.66395e+07	5.80062e+07		1.3477e+07		957833	3.91975e+07	6.77653e+07	8.74484e+07				4.9409e+07	4.93579e+07	4.10028e+07	4.61842e+07	4.41873e+07	4.43139e+07	4.68038e+07	5.36209e+07	4.09609e+07	5.30564e+07	5.35438e+07	4.63707e+07	5.3654e+07	5.54447e+07	5.29413e+07	4.63827e+07	5.61716e+07
	119.949	118.942	19.315	8.70532e+07	DDA for preferred ion	[M-H]-1	7.56124e+07	8.42265e+07	6.51615e+07	6.72937e+07	6.92086e+07	6.85689e+07	7.09432e+07	7.31695e+07	7.27886e+07	6.45704e+07	6.58278e+07	6.4924e+07	6.37688e+07	6.30998e+07	6.52578e+07	6.33596e+07			6.53371e+07		7.85276e+07	7.24347e+07	6.58173e+07				6.85501e+07	7.04406e+07	6.7212e+07	6.2763e+07	5.87071e+07	5.68701e+07	6.28547e+07	6.65603e+07	5.94992e+07	5.06117e+07	6.3894e+07	5.84645e+07	6.52355e+07	6.36864e+07	6.40474e+07	6.20003e+07	6.37008e+07
	284.085	283.078	11.795	8.6954e+07	DDA for preferred ion	[M-H]-1	6.07277e+07	7.10324e+07	1.97169e+07	4.42228e+07	9.56111e+06	2.3549e+07	2.32343e+07	2.43062e+07	2.77265e+07	2.15054e+07	2.18217e+07	2.09073e+07	1.9725e+07	1.9895e+07	1.9394e+07	1.9244e+07					7.05115e+07	5.83337e+07	3.55307e+07				3.59499e+07	4.76517e+07	3.84313e+07	1.89582e+07	2.25626e+07	2.24775e+07	2.59334e+07	3.22341e+07	2.47053e+07	8.69034e+06	3.09483e+07	2.48822e+07	1.6602e+07	1.87214e+07	1.86935e+07	2.00156e+07	1.83285e+07
	278.04	277.032	17.683	8.67712e+07	DDA for preferred ion	[M-H]-1	7.0753e+07	8.67712e+07	1.48259e+07	4.86445e+07	7.96638e+06	3.64529e+07	3.56596e+07	5.16745e+07	3.1001e+07	2.59289e+07	2.70327e+07	2.67883e+07	2.64714e+07	2.39104e+07	2.64221e+07	2.54987e+07					7.76619e+07	5.66485e+07	2.56948e+07				5.12306e+07	5.97242e+07	5.63245e+07	4.82394e+07	4.08537e+07	2.84677e+07	5.44181e+07	5.18551e+07	5.20511e+07	6.63451e+06	5.60814e+07	4.55764e+07	2.44186e+07	2.68426e+07	2.33162e+07	2.2915e+07	2.28379e+07
	327.116	326.109	15.326	8.6724e+07	DDA for preferred ion	[M-H]-1	8.02864e+07	8.19799e+07	1.67939e+07	6.37045e+07	6.99899e+06	5.65802e+07	5.1949e+07	6.34975e+07	3.15237e+07	2.58253e+07	2.67592e+07	2.68123e+07	2.39892e+07	2.30761e+07	2.34978e+07	2.38507e+07				3.49529e+06	7.65578e+07	4.53999e+07	3.0005e+07				4.58896e+07	4.79147e+07	4.88693e+07	3.88025e+07	3.797e+07	2.72037e+07	4.38494e+07	4.45719e+07	4.26524e+07	7.89418e+06	4.20267e+07	3.85206e+07	2.51544e+07	2.45043e+07	2.42194e+07	2.34392e+07	2.35093e+07
	218.189	219.196	3.49	8.67194e+07	DDA for preferred ion	[M+H]+1	9.63498e+06	1.09221e+07	5.5472e+06	8.72944e+06	3.31326e+06	7.86354e+06	8.31743e+06	9.35816e+06	4.52671e+06	3.28201e+06	3.60661e+06	3.51568e+06	3.27519e+06	2.96185e+06	3.38545e+06	2.8013e+06					6.45669e+06	4.38123e+06	2.91028e+06	8.67194e+07	6.65324e+07	6.98367e+07	1.15306e+07	2.02488e+07	9.35536e+06	1.29108e+07	1.16007e+07	8.76054e+06	1.46151e+07	1.18642e+07	1.17009e+07	1.4785e+06	1.31124e+07	1.38236e+07	3.96305e+06	4.00386e+06	3.68425e+06	3.61048e+06	3.70448e+06
	310.181	309.174	3.155	8.58854e+07	DDA for preferred ion	[M-H]-1	1.04457e+07	1.10605e+07	2.43993e+07	3.38487e+07	7.79714e+06	3.1484e+07	2.53351e+07	2.09715e+07	3.06321e+07	1.2737e+07	7.00325e+06	7.47857e+06	1.34988e+07	1.44115e+07	8.97086e+06	1.18969e+07		8.1891e+06			3.04157e+07	2.66807e+07	1.94891e+07	2.12173e+07	8.58854e+07	2.0824e+07	3.2048e+07	1.83258e+07	1.55493e+07	1.39511e+07	1.86717e+07	1.83497e+07	6.77708e+06	1.98715e+07	2.12944e+07	4.90859e+06	1.34941e+07	3.42664e+07	7.35214e+06	7.00976e+06	5.15054e+06	1.04903e+07	1.03321e+07
	186.161	185.154	3.454	8.57532e+07	DDA for preferred ion	[M-H]-1	7.87436e+07	8.57532e+07	1.05595e+07	4.04856e+07	5.45358e+06	6.45146e+07	5.27702e+07	4.60555e+07	1.28427e+07	9.91954e+06	1.50276e+07	1.24845e+07	1.75156e+07	1.17318e+07	1.2539e+07	1.25069e+07					6.55209e+07	4.7311e+07	3.45685e+07	3.27812e+07	3.65503e+07	3.21016e+07	4.08819e+07	7.35683e+07	3.57963e+07	3.93797e+07	4.69545e+07	3.22492e+07	3.83198e+07	4.39758e+07	3.07319e+07	6.2904e+06	3.66243e+07	4.7469e+07	9.11305e+06	1.33048e+07	1.16895e+07	9.60369e+06	1.42263e+07
	193.074	192.066	6.507	8.54902e+07	DDA for preferred ion	[M-H]-1	8.54902e+07	7.50687e+07	1.72919e+07	6.71011e+07	1.2153e+07	3.35472e+07	5.76974e+07	5.61316e+07	3.82376e+07	3.26676e+07	3.33635e+07	3.4431e+07	3.341e+07	3.09281e+07	3.16544e+07	3.17087e+07		1.82292e+07	1.84028e+07	1.82605e+07	7.68698e+07	6.49648e+07	4.95323e+07				6.82218e+07	7.97058e+07	6.53168e+07	4.5596e+07	4.03731e+07	4.51525e+07	4.09423e+07	6.83463e+07	4.21076e+07	1.02644e+07	4.64167e+07	4.13128e+07	3.1958e+07	3.19266e+07	3.01071e+07	3.19076e+07	2.78085e+07
	122.037	121.029	6.552	8.5463e+07	DDA for preferred ion	[M-H]-1	5.8679e+07	6.61692e+07	1.40433e+07	5.75825e+07	1.25799e+07	5.56498e+07	7.83026e+07	6.51131e+07	4.12891e+07	3.1884e+07	3.3389e+07	3.12296e+07	2.99612e+07	3.02578e+07	3.19422e+07	2.89919e+07			1.50412e+07	1.28166e+07	7.41478e+07	6.41411e+07	4.58035e+07	3.17371e+07	3.04926e+07	3.18878e+07	6.88229e+07	8.5463e+07	6.95161e+07	6.28582e+07	5.97639e+07	4.58608e+07	5.41019e+07	7.08323e+07	5.24456e+07	1.01831e+07	5.85019e+07	5.68725e+07	3.05732e+07	3.01153e+07	3.21692e+07	2.92886e+07	2.99215e+07
	765.553	766.56	2.987	8.416e+07	DDA for preferred ion	[M+H]+1	6.56321e+07	3.2643e+07	3.80249e+07	5.29347e+07	2.57045e+07	3.3977e+06	5.11308e+06	5.9769e+07	2.5359e+07	2.39993e+07	2.44701e+07	2.43792e+07	2.77717e+07	2.48487e+07	2.45729e+07	2.21724e+07					5.4322e+06	3.16178e+06	4.14143e+06				4.9461e+07	2.43504e+07	4.914e+07	1.42982e+07	4.83221e+07	7.37951e+07	2.86277e+07	7.74857e+07	8.416e+07	1.66124e+07	1.18026e+07	1.53719e+07	2.52446e+07	2.67463e+07	2.53249e+07	2.36264e+07	2.67522e+07
	198.815	197.807	14.646	8.38738e+07	DDA for preferred ion	[M-H]-1	4.23271e+07	3.6459e+07	3.56313e+07	4.07456e+07	2.49977e+07	3.91402e+07	3.44639e+07	3.91275e+07	3.26749e+07	3.59075e+07	3.38627e+07	3.34741e+07	2.97928e+07	2.82551e+07	2.79011e+07	3.01442e+07		3.85969e+07	3.62076e+07	4.44851e+07	3.2415e+07	3.94073e+07	3.44688e+07				2.90539e+07	3.56185e+07	3.06354e+07	2.67342e+07	3.4739e+07	1.8471e+07	2.65479e+07	2.74871e+07	2.1143e+07	2.6818e+07	2.60894e+07	2.18256e+07	3.02858e+07	2.72591e+07	2.68082e+07	2.55686e+07	2.52459e+07
	215.152	216.16	4.561	8.38088e+07	DDA for preferred ion	[M+H]+1	3.91097e+07	2.24914e+07	9.55679e+06	3.16214e+07	1.11037e+07	1.25735e+07	1.10802e+07	2.20596e+07	7.8864e+06	4.00658e+06	4.49081e+06	4.86588e+06	895561	4.36206e+06	3.91503e+06	3.87917e+06	1.26029e+07		7.19569e+06	7.80081e+06	1.14082e+07	9.65134e+06	7.44328e+06		5.58999e+06	9.09052e+06	7.96254e+06	9.89157e+06	1.78103e+07	1.10352e+07	1.10238e+07	5.68623e+07	8.86664e+06	8.38088e+07	1.06536e+07	6.01624e+06	9.56464e+06	1.04225e+07	4.99543e+06	6.43826e+06	5.83872e+06	3.00378e+06	6.45793e+06
	122.037	123.044	13.388	8.33416e+07	DDA for preferred ion	[M+H]+1	6.21566e+07	7.46573e+07	1.76833e+07	5.20632e+07	8.50593e+06	3.26293e+07	4.58275e+07	4.07682e+07	3.09044e+07	2.92085e+07	2.65792e+07	2.56303e+07	2.52217e+07	2.33023e+07	2.32515e+07	2.35798e+07		3.2492e+07	3.00913e+07	2.89355e+07	7.77403e+07	5.92894e+07	4.12828e+07				4.56221e+07	5.69427e+07	4.85561e+07	3.42506e+07	3.24327e+07	2.92652e+07	3.80797e+07	4.66328e+07	3.42766e+07	8.19721e+06	4.39542e+07	3.53561e+07	2.45871e+07	2.39287e+07	2.42006e+07	2.33483e+07	2.14637e+07
	381.008	382.015	5.302	8.31338e+07	DDA for preferred ion	[M+H]+1	6.37321e+07	2.46384e+07	6.37576e+07	6.13961e+07	7.41642e+07	4.93722e+07	5.29266e+07	6.85989e+07	7.56277e+07	6.51256e+07	6.03188e+07	7.45314e+07	5.21963e+07	4.90069e+07	4.83037e+07	4.3207e+07					6.87653e+07	6.00119e+07	4.96573e+07				4.75807e+07	5.47093e+07	5.0207e+07	4.26444e+07	4.2367e+07	4.33364e+07	4.26405e+07	5.41389e+07	4.54417e+07	5.02486e+07	5.1454e+07	4.44087e+07	5.2463e+07	4.84645e+07	5.1189e+07	4.87548e+07	4.8516e+07
	243.985	242.978	25.504	8.28638e+07	DDA for preferred ion	[M-H]-1	6.36976e+07	6.29556e+07	7.54928e+07	6.36242e+07	7.69579e+07	7.35514e+07	6.64741e+07	6.69461e+07	7.0227e+07	6.94848e+07	7.07244e+07	7.34853e+07	6.3941e+07	6.16945e+07	6.17355e+07	6.13202e+07		8.17866e+07	8.28638e+07		6.8441e+07	6.56732e+07	5.60878e+07	6.52762e+07			6.55494e+07	5.41261e+07	6.49197e+07	5.96368e+07	6.26764e+07	6.26356e+07	6.11893e+07	5.45708e+07	5.78873e+07	5.93397e+07	6.27273e+07	5.87801e+07	6.06359e+07	5.65668e+07	6.28476e+07	6.19242e+07	6.08359e+07
	303.54	606.074	15.761	8.28098e+07	DDA for preferred ion	[2M-H]-1	9.37146e+07	9.41981e+07	1.38383e+07	6.74013e+07	1.04092e+07	6.20873e+07	6.6543e+07	6.93151e+07	4.99755e+07	4.13503e+07	4.02263e+07	4.06532e+07	4.21823e+07	3.98252e+07	4.08817e+07	3.84685e+07					7.80315e+07	5.15106e+07	3.9142e+07				6.33087e+07	7.01944e+07	7.11145e+07	7.52013e+07	7.35242e+07	5.33994e+07	7.57499e+07	6.95924e+07	8.28098e+07	6.83887e+06	7.31956e+07	7.40297e+07	4.38433e+07	4.12517e+07	4.00035e+07	4.14812e+07	3.75836e+07
	150.052	149.045	12.853	8.2442e+07	No MS2	[M-H]-1	6.59244e+07	8.2442e+07	1.30394e+07	7.83024e+07	1.52582e+07	6.98233e+07	6.39063e+07	7.70317e+07	5.60915e+07	4.36482e+07	4.26159e+07	4.50243e+07	4.55187e+07	4.25062e+07	4.24931e+07	4.18566e+07					7.62921e+07	8.01049e+07	5.86587e+07				5.84574e+07	7.24888e+07	6.72079e+07	7.67015e+07	7.44398e+07	6.17427e+07	7.49139e+07	7.28559e+07	7.81109e+07	1.06879e+07	7.43775e+07	8.04041e+07	4.49283e+07	4.52789e+07	4.18314e+07	4.44075e+07	4.11571e+07
	133.074	134.081	12.461	8.22523e+07	DDA for preferred ion	[M+H]+1	6.76811e+07	7.05592e+07	1.43094e+07	4.83673e+07	1.1343e+07	5.1264e+07	5.48073e+07	5.36827e+07	3.43511e+07	3.10207e+07	3.2711e+07	3.12881e+07	3.22978e+07	3.05716e+07	3.15474e+07	3.1829e+07					6.22076e+07	4.07033e+07	1.24235e+07		3.20777e+07	1.93861e+07	5.90943e+07	4.40394e+07	5.42721e+07	3.6853e+07	5.69851e+07	5.64486e+07	8.22523e+07	4.12915e+07	5.97213e+07	8.22771e+06	7.07299e+07	6.09859e+07	3.12196e+07	3.13742e+07	3.16535e+07	3.11251e+07	2.99004e+07
NICOTINATE	123.032	122.025	6.708	8.1553e+07	DDA for preferred ion	[M-H]-1	4.72289e+07	4.66074e+07	1.91887e+07	4.88784e+07	1.07116e+07	2.16715e+07	3.30843e+07	3.16477e+07	2.71759e+07	2.05704e+07	2.35556e+07	2.28863e+07	1.91397e+07	2.09396e+07	2.10354e+07	2.1771e+07					8.1553e+07	6.22403e+07	3.80754e+07				3.86199e+07	4.24518e+07	3.87046e+07	2.72185e+07	2.35073e+07	2.4366e+07	2.79297e+07	3.58175e+07	2.65231e+07	8.18903e+06	3.18344e+07	2.70693e+07	1.75243e+07	1.94725e+07	2.00476e+07	2.05843e+07	2.0358e+07
	130.075	131.082	13.577	8.15368e+07	No MS2	[M+H]+1	3.44549e+07	6.41739e+07	3.61362e+07	3.70335e+07	3.47738e+07	2.48087e+07	4.12167e+07	3.75317e+07	4.58502e+07	4.72114e+07	4.953e+07	2.83137e+07	4.41612e+07	3.78425e+07	4.27999e+07	4.16449e+07					5.62936e+07	4.54122e+07	3.66223e+07				5.20783e+07	8.15368e+07	2.79525e+07	4.25597e+07	1.81322e+07	4.33126e+07	4.49681e+07	4.51019e+07	4.69194e+07	2.98604e+07	6.14693e+07	3.84411e+07	5.20069e+07	6.07618e+07	2.95325e+07	3.14839e+07	3.1534e+07
	461.205	462.212	3.804	8.15079e+07	DDA for preferred ion	[M+H]+1	7.98329e+07	8.03783e+07	9.05809e+06	5.68648e+07	5.11076e+06	6.87908e+07	6.91782e+07	6.2631e+07	4.92561e+07	4.21747e+07	4.02367e+07	3.95993e+07	4.28315e+07	3.96261e+07	4.15809e+07	3.85674e+07					6.55753e+07	5.36377e+07	3.73882e+07				5.55212e+07	6.03262e+07	6.78513e+07	7.50273e+07	7.25485e+07	4.81763e+07	7.88e+07	6.03478e+07	7.55961e+07	6.93874e+06	7.50204e+07	8.15079e+07	4.33697e+07	4.12307e+07	3.98163e+07	4.07925e+07	3.91632e+07
	310.177	309.17	3.376	8.04991e+07	DDA for preferred ion	[M-H]-1	2.87655e+07	4.50843e+07	1.58619e+07	2.08436e+07	8.86459e+06	1.97468e+07	1.16423e+07	1.45259e+07	8.92323e+06	1.49922e+06	4.92369e+06	4.58575e+06	6.18766e+06	4.86201e+06	4.58812e+06	3.94278e+06					8.01187e+07	6.04057e+07	3.92563e+07	1.21743e+07	1.15823e+07	1.89407e+07	1.99927e+07	2.74287e+07	1.93548e+07	2.8506e+07	1.45371e+07	5.09018e+06	2.28776e+07	1.26701e+07	1.08044e+07	6.34905e+06	1.95929e+07	1.52586e+07	8.13591e+06	5.94364e+06	5.5685e+06	5.14964e+06	6.51869e+06
	387.247	388.254	4.138	8.02628e+07	DDA for preferred ion	[M+H]+1	2.06238e+07	4.29086e+07	9.43287e+06	2.16285e+07	3.63561e+06	1.4481e+07	1.80495e+07	1.82426e+07	1.42621e+07	1.23194e+07	9.34916e+06	1.07494e+07	1.0864e+07	9.06426e+06	7.04585e+06	8.64504e+06		1.04489e+07	1.1951e+07	9.70516e+06	4.45668e+07	3.31995e+07	2.3133e+07		3.21394e+07		1.81633e+07	2.30276e+07	2.02172e+07	8.02628e+07	1.70694e+07	1.97892e+07	2.14456e+07	2.91767e+07	2.07572e+07	2.04305e+06	1.70397e+07	1.73593e+07	1.05375e+07	9.23653e+06	8.39763e+06	9.70627e+06	7.3646e+06
	867.547	434.781	3.025	8.01851e+07	No MS2	[M+2H]+2	3.11214e+07	1.8035e+07	9.49565e+06	2.68703e+07	1.16086e+07	7.52266e+07	8.01851e+07	5.32429e+07	5.55289e+07	4.38562e+07	4.21819e+07	4.31227e+07	4.61583e+07	4.31752e+07	4.32994e+07	4.16139e+07					1.85016e+06	7.38216e+06	6.8518e+06	8.52852e+06	4.93461e+06	7.88856e+06	5.21465e+07	3.92419e+07	5.37411e+07	6.37714e+07	6.14452e+07	4.4753e+07	6.67002e+07	5.47995e+07	5.9874e+07	7.55427e+06	7.00018e+07	5.84539e+07	4.71998e+07	4.90055e+07	4.2903e+07	4.27093e+07	4.91167e+07
	190.047	189.04	16.141	7.99096e+07	DDA for preferred ion	[M-H]-1	6.44333e+07	6.91529e+07	1.39955e+07	5.21326e+07	9.0511e+06	3.90831e+07	4.9546e+07	4.83132e+07	3.6213e+07	3.15662e+07	3.28992e+07	3.21613e+07	3.23596e+07	3.07546e+07	3.15106e+07	3.17581e+07					6.05679e+07	5.66305e+07	5.1314e+07				4.40603e+07	6.06589e+07	4.95265e+07	4.41457e+07	3.97626e+07	3.59927e+07	4.52391e+07	5.12597e+07	4.36845e+07	9.9504e+06	4.9922e+07	4.1391e+07	3.21077e+07	3.19942e+07	3.13352e+07	3.14763e+07	2.94398e+07
	539.419	540.427	3.014	7.95261e+07	DDA for preferred ion	[M+H]+1	7.95261e+07	3.45034e+07	2.36485e+07	7.25847e+07	1.31762e+07	1.16714e+07	1.70128e+07	4.36754e+07	2.28383e+07	2.21914e+07	2.25214e+07	2.19734e+07	2.67171e+07	2.29095e+07	2.1634e+07	2.08713e+07					1.48609e+07	1.61302e+07	1.734e+07				4.50679e+07	1.13973e+07	3.12104e+07	2.24828e+07	3.42403e+07	5.04969e+07	1.95593e+07	6.73703e+07	4.5885e+07	7.3246e+06	1.53069e+07	1.31331e+07	1.76213e+07	2.19727e+07	2.21236e+07	2.21624e+07	2.40944e+07
	761.52	760.512	3.045	7.91874e+07	DDA for preferred ion	[M-H]-1	7.91874e+07	3.33612e+07	2.7399e+07	5.93409e+07	1.96805e+07	6.33545e+06	9.09964e+06	6.16431e+07	2.34181e+07	2.43361e+07	2.45018e+07	2.3575e+07	2.84239e+07	2.56458e+07	2.38817e+07	2.17229e+07					1.71822e+07	1.61507e+07	1.46551e+07				4.23975e+07	1.8799e+07	3.66719e+07	1.71547e+07	3.74353e+07	5.35348e+07	2.07639e+07	5.61604e+07	5.01417e+07	1.33192e+07	1.40174e+07	1.1755e+07	2.41489e+07	2.57201e+07	2.37535e+07	2.19481e+07	2.4519e+07
	237.085	236.077	14.902	7.87065e+07	DDA for preferred ion	[M-H]-1	3.33124e+07	7.87065e+07	1.72791e+07	2.96216e+07	8.07988e+06	2.46647e+07	2.24391e+07	2.62052e+07	2.52994e+07	2.17562e+07	1.99293e+07	1.99549e+07	7.46553e+06	1.53279e+07	1.64833e+07	1.68044e+07					4.96968e+07	3.96721e+07	2.73413e+07				3.1123e+07	7.15934e+07	2.07588e+07	3.0764e+07	2.224e+07	2.88953e+07	3.02455e+07	3.0657e+07	2.6616e+07	4.80107e+06	3.78691e+07	2.6212e+07	1.53204e+07	1.7434e+07	1.65522e+07	1.78712e+07	1.54846e+07
	147.09	148.097	10.301	7.839e+07	DDA for preferred ion	[M+H]+1	6.52031e+07	6.59367e+07	2.98573e+07	6.54231e+07	3.25201e+07	7.94452e+07	7.01109e+07	7.24519e+07	7.72257e+07	6.54535e+07	6.41307e+07	6.49916e+07	7.96054e+07	6.58442e+07	6.50508e+07	6.40006e+07					7.38838e+07	6.44777e+07	5.54213e+07				7.0025e+07	7.72452e+07	7.08915e+07	7.69246e+07	7.30204e+07	6.09329e+07	6.86553e+07	7.62003e+07	7.29558e+07	2.76712e+07	7.90024e+07	7.89324e+07	6.17676e+07	6.42585e+07	6.47135e+07	6.38253e+07	6.30504e+07
	228.148	229.155	12.768	7.83073e+07	DDA for preferred ion	[M+H]+1	5.98287e+07	7.27013e+07	1.76469e+07	5.25509e+07	1.03531e+07	3.31105e+07	4.84282e+07	3.9423e+07	3.65306e+07	3.1124e+07	3.0868e+07	3.0175e+07	3.26378e+07	3.04493e+07	3.17434e+07	3.15897e+07					7.72704e+07	6.77529e+07	4.88416e+07				5.05237e+07	6.47664e+07	4.80087e+07	3.15762e+07	3.67147e+07	3.34484e+07	3.39751e+07	4.42531e+07	3.86012e+07	1.15538e+07	4.6047e+07	3.76103e+07	3.46695e+07	3.48526e+07	3.01308e+07	2.97944e+07	3.02286e+07
	299.21	300.217	4.855	7.8219e+07	DDA for preferred ion	[M+H]+1	8.06965e+07	7.96979e+07	1.6828e+07	6.50334e+07	1.38613e+07	6.75841e+07	6.42742e+07	6.35952e+07	5.09683e+07	4.1259e+07	4.00236e+07	3.91065e+07	4.16802e+07	3.90936e+07	4.10028e+07	3.92458e+07					7.49061e+07	6.37883e+07	4.50049e+07				6.74153e+07	4.39674e+07	7.46293e+07	7.48934e+07	7.8219e+07	6.41142e+07	6.69242e+07	6.98332e+07	6.88716e+07	1.01119e+07	5.03521e+07	6.36075e+07	4.3744e+07	4.06373e+07	3.95465e+07	4.06346e+07	3.7242e+07
	572.354	287.184	11.849	7.78631e+07	DDA for other ion	[M+2H]+2	6.37817e+07	7.46139e+07	2.57981e+07	6.98856e+07	2.27356e+07	7.59238e+07	7.58366e+07	7.45483e+07	7.79081e+07	6.58872e+07	6.57316e+07	6.54221e+07	6.49821e+07	6.22855e+07	6.1838e+07	6.34881e+07		6.47605e+07		6.78154e+07	6.67311e+07	7.03661e+07	5.90854e+07				7.41492e+07	7.48394e+07	7.78631e+07	7.36571e+07	6.80356e+07	5.65404e+07	6.9312e+07	7.64827e+07	6.75e+07	1.79774e+07	8.03318e+07	7.82107e+07	6.07313e+07	6.34438e+07	6.41531e+07	6.75768e+07	6.24851e+07
	218.09	219.098	14.858	7.76678e+07	DDA for preferred ion	[M+H]+1	7.76678e+07	5.5229e+07	1.40924e+07	3.05121e+07	6.50777e+06	2.9465e+07	2.82651e+07	3.05058e+07	9.7736e+06	7.33745e+06	6.40798e+06	6.73827e+06	7.67218e+06	6.71314e+06	5.00085e+06	6.48685e+06					4.19805e+07	2.56422e+07	2.0024e+07				3.94643e+07	4.09644e+07	1.68193e+07	3.82285e+07	2.99723e+07	2.60914e+07	3.5036e+07	3.52536e+07	3.04626e+07	4.36783e+06	3.35065e+07	2.98309e+07	1.18514e+06	6.30988e+06	5.01994e+06	6.39063e+06	5.82998e+06
	74.0366	73.0293	8.921	7.76195e+07	DDA for other ion	[M-H]-1	5.1611e+07	6.21122e+07	1.38687e+07	3.26553e+07	9.0217e+06	6.11241e+07	7.18363e+07	5.68451e+07	2.88421e+07	1.81099e+07	2.20628e+07	2.24773e+07	2.15502e+07	2.05796e+07	2.18841e+07	2.22905e+07					7.12391e+07	5.19614e+07	4.07565e+07	3.55632e+07	5.85599e+07		4.82531e+07	5.00461e+07	5.06277e+07	4.56702e+07	5.80818e+07	4.25796e+07	6.17683e+07	6.11696e+07	7.34336e+07	7.48426e+06	6.35997e+07	6.6638e+07	2.38442e+07	2.39857e+07	2.29675e+07	2.10623e+07	2.38071e+07
	236.163	237.17	4.011	7.73266e+07	DDA for preferred ion	[M+H]+1	4.07419e+07	4.66501e+07	1.58033e+07	2.52371e+07	8.06767e+06	3.99835e+07	3.22713e+07	2.55053e+07	3.059e+07	2.53007e+07	2.60995e+07	2.67956e+07	2.3722e+07	2.32302e+07	2.31775e+07	2.30559e+07	6.75147e+07				7.73266e+07	5.15934e+07	4.24715e+07	2.62356e+07	2.40728e+07		3.62413e+07	3.66471e+07	3.85747e+07	4.11537e+07	3.75155e+07	3.07802e+07	4.2921e+07	2.42242e+07	3.33737e+07	6.81935e+06	3.94422e+07	3.20958e+07	2.49301e+07	2.43622e+07	2.48727e+07	2.47226e+07	2.33023e+07
	254.036	253.028	4.599	7.72654e+07	DDA for preferred ion	[M-H]-1	7.72654e+07	7.21542e+07	1.31633e+07	5.99895e+07	5.60992e+06	6.48709e+07	5.47141e+07	5.98848e+07	1.99073e+07	1.30041e+07	1.32329e+07	1.3819e+07	1.24717e+07	1.17976e+07	7.95706e+06	1.25383e+07					6.63753e+07	4.81839e+07	3.38964e+07				4.89972e+07	5.44662e+07	5.23288e+07	4.73097e+07	5.31746e+07	4.18627e+07	5.55493e+07	5.95112e+07	5.83084e+07	6.24434e+06	5.64062e+07	5.31397e+07	1.31215e+07	1.21414e+07	1.29447e+07	1.38129e+07	1.30568e+07
	241.07	242.077	15.368	7.70588e+07	DDA for preferred ion	[M+H]+1	4.80652e+07	7.12164e+07	1.78081e+07	3.74747e+07	8.93153e+06	2.5619e+07	4.1611e+07	3.19584e+07	3.10719e+07	2.57853e+07	2.90469e+07	2.82839e+07	2.45937e+07	2.3487e+07	2.32732e+07	2.34486e+07		1.5003e+07			6.83695e+07	5.55398e+07	4.1323e+07				4.09127e+07	5.35995e+07	4.28684e+07	3.04632e+07	2.50821e+07	2.47638e+07	2.94668e+07	3.55882e+07	2.48273e+07	7.24396e+06	3.53809e+07	2.87863e+07	2.50181e+07	2.5074e+07	2.4857e+07	2.67567e+07	2.24012e+07
	342.167	341.16	4.403	7.70102e+07	DDA for preferred ion	[M-H]-1	5.28976e+07	7.70102e+07	5.40913e+06	3.35573e+07	5.36583e+06	1.63965e+07	1.01011e+07	1.03989e+07	6.89384e+06	3.54556e+06	3.60406e+06	4.4844e+06	8.15205e+06	4.15831e+06	4.32392e+06	3.3337e+06			4.92249e+06		4.62661e+07	3.69311e+07	2.59411e+07	8.61498e+06	2.02266e+07		2.00863e+07	3.81991e+07	3.3667e+07	3.58487e+07	2.70993e+07	2.05796e+07	2.82048e+07	3.34206e+07	1.6366e+07	3.11005e+06	1.70934e+07	1.93863e+07	3.43693e+06	4.66804e+06	4.58762e+06	4.12857e+06	4.53655e+06
	150.116	151.123	7.362	7.67255e+07	DDA for preferred ion	[M+H]+1	6.07218e+07	7.67255e+07	1.58191e+07	5.51123e+07	8.15704e+06	2.84515e+07	4.60614e+07	3.43493e+07	3.36383e+07	2.64957e+07	2.76731e+07	2.80071e+07	2.92838e+07	2.95491e+07	2.7155e+07	2.65902e+07					7.23221e+07	5.85047e+07	4.10524e+07				4.61763e+07	5.76223e+07	4.70715e+07	3.47589e+07	3.21425e+07	3.0844e+07	3.58696e+07	4.45266e+07	3.45509e+07	9.91511e+06	4.33133e+07	3.53762e+07	2.69236e+07	2.62478e+07	2.75933e+07	2.69796e+07	2.49385e+07
	261.158	262.165	9.991	7.67187e+07	DDA for preferred ion	[M+H]+1	7.67187e+07	7.30917e+07	1.64446e+07	5.22924e+07	7.5508e+06	5.75489e+07	4.31359e+07	5.8565e+07	1.64261e+07	1.09369e+07	9.53607e+06	9.52507e+06	1.19395e+07	1.05016e+07	1.90236e+06	9.3121e+06					6.19619e+07	4.88254e+07	3.51796e+07				5.36637e+07	5.31978e+07	6.61987e+07	5.52673e+07	6.03675e+07	3.96033e+07	5.80736e+07	5.54003e+07	6.06577e+07	3.94843e+06	5.37963e+07	5.85823e+07	8.68614e+06	1.85373e+06	7.92247e+06	8.98094e+06	9.13906e+06
	699.521	700.529	3.243	7.6673e+07	DDA for other ion	[M+H]+1	8.29676e+07	4.5358e+07	4.63386e+07	5.11625e+07	2.61972e+07	8.11555e+06	1.71565e+07	5.81145e+07	2.57445e+07	2.06125e+07	2.16034e+07	2.10431e+07	2.06249e+07	2.02585e+07	1.97002e+07	2.00412e+07					4.43377e+07	3.98715e+07	3.14606e+07				5.24594e+07	3.03775e+07	5.50778e+07	2.53614e+07	5.61249e+07	7.6673e+07	3.09399e+07	8.30603e+07	6.20178e+07	2.39562e+07	1.97221e+07	1.0465e+07	1.7614e+07	1.97617e+07	1.97172e+07	1.95854e+07	1.94413e+07
	263.127	264.135	4.341	7.64014e+07	DDA for preferred ion	[M+H]+1	5.06348e+07	6.44935e+07	1.69859e+07	3.89827e+07	8.51314e+06	2.33379e+07	4.95622e+07	4.03521e+07	3.13096e+07	2.17892e+07	2.41911e+07	2.36405e+07	2.21623e+07	2.42325e+07	2.32252e+07	2.24539e+07					7.37177e+07	6.06455e+07	4.53487e+07				4.49633e+07	5.66199e+07	4.64936e+07	3.65653e+07	3.16622e+07	3.10157e+07	3.64668e+07	4.54086e+07	3.69854e+07	8.32602e+06	4.29286e+07	3.4421e+07	2.45235e+07	2.42942e+07	2.47668e+07	2.36128e+07	2.35369e+07
	178.121	179.128	4.088	7.62215e+07	DDA for preferred ion	[M+H]+1	6.46565e+07	7.62215e+07	1.31449e+07	4.18044e+07	9.84139e+06	5.25778e+07	4.63418e+07	3.86621e+07	1.38371e+07	1.08205e+07	1.11625e+07	1.05225e+07	1.27182e+07	1.13439e+07	1.38901e+07	1.01446e+07	1.49201e+07	1.31248e+07	1.36419e+07	1.26897e+07	7.11671e+07	5.18858e+07	3.68141e+07	6.03281e+07	6.69437e+07	5.32131e+07	5.27888e+07	5.59182e+07	5.85217e+07	5.19622e+07	6.44489e+07	3.86457e+07	7.00458e+07	5.44327e+07	5.03056e+07	1.40696e+07	5.83371e+07	5.13054e+07	1.62163e+07	1.12132e+07	1.54558e+07	1.03086e+07	1.11656e+07
	192.027	191.019	17.72	7.56147e+07	No MS2	[M-H]-1	7.78059e+07	8.44624e+07	1.20155e+07	7.19137e+07	8.46389e+06	5.06921e+07	7.56147e+07	6.75714e+07	3.45489e+07	2.80669e+07	3.24046e+07	3.18011e+07	3.47087e+07	2.70281e+07	3.34937e+07	2.93263e+07					5.63709e+07	4.19188e+07	2.74957e+07				5.70367e+07	5.85365e+07	5.7383e+07	4.89283e+07	4.14902e+07	4.48255e+07	5.2162e+07	5.88009e+07	5.06541e+07	7.34888e+06	5.41453e+07	4.91578e+07	2.95537e+07	2.91062e+07	2.92238e+07	2.72767e+07	2.75479e+07
	117.058	118.065	9.98	7.5554e+07	DDA for preferred ion	[M+H]+1	5.95304e+07	7.21435e+07	1.8062e+07	4.65248e+07	8.81048e+06	2.6177e+07	4.18379e+07	3.63062e+07	3.11257e+07	2.24668e+07	2.35724e+07	2.42107e+07	2.04377e+07	2.08395e+07	2.1567e+07	2.24259e+07		2.5429e+07	2.57766e+07	2.53571e+07	7.3514e+07	5.5727e+07	3.62508e+07				4.1405e+07	5.37351e+07	4.35119e+07	2.91449e+07	2.63494e+07	2.45396e+07	2.97737e+07	3.84939e+07	2.87669e+07	7.81902e+06	3.33801e+07	2.84516e+07	1.85698e+07	1.88242e+07	1.92617e+07	2.12492e+07	2.0165e+07
	75.0685	76.0758	10.621	7.5372e+07	No MS2	[M+H]+1	6.08505e+07	7.33892e+07	1.42667e+07	5.09184e+07	9.03318e+06	3.86208e+07	4.93721e+07	4.47623e+07	3.57823e+07	3.11725e+07	3.32527e+07	3.11178e+07	3.2505e+07	3.10599e+07	3.12434e+07	3.15164e+07					7.49874e+07	6.04709e+07	4.31569e+07				5.15645e+07	5.48145e+07	5.44032e+07	4.37941e+07	3.84644e+07	3.50027e+07	4.44717e+07	4.81242e+07	4.29388e+07	1.05586e+07	5.08225e+07	4.20947e+07	3.23905e+07	3.17297e+07	3.15964e+07	3.20049e+07	2.96928e+07
	80.9617	79.9544	10.951	7.49819e+07	DDA for preferred ion	[M-H]-1	6.6936e+07	7.03543e+07	8.27339e+06	4.87822e+07	1.04775e+07	5.39602e+07	6.09536e+07	5.21419e+07	5.10768e+07	4.4104e+07	4.4497e+07	4.35556e+07	4.50137e+07	4.43685e+07	4.18109e+07	3.92633e+07		4.56037e+07			6.21948e+07	5.12846e+07	3.67681e+07				6.08986e+07	7.49819e+07	5.50566e+07	5.52676e+07	4.60654e+07	2.39621e+07	5.46707e+07	5.32919e+07	5.01932e+07	7.64594e+06	5.95502e+07	6.0438e+07	4.3601e+07	4.38207e+07	3.95836e+07	3.63779e+07	3.9843e+07
	158.069	157.061	12.103	7.42345e+07	DDA for preferred ion	[M-H]-1	4.48597e+07	5.54206e+07	1.26159e+07	3.60108e+07	7.12385e+06	3.4912e+07	4.10167e+07	3.7033e+07	3.34006e+07	2.74651e+07	2.90302e+07	2.87418e+07	3.25852e+07	2.93304e+07	3.00608e+07	2.91716e+07					7.42345e+07	4.64379e+07	4.22821e+07				3.9057e+07	4.55548e+07	3.8934e+07	3.38456e+07	3.27504e+07	2.84737e+07	3.54843e+07	3.95915e+07	3.48157e+07	7.03594e+06	3.92062e+07	3.33487e+07	2.85886e+07	2.93616e+07	2.99114e+07	2.85919e+07	2.70352e+07
	445.211	446.218	3.516	7.4196e+07	DDA for preferred ion	[M+H]+1	3.30066e+07	3.88602e+07	9.30093e+06	3.01899e+07	8.00372e+06	5.56292e+07	6.23664e+07	4.00465e+07	3.90075e+07	4.02761e+07	3.83723e+07	3.38547e+07	3.9486e+07	3.89386e+07	4.01946e+07	3.62588e+07					2.85412e+07	2.62214e+07	1.97201e+07			3.84565e+07	3.40758e+07	3.99681e+07	3.38675e+07	5.07004e+07	4.61472e+07	3.51669e+07	5.53355e+07	4.76092e+07	3.66866e+07	6.52741e+06	7.4196e+07	5.78692e+07	4.26883e+07	4.3992e+07	3.82762e+07	3.70032e+07	3.87191e+07
	1164.74	583.378	3.083	7.40647e+07	DDA for other ion	[M+2H]+2	3.8345e+07	2.71655e+07	5.40916e+06	3.05347e+07	6.06555e+06	3.03268e+07	3.75634e+07	4.18534e+07	2.84987e+07	2.63847e+07	2.71706e+07	2.76215e+07	2.79408e+07	2.67461e+07	2.73048e+07	2.34671e+07					2.51616e+07	2.12821e+07	1.57931e+07				1.92785e+07	1.68553e+07	2.62811e+07	3.7561e+07	4.39691e+07	4.23197e+07	3.92129e+07	4.72031e+07	3.30541e+07	1.37237e+06	3.33759e+07	2.58058e+07	2.53851e+07	2.67073e+07	2.86499e+07	2.68112e+07	2.68942e+07
	385.2	386.207	27.131	7.38409e+07	DDA for preferred ion	[M+H]+1	5.77484e+07	6.18331e+07	1.70562e+07	4.65405e+07	1.03654e+07	2.79575e+07	4.32958e+07	3.6218e+07	3.39795e+07	2.61925e+07	2.82264e+07	2.84517e+07	2.80509e+07	2.6402e+07	2.69338e+07	2.6347e+07				3.29546e+07	6.14759e+07	5.3918e+07	3.95339e+07				4.59233e+07	5.44054e+07	4.57703e+07	3.43145e+07	2.88066e+07	2.84776e+07	3.40638e+07	4.27289e+07	3.39344e+07	9.58625e+06	4.01902e+07	3.42516e+07	2.74337e+07	2.62204e+07	2.75783e+07	2.84589e+07	2.52641e+07
	181.147	182.154	4.063	7.31712e+07	DDA for preferred ion	[M+H]+1	6.0446e+07	7.31712e+07	1.26741e+07	4.97261e+07	9.09509e+06	3.20364e+07	3.58811e+07	3.89755e+07	3.19006e+07	2.44124e+07	2.46502e+07	2.2766e+07	3.6562e+07	3.56164e+07	3.65395e+07	2.67898e+07					6.46958e+07	4.90966e+07	3.85152e+07				4.82678e+07	5.6208e+07	4.80283e+07	3.85137e+07	3.69161e+07	3.32055e+07	4.11205e+07	4.61889e+07	3.9749e+07	7.64006e+06	4.47138e+07	3.87969e+07	2.89079e+07	3.08997e+07	3.01127e+07	2.98179e+07	2.81292e+07
	327.132	328.139	9.326	7.31129e+07	DDA for preferred ion	[M+H]+1	3.3049e+07	7.31129e+07	1.43806e+07	2.99269e+07	5.24112e+06	1.62197e+07	2.83348e+07	2.42362e+07	1.64743e+07	1.35299e+07	1.28245e+07	1.26547e+07	1.55414e+07	1.48075e+07	1.58313e+07	1.59286e+07			1.71903e+07		5.9722e+07	3.95653e+07	2.59959e+07				2.8598e+07	7.25951e+07	2.82257e+07	2.0399e+07	8.4764e+06	2.97834e+07	2.18409e+07	3.58734e+07	2.09324e+07	3.41827e+06	3.11702e+07	1.20744e+07	1.67118e+07	1.71974e+07	1.40027e+07	1.54726e+07	1.40885e+07
	304.117	305.125	8.739	7.2852e+07	DDA for preferred ion	[M+H]+1	3.94304e+07	6.08125e+07	1.57997e+07	3.53325e+07	8.93567e+06	2.34136e+07	3.52546e+07	3.16379e+07	2.96432e+07	2.46331e+07	2.53848e+07	2.34735e+07	2.42484e+07	2.25071e+07	2.33127e+07	2.39906e+07					5.87922e+07	5.03828e+07	3.83547e+07				3.88256e+07	7.2852e+07	3.51015e+07	3.06723e+07	1.81429e+07	2.68841e+07	2.97176e+07	3.99899e+07	2.74179e+07	5.25985e+06	3.69823e+07	3.28048e+07	2.61155e+07	2.73654e+07	2.26987e+07	2.33479e+07	2.07161e+07
	355.178	356.185	11.094	7.26673e+07	DDA for preferred ion	[M+H]+1	6.30226e+07	7.01723e+07	1.66467e+07	3.98815e+07	7.4042e+06	2.04292e+07	3.60871e+07	2.9534e+07	2.15405e+07	1.44788e+07	1.66444e+07	1.55626e+07	1.22744e+07	1.09593e+07	1.20556e+07	1.06386e+07					7.21774e+07	5.20179e+07	3.21042e+07				3.86616e+07	5.37162e+07	4.38226e+07	2.18782e+07	1.95219e+07	1.73618e+07	2.54876e+07	3.76386e+07	2.46707e+07	6.07624e+06	3.32675e+07	2.26028e+07	1.20129e+07	1.4647e+07	1.29456e+07	1.3282e+07	1.3456e+07
	368.292	367.285	3.214	7.07674e+07	DDA for preferred ion	[M-H]-1	5.88249e+07	5.46304e+07	1.53114e+07	4.24699e+07	8.39278e+06	4.50834e+07	7.07674e+07	4.24336e+07	3.24102e+07	3.01963e+07	3.2392e+07	3.14841e+07	3.5022e+07	3.14426e+07	3.10465e+07	3.11843e+07					5.13925e+07	3.92519e+07	2.85834e+07				4.34573e+07	3.87052e+07	4.03618e+07	5.34848e+07	3.80005e+07	3.25694e+07	3.63934e+07	4.65564e+07	3.96747e+07	8.70354e+06	1.4692e+07	3.69887e+07	3.12172e+07	3.18568e+07	3.1552e+07	3.11186e+07	2.92986e+07
	218.012	219.019	12.835	7.06731e+07	DDA for preferred ion	[M+H]+1	6.33403e+07	6.22779e+07	2.81888e+06	5.64235e+07	9.11039e+06	4.47947e+07	5.53159e+07	5.34707e+07	3.7849e+07	2.96649e+07	3.32411e+07	3.13605e+07	3.08855e+07	3.02371e+07	3.04046e+07	3.1258e+07		3.16889e+07	3.46735e+07	3.29845e+07	7.06731e+07	6.48177e+07	5.30034e+07				5.53393e+07	6.06732e+07	5.54977e+07	4.90214e+07	4.74459e+07	4.43879e+07	5.3918e+07	5.54589e+07	5.52705e+07	6.0886e+06	6.01974e+07	5.30306e+07	1.65401e+07	3.22936e+07	3.12052e+07	3.4367e+07	3.04421e+07
	102.047	103.054	9.981	7.04654e+07	DDA for preferred ion	[M+H]+1	5.34505e+07	6.52447e+07	1.50955e+07	3.78917e+07	6.30391e+06	2.37127e+07	3.68276e+07	3.03384e+07	2.60248e+07	1.8044e+07	1.65074e+07	1.81001e+07	1.8034e+07	1.6124e+07	1.65381e+07	1.61698e+07		2.20956e+07	2.2263e+07	2.10668e+07	6.8251e+07	5.04313e+07	3.12788e+07				3.98231e+07	5.07048e+07	4.03619e+07	2.59969e+07	2.40607e+07	2.21195e+07	2.81911e+07	3.92089e+07	2.70002e+07	1.39974e+06	3.47683e+07	2.78211e+07	1.60322e+07	1.76992e+07	1.69514e+07	1.72793e+07	1.6032e+07
	353.33	354.337	3.256	6.98255e+07	DDA for preferred ion	[M+H]+1	2.49236e+07	2.333e+07	2.9244e+07	2.43099e+07	2.60561e+07	2.69789e+07	2.78806e+07	2.86653e+07	3.60654e+07	2.84334e+07	3.46505e+07	3.0668e+07	5.3902e+07	4.85207e+06	2.7718e+07	3.70196e+07					7.78969e+06	9.26281e+06	9.16973e+06				1.76965e+07	2.40146e+07	2.52523e+07	2.65391e+07	2.54307e+07	2.86868e+07	2.62414e+07	3.90907e+07	2.76324e+07	2.44003e+07	2.94465e+07	2.40641e+07	3.07697e+07	4.59184e+07	1.22843e+07	2.4104e+07	6.98255e+07
	174.064	175.072	14.226	6.96808e+07	DDA for preferred ion	[M+H]+1	3.92935e+07	6.39173e+07	5.4574e+07	4.01832e+07	6.25857e+07	2.08541e+07	3.53255e+07	3.24585e+07	4.94775e+07	5.33323e+07	5.09417e+07	3.1522e+07	4.12767e+07	3.61433e+07	3.95238e+07	4.29865e+07			4.90347e+07	1.91232e+07	5.29259e+07	4.409e+07	3.58876e+07				4.09461e+07	6.96808e+07	2.2169e+07	3.1429e+07	1.50511e+07	3.33877e+07	3.00574e+07	3.98832e+07	3.5445e+07	4.05459e+07	4.57333e+07	2.98578e+07	5.04583e+07	6.1599e+07	3.42933e+07	3.2515e+07	3.10169e+07
	326.191	325.184	3.131	6.94312e+07	DDA for preferred ion	[M-H]-1	9.00262e+06	1.87153e+07	1.41543e+07	2.33104e+07	4.15822e+06	2.72937e+07	2.88532e+07	1.962e+07	2.04936e+07	1.61366e+07	1.13441e+07	8.1353e+06	1.05486e+07	1.07382e+07	9.18028e+06	1.04751e+07		2.93159e+07	3.80757e+07	4.90196e+07	2.68916e+07	2.50838e+07	1.17411e+07	2.81627e+07	6.94312e+07	1.35516e+07	1.19187e+07	1.39707e+07	1.19362e+07	1.46542e+07	1.53148e+07	1.3146e+07	8.66329e+06	1.86573e+07	1.67157e+07	2.21188e+06	1.16276e+07	1.66897e+07	1.06473e+07	1.02597e+07	5.46322e+06	8.82245e+06	9.90856e+06
	642.41	322.212	3.231	6.89718e+07	No MS2	[M+2H]+2	2.91724e+07	3.51887e+07	1.04862e+07	2.77602e+07	8.52636e+06	6.20487e+07	6.89718e+07	3.71105e+07	2.91107e+07	2.84246e+07	2.9197e+07	2.86577e+07	3.11804e+07	2.86544e+07	2.93991e+07	2.90618e+07					1.56228e+07	1.55762e+07	1.15055e+07			2.61318e+07	2.99679e+07	4.0097e+07	2.75824e+07	5.70131e+07	4.02229e+07	2.46464e+07	5.08763e+07	3.92083e+07	3.132e+07	8.08542e+06	5.58633e+07	5.71904e+07	2.78324e+07	3.19148e+07	3.21374e+07	3.08508e+07	2.77679e+07
	281.111	282.119	13.782	6.88794e+07	DDA for preferred ion	[M+H]+1	3.188e+07	5.62942e+07	1.13895e+07	2.81472e+07	3.63925e+06	1.58923e+07	2.39181e+07	2.75147e+07	1.43771e+07	1.10154e+07	9.49854e+06	1.17328e+07	1.1381e+07	1.0633e+07	1.11457e+07	1.04406e+07			1.31732e+07		4.45699e+07	3.21248e+07	2.32361e+07				2.0541e+07	6.88794e+07	2.10433e+07	2.24243e+07	8.80989e+06	2.80733e+07	2.30622e+07	3.59717e+07	2.11157e+07	2.77788e+06	3.41164e+07	1.334e+07	1.1898e+07	1.24382e+07	1.03385e+07	1.18164e+07	1.09454e+07
	483.11	484.117	16.715	6.8761e+07	DDA for preferred ion	[M+H]+1	6.8761e+07	4.13037e+07	1.21473e+07	3.73413e+07	6.48783e+06	1.48327e+07	1.53703e+07	2.49439e+07	1.51909e+07	1.32855e+07	1.31734e+07	1.26484e+07	1.22373e+07	1.13199e+07	1.26291e+07	1.13908e+07					2.45234e+07	1.5344e+07	1.06487e+07				3.552e+07	2.0427e+07	2.63396e+07	1.18706e+07	1.59575e+07	1.48743e+07	1.50203e+07	2.01774e+07	1.98491e+07	3.80418e+06	1.38307e+07	7.75715e+06	1.33164e+07	1.38088e+07	1.24147e+07	1.33982e+07	1.27082e+07
	401.205	402.213	4.725	6.78049e+07	No MS2	[M+H]+1	3.47825e+07	4.04919e+07	1.35622e+07	2.80514e+07	4.07627e+06	2.83332e+07	2.69833e+07	3.0565e+07	2.06454e+07	1.52081e+07	1.58106e+07	1.51172e+07	1.47899e+07	1.4324e+07	1.4867e+07	1.48941e+07					3.98424e+07	2.91729e+07	2.27658e+07	4.45682e+07	4.59033e+07	6.78049e+07	2.20211e+07	2.16829e+07	2.36411e+07	3.53783e+07	3.10527e+07	1.75209e+07	2.77412e+07	3.35712e+07	3.29474e+07	3.01622e+06	2.49688e+07	2.94438e+07	1.57626e+07	1.6075e+07	1.51519e+07	1.56868e+07	1.48516e+07
	172.1	173.108	4.218	6.77855e+07	DDA for preferred ion	[M+H]+1	5.59731e+07	4.93691e+07	1.2348e+07	4.17848e+07	7.95033e+06	3.6628e+07	5.57945e+07	3.49344e+07	3.61485e+07	2.52302e+07	2.54792e+07	2.77926e+07	2.22249e+07	2.30358e+07	2.31097e+07	2.39723e+07					6.72803e+07	5.0579e+07	3.79631e+07				4.27154e+07	4.83051e+07	4.32287e+07	4.11464e+07	3.7593e+07	3.03022e+07	4.28582e+07	4.31949e+07	3.7259e+07	7.57376e+06	4.34036e+07	4.0046e+07	2.62158e+07	2.55564e+07	2.5147e+07	2.64662e+07	2.43662e+07
	252.078	251.07	10.077	6.72647e+07	DDA for preferred ion	[M-H]-1	3.82963e+07	3.49978e+07	1.61857e+07	3.29806e+07	9.56504e+06	2.11159e+07	3.34809e+07	2.29728e+07	2.79168e+07	1.87841e+07	2.04886e+07	2.52067e+07	2.30623e+07	2.22378e+07	2.25256e+07	2.16161e+07		2.29831e+07	2.07903e+07	4.02969e+07	6.72647e+07	4.86179e+07	2.6127e+07				3.14907e+07	4.1271e+07	3.09461e+07	2.56321e+07	2.17855e+07	2.65114e+07	2.24731e+07	3.15897e+07	2.33411e+07	6.54344e+06	4.15889e+07	2.05321e+07	2.52019e+07	2.55303e+07	2.54915e+07	2.97582e+07	2.33047e+07
	154.036	155.043	15.735	6.72307e+07	DDA for preferred ion	[M+H]+1	3.99012e+07	6.40874e+07	1.29998e+07	3.68123e+07	6.64829e+06	3.37274e+07	4.31001e+07	3.64084e+07	3.53281e+07	2.62222e+07	2.05394e+07	2.07321e+07	1.52664e+07	1.56681e+07	1.57231e+07	1.73727e+07			3.72142e+07		6.85996e+07	5.55572e+07	4.40355e+07				4.26853e+07	5.58074e+07	4.33821e+07	3.74813e+07	3.7901e+07	2.89505e+07	3.95732e+07	4.27448e+07	3.67195e+07	5.92756e+06	4.11231e+07	3.59805e+07	1.64155e+07	1.67492e+07	1.55916e+07	1.78266e+07	1.59452e+07
	202.059	201.051	15.676	6.70941e+07	DDA for preferred ion	[M-H]-1	3.73731e+07	3.39187e+07	1.73117e+07	3.22875e+07	9.37014e+06	2.26652e+07	2.80509e+07	2.41723e+07	2.50499e+07	2.08674e+07	2.12632e+07	2.04773e+07	2.04544e+07	2.00207e+07	1.89654e+07	1.8496e+07					2.90884e+07	4.095e+07	2.89759e+07				2.00949e+06	2.80363e+07	2.42916e+07	2.48461e+07	2.1905e+07	2.1543e+07	2.17397e+07	2.97821e+07	2.24082e+07	6.01855e+06	2.42478e+07	2.21212e+07	1.70635e+07	1.84415e+07	1.79697e+07	1.95108e+07	1.76677e+07
	288.04	289.047	9.555	6.70787e+07	DDA for preferred ion	[M+H]+1	6.05671e+07	6.08492e+07	1.46463e+07	4.69266e+07	9.85495e+06	2.30104e+07	3.94288e+07	3.32898e+07	2.93522e+07	2.26981e+07	2.32223e+07	2.23187e+07	1.96478e+07	2.02789e+07	2.12581e+07	2.21117e+07		1.52513e+07	1.46374e+07	1.48627e+07	6.53554e+07	5.54304e+07	3.91475e+07				5.28683e+07	6.09115e+07	5.05402e+07	3.40207e+07	2.72007e+07	2.74852e+07	3.34384e+07	4.51922e+07	3.1903e+07	9.3369e+06	3.92591e+07	3.11004e+07	2.27298e+07	2.37444e+07	2.36952e+07	2.40631e+07	2.30058e+07
	245.117	246.124	9.904	6.655e+07	DDA for preferred ion	[M+H]+1	2.86845e+07	3.16344e+07	4.97559e+07	2.5906e+07	7.03752e+07	1.75985e+07	2.69208e+07	2.45191e+07	4.27637e+07	5.75368e+07	5.66859e+07	4.25155e+07	5.21167e+07	4.671e+07	4.81813e+07	5.05124e+07		3.73037e+07	4.87847e+07	2.32142e+07	8.80405e+06	1.30971e+07	1.01312e+07				2.40893e+07	3.83487e+07	2.68419e+07	2.45169e+07	1.24293e+07	2.49734e+07	2.10992e+07	3.17622e+07	2.51779e+07	3.94093e+07	2.81123e+07	1.79945e+07	5.22397e+07	6.11359e+07	4.12337e+07	3.58421e+07	3.56361e+07
	342.289	343.296	4.2	6.64474e+07	DDA for preferred ion	[M+H]+1	6.38882e+07	4.27342e+07	1.78056e+07	4.87646e+07	1.31316e+07	2.66899e+07	4.20605e+07	5.30422e+07	2.67694e+07	1.74397e+07	2.09621e+07	1.35625e+07	2.11785e+07	1.87237e+07	1.85585e+07	2.11125e+07			3.80555e+07		6.31031e+07	6.44036e+07	5.26359e+07	3.4396e+07		3.18792e+07	5.38297e+07	5.55526e+07	4.92456e+07	4.943e+07	5.98353e+07	6.37602e+07	4.09263e+07	5.42829e+07	5.72563e+07	9.25627e+06	3.72371e+07	4.32698e+07	2.80335e+07	2.57829e+07	2.45431e+07	3.05839e+07	2.24335e+07
	309.106	310.114	16.89	6.64366e+07	DDA for preferred ion	[M+H]+1	2.87588e+07	6.64366e+07	8.2023e+06	2.38656e+07	3.81299e+06	1.17404e+07	1.20313e+07	1.56301e+07	1.37189e+07	9.28459e+06	9.43762e+06	1.02276e+07	9.39135e+06	8.71986e+06	8.37637e+06	8.9051e+06					4.5156e+07	2.88764e+07	2.01053e+07				9.7821e+06	4.59402e+07	1.00292e+07	1.01392e+07	1.15428e+07	1.50769e+07	1.18288e+07	1.75573e+07	1.19266e+07	2.01905e+06	1.9136e+07	7.40936e+06	9.31894e+06	8.96327e+06	8.37227e+06	9.34765e+06	8.37076e+06
	226.068	225.061	15.427	6.64192e+07	DDA for preferred ion	[M-H]-1	6.398e+07	6.87664e+07	1.21123e+07	5.27511e+07	8.63781e+06	5.84099e+07	5.28772e+07	4.71805e+07	4.81862e+07	4.22985e+07	6.64192e+07	4.12968e+07	3.50306e+07	3.21023e+07	3.17008e+07	3.35859e+07		6.20413e+07	6.38353e+07	6.21587e+07	6.6349e+07	5.52308e+07	4.14071e+07				5.05421e+07	6.19447e+07	5.09087e+07	4.45982e+07	3.98646e+07	3.68006e+07	4.50225e+07	4.87685e+07	4.33371e+07	9.3859e+06	4.80533e+07	3.47537e+07	3.61303e+07	3.7479e+07	3.51543e+07	3.36824e+07	2.51958e+07
	83.0737	84.0809	25.367	6.63005e+07	DDA for preferred ion	[M+H]+1	4.86268e+07	5.0005e+07	1.49654e+07	3.9116e+07	8.22217e+06	2.9133e+07	3.69903e+07	3.48001e+07	3.29077e+07	2.59999e+07	2.78212e+07	2.81764e+07	2.63306e+07	2.58006e+07	2.6051e+07	2.54271e+07			2.81604e+07		6.15228e+07	5.01672e+07	3.53685e+07				3.54929e+07	4.09997e+07	3.68693e+07	3.08871e+07	2.80124e+07	2.57434e+07	2.88985e+07	3.53995e+07	2.84254e+07	5.76202e+06	2.64258e+07	2.63388e+07	2.53019e+07	2.62564e+07	2.739e+07	2.67132e+07	2.43688e+07
	217.094	216.087	9.499	6.60596e+07	DDA for preferred ion	[M-H]-1	4.69585e+07	4.11791e+07	1.53017e+07	3.80291e+07	4.09511e+06	1.14015e+07	2.75341e+07	2.58724e+07	1.8552e+07	1.53194e+07	1.59007e+07	1.22323e+07	1.30226e+07	1.19985e+07	1.30359e+07	1.15542e+07					6.13792e+07	4.31517e+07	2.6959e+07				2.01242e+07	3.75434e+07	2.96996e+07	2.14814e+07	1.84956e+07	1.75036e+07	2.28444e+07	2.9362e+07	2.15506e+07	2.47486e+06	2.37463e+07	1.87585e+07	1.45154e+07	1.54954e+07	1.35618e+07	1.3987e+07	1.29723e+07
	475.3	476.307	3.968	6.60305e+07	DDA for preferred ion	[M+H]+1	4.11425e+07	6.60305e+07	4.42425e+06	2.54717e+07	3.70104e+06	1.3537e+07	1.49557e+07	1.59889e+07	9.16395e+06	4.95414e+06	5.68447e+06	5.31996e+06	5.29827e+06	4.15338e+06	4.62016e+06	4.37551e+06		5.58655e+06		5.44553e+06	2.83082e+07	1.91362e+07	1.31551e+07	1.00596e+07	1.74891e+07	1.35722e+07	1.76386e+07	1.27222e+07	1.01972e+07	5.57391e+07	7.72512e+06	1.0268e+07	1.44121e+07	1.52506e+07	1.13401e+07	1.52174e+06	8.27216e+06	9.0293e+06	5.35341e+06	4.7183e+06	6.03333e+06	6.14151e+06	4.39906e+06
	113.048	114.055	14.713	6.58053e+07	DDA for preferred ion	[M+H]+1	5.39777e+07	6.18314e+07	1.4058e+07	4.28562e+07	8.50232e+06	3.60398e+07	4.64186e+07	3.91534e+07	3.44697e+07	3.01433e+07	3.23371e+07	3.066e+07	3.27455e+07	3.0902e+07	3.10776e+07	3.13361e+07					6.218e+07	5.16066e+07	3.88506e+07				4.55903e+07	4.90218e+07	4.42496e+07	3.4337e+07	3.54899e+07	2.85722e+07	3.87979e+07	4.38784e+07	3.69378e+07	8.68701e+06	4.41048e+07	4.32377e+07	3.1399e+07	3.1474e+07	3.13872e+07	3.1423e+07	2.89448e+07
	282.106	281.098	8.745	6.5734e+07	DDA for preferred ion	[M-H]-1	6.20354e+07	5.80134e+07	1.04135e+07	5.04513e+07	7.18703e+06	3.34132e+07	3.06133e+07	3.80102e+07	1.43003e+07	8.44421e+06	9.99473e+06	1.01327e+07	9.39128e+06	8.43481e+06	6.97707e+06	7.62504e+06				5.074e+06	5.5076e+07	4.33208e+07	3.17776e+07				3.8934e+07	5.06296e+07	3.90662e+07	2.96919e+07	2.97468e+07	2.66892e+07	3.08808e+07	3.88194e+07	3.26985e+07	5.21511e+06	3.27615e+07	2.95647e+07	8.44076e+06	7.84608e+06	8.0007e+06	8.37316e+06	7.01033e+06
	254.093	253.086	12.641	6.56516e+07	DDA for preferred ion	[M-H]-1	2.84989e+07	3.11341e+07	9.77288e+06	2.58942e+07	6.60818e+06	1.64434e+07	2.00996e+07	2.00886e+07	1.08121e+07	8.56907e+06	7.33857e+06	7.0204e+06	8.47921e+06	7.25334e+06	6.36744e+06	6.74997e+06					6.56516e+07	5.24748e+07	3.63626e+07				2.11054e+07	2.3399e+07	2.61117e+07	2.52128e+07	1.93518e+07	1.68315e+07	2.07733e+07	2.16475e+07	2.20088e+07	3.40884e+06	2.12118e+07	1.78825e+07	5.38825e+06	6.49064e+06	5.14712e+06	6.82588e+06	6.33859e+06
	368.185	369.192	4.07	6.50212e+07	DDA for preferred ion	[M+H]+1	5.09468e+07	5.84017e+07	1.37794e+07	3.81298e+07	7.89408e+06	3.17357e+07	4.42531e+07	3.66777e+07	3.41402e+07	2.63796e+07	2.84413e+07	2.8832e+07	3.08896e+07	2.83924e+07	2.87745e+07	2.81441e+07					6.24988e+07	5.0056e+07	3.85272e+07				4.34355e+07	5.30274e+07	4.42413e+07	3.49958e+07	3.49913e+07	3.03346e+07	3.67376e+07	4.45476e+07	3.7724e+07	7.00958e+06	4.15394e+07	3.64687e+07	2.77586e+07	2.81238e+07	2.83283e+07	2.7365e+07	2.51245e+07
	173.105	174.113	8.042	6.40768e+07	DDA for preferred ion	[M+H]+1	3.6225e+07	5.90831e+07	1.29246e+07	3.06549e+07	7.76983e+06	3.16634e+07	3.52626e+07	3.18061e+07	2.44584e+07	3.11821e+07	3.30877e+07	3.74851e+07	3.40271e+07	2.38068e+07	3.15493e+07	1.85603e+07		1.42975e+07	3.56039e+07		3.97997e+07	3.52351e+07	2.40628e+07		3.97228e+07	6.40768e+07	2.2883e+07	2.23712e+07	2.13106e+07	2.97232e+07	3.35177e+07	3.06882e+07	2.47833e+07	4.04215e+07	2.82005e+07	6.44867e+06	2.82171e+07	2.84834e+07	2.56807e+07	2.88481e+07	2.76422e+07	3.13079e+07	3.40864e+07
	372.066	371.059	6.481	6.37753e+07	No MS2	[M-H]-1	4.55066e+07	6.37753e+07	1.40691e+07	2.93256e+07	7.38002e+06	3.07052e+07	5.16019e+07	3.80711e+07	2.95407e+07	2.75111e+07	2.77449e+07	2.69163e+07	2.69221e+07	2.50466e+07	2.4806e+07	2.38697e+07		2.83064e+07	2.74592e+07	2.77969e+07	6.24034e+07	4.83266e+07	3.59358e+07				4.05573e+07	5.61762e+07	4.5231e+07	3.40687e+07	2.75474e+07	7.34209e+06	3.38638e+07	4.42345e+07	3.06638e+07	6.33041e+06	3.88595e+07	2.77032e+07	2.4569e+07	2.24385e+07	2.43979e+07	2.44591e+07	2.15592e+07
	227.091	228.098	10.341	6.36048e+07	DDA for preferred ion	[M+H]+1	5.1656e+07	6.36048e+07	1.25591e+07	4.16277e+07	6.68786e+06	2.90386e+07	3.13624e+07	3.65349e+07	2.73794e+07	2.12352e+07	2.01364e+07	2.0359e+07	1.72434e+07	1.44677e+07	1.70316e+07	1.41522e+07					5.61442e+07	4.2939e+07	2.96022e+07				4.46279e+07	5.57672e+07	4.63523e+07	3.75113e+07	3.7446e+07	3.3002e+07	4.43878e+07	4.60757e+07	4.33314e+07	5.90009e+06	4.72531e+07	4.07833e+07	2.16401e+07	2.20286e+07	2.07938e+07	2.32707e+07	2.10869e+07
	114.043	113.035	15.741	6.34339e+07	DDA for preferred ion	[M-H]-1	6.34339e+07	6.26068e+07	1.26317e+07	4.81259e+07	9.04459e+06	4.16804e+07	4.13346e+07	4.62717e+07	3.27846e+07	2.52739e+07	2.67393e+07	2.64754e+07	2.35209e+07	2.32561e+07	2.32136e+07	2.36807e+07		3.03542e+07			6.33628e+07	4.92845e+07	3.87613e+07				4.57729e+07	5.48786e+07	4.8513e+07	3.91198e+07	3.8542e+07	3.34224e+07	4.23781e+07	4.70436e+07	4.0342e+07	6.40327e+06	4.32085e+07	3.88477e+07	2.56619e+07	2.50557e+07	2.27794e+07	2.627e+07	2.37824e+07
	271.124	272.132	3.706	6.33892e+07	DDA for preferred ion	[M+H]+1	4.28999e+07	6.04838e+07	6.09663e+06	3.27593e+07	6.60193e+06	2.93888e+07	3.07666e+07	3.37284e+07	1.2115e+07	9.91904e+06	8.6629e+06	9.68102e+06	9.77464e+06	786288	8.95435e+06	8.89535e+06					3.04386e+07	2.5417e+07	1.76849e+07				4.61744e+07	6.33892e+07	4.89147e+07	4.61553e+07	4.05607e+07	2.84532e+07	5.87334e+07	3.97882e+07	3.13482e+07	4.16757e+06	3.56715e+07	3.17384e+07	9.79393e+06	9.71085e+06	7.69608e+06	9.1743e+06	2.01002e+06
URIDINE DIPHOSPHATE GLUCOSE	283.027	565.047	17.161	6.32827e+07	DDA for other ion	[2M-H]-1	6.32827e+07	6.12665e+07	1.21737e+07	4.12119e+07	7.28129e+06	3.87906e+07	3.95371e+07	3.90191e+07	3.17813e+07	2.72438e+07	2.90323e+07	2.90957e+07	3.17204e+07	2.91379e+07	3.00753e+07	2.91776e+07					4.28064e+07	3.4318e+07	2.78164e+07				4.05438e+07	4.92468e+07	4.14325e+07	3.46327e+07	3.41298e+07	3.18677e+07	3.62996e+07	4.49281e+07	3.43872e+07	8.1373e+06	3.58772e+07	3.36981e+07	2.76041e+07	2.94543e+07	3.01957e+07	2.92771e+07	2.71151e+07
GLYCOCHENODEOXYCHOLATE	449.314	448.306	3.915	6.325e+07	DDA for preferred ion	[M-H]-1	4.30103e+07	5.73242e+07	1.3835e+07	3.18991e+07	3.6128e+06	3.65308e+07	4.95336e+07	3.42603e+07	2.16083e+07	1.57858e+07	1.61859e+07	1.5519e+07	1.50738e+07	1.47147e+07	1.42379e+07	1.47571e+07		8.91035e+06	8.25764e+06		6.22954e+07	4.19512e+07	2.68192e+07				3.9884e+07	5.09101e+07	4.57489e+07	3.49374e+07	3.07963e+07	2.15237e+07	3.61783e+07	3.67835e+07	3.12366e+07	4.44084e+06	3.91721e+07	3.62472e+07	1.65366e+07	1.61342e+07	1.56556e+07	1.68253e+07	1.37123e+07
	155.095	156.102	13.489	6.31586e+07	DDA for preferred ion	[M+H]+1	5.25906e+07	6.19659e+07	1.41226e+07	3.88645e+07	8.78894e+06	3.03075e+07	3.81147e+07	3.59094e+07	2.93807e+07	1.75316e+07	1.93506e+07	1.79569e+07	1.83483e+07	1.79752e+07	1.78745e+07	2.01202e+07		1.22728e+07		1.45216e+07	5.90332e+07	4.75927e+07	3.27913e+07				4.23801e+07	4.78932e+07	4.39599e+07	3.51695e+07	3.37288e+07	2.97476e+07	3.78122e+07	4.31465e+07	3.78486e+07	3.39502e+06	3.93512e+07	3.35622e+07	2.17398e+07	1.69628e+07	1.97645e+07	1.81582e+07	1.71701e+07
	322.18	323.187	4.201	6.29245e+07	DDA for preferred ion	[M+H]+1	5.3913e+07	6.05403e+07	1.37344e+07	4.31831e+07	8.35907e+06	2.82161e+07	4.74248e+07	3.52434e+07	3.18311e+07	2.44605e+07	2.93554e+07	2.81049e+07	2.30408e+07	2.14783e+07	2.14676e+07	2.33565e+07					6.29245e+07	4.63335e+07	3.79145e+07				4.37284e+07	5.12689e+07	4.34884e+07	3.46981e+07	3.28316e+07	2.9033e+07	3.5615e+07	4.40335e+07	3.48544e+07	6.52052e+06	3.91751e+07	3.45782e+07	2.53746e+07	2.50487e+07	2.53485e+07	2.56617e+07	2.3402e+07
	499.296	498.289	3.621	6.28222e+07	DDA for preferred ion	[M-H]-1	4.82248e+07	5.09948e+07	1.38924e+07	3.48751e+07	5.54645e+06	2.91828e+07	4.62479e+07	3.15262e+07	1.98728e+07	1.46889e+07	1.4869e+07	1.42203e+07	1.3707e+07	1.25194e+07	8.39654e+06	1.34131e+07			7.4221e+06	3.37086e+06	5.79264e+07	4.03286e+07	2.80504e+07				3.68397e+07	4.63699e+07	3.93198e+07	3.50089e+07	2.5744e+07	1.9863e+07	3.27265e+07	3.55242e+07	2.70103e+07	3.71675e+06	3.45517e+07	3.09144e+07	1.36387e+07	1.40627e+07	1.31086e+07	1.45865e+07	1.29412e+07
	202.096	203.103	9.512	6.2613e+07	No MS2	[M+H]+1	6.75433e+07	6.63543e+07	5.58937e+07	6.32456e+07	6.77972e+07	6.50743e+07	6.52754e+07	5.94717e+07	7.42181e+07	5.69274e+07	5.627e+07	5.39491e+07	6.07634e+07	5.81433e+07	5.54375e+07	6.2613e+07		4.02543e+07	5.97598e+07	3.29146e+07	6.94217e+07	6.2651e+07	5.01332e+07				5.93313e+07	6.54575e+07	5.79705e+07	5.75753e+07	5.60588e+07	5.34229e+07	2.86824e+07	6.06843e+07	5.73108e+07	4.08156e+07	5.86623e+07	5.30083e+07	5.4973e+07	3.63526e+07	5.87205e+07	5.66709e+07	5.65599e+07
	166.048	165.04	3.847	6.24126e+07	DDA for preferred ion	[M-H]-1	1.55695e+07	1.90815e+07	7.44661e+06	1.01434e+07	2.96092e+06	5.9214e+06	8.28863e+06	4.28133e+06	1.29515e+07	1.4726e+07	1.30717e+07	9.65766e+06	9.41599e+06	1.0581e+07	1.00086e+07	9.87242e+06	6.24126e+07				1.87544e+07	1.58602e+07	1.23044e+07	4.45535e+07	4.51032e+07	3.90713e+07	4.91634e+06	1.13088e+07	5.16731e+06	6.4319e+06	6.45671e+06	5.80384e+06	2.69275e+06	7.31817e+06	5.99724e+06	2.20208e+06	6.2336e+06	5.7955e+06	9.76245e+06	1.25943e+07	8.4006e+06	9.4612e+06	8.68163e+06
	154.099	155.107	4.103	6.23786e+07	DDA for preferred ion	[M+H]+1	3.9374e+07	3.74587e+07	1.29786e+07	3.3001e+07	7.45745e+06	2.57199e+07	2.94291e+07	3.6763e+07	2.42741e+07	2.10881e+07	2.15629e+07	2.0114e+07	1.95259e+07	2.01506e+07	1.98777e+07	2.02299e+07	5.59177e+06	6.25845e+06	1.50153e+07		1.54968e+07	1.35692e+07	1.16935e+07		2.27706e+07	2.02917e+07	3.0289e+07	3.23414e+07	3.29293e+07	2.66063e+07	2.57929e+07	3.95801e+07	3.17028e+07	6.23786e+07	3.43803e+07	5.68769e+06	3.13959e+07	2.74702e+07	2.07468e+07	2.44934e+07	2.06265e+07	2.05881e+07	2.12914e+07
	215.189	216.196	3.986	6.21465e+07	DDA for preferred ion	[M+H]+1	2.0527e+07	2.09978e+07	1.42883e+07	1.57016e+07	9.15777e+06	1.98707e+07	1.8771e+07	1.6664e+07	2.60906e+07	2.14126e+07	2.0424e+07	2.17234e+07	2.12558e+07	2.25925e+07	1.88171e+07	2.0174e+07		2.14203e+07	2.16942e+07	6.21465e+07	2.26769e+07	2.14713e+07	1.6557e+07				1.66723e+07	1.97175e+07	1.90754e+07	2.28696e+07	1.92836e+07	1.59758e+07	1.99555e+07	7.45884e+06	1.86262e+07	5.58304e+06	2.05404e+07	2.03753e+07	1.1678e+07	2.8994e+07	1.87156e+07	1.7971e+07	3.76285e+07
	402.067	401.06	17.729	6.16692e+07	DDA for preferred ion	[M-H]-1	6.16692e+07	5.64526e+07	1.3758e+07	4.25309e+07	6.35804e+06	1.20845e+07	2.6969e+07	3.19774e+07	1.8117e+07	1.35477e+07	1.34745e+07	1.30252e+07	1.27683e+07	1.16089e+07	1.13532e+07	1.20051e+07					4.62938e+07	1.83526e+07	2.04288e+07				3.13992e+07	4.00497e+07	3.72496e+07	1.52189e+07	1.15809e+07	2.29942e+07	2.28277e+07	3.53449e+07	2.13875e+07	4.17754e+06	3.33735e+07	1.71807e+07	1.35591e+07	1.40012e+07	1.28204e+07	1.35809e+07	1.27223e+07
	370.127	369.12	14.086	6.14809e+07	DDA for preferred ion	[M-H]-1	4.70991e+07	6.62765e+07	1.22526e+07	3.92027e+07	8.31794e+06	3.19126e+07	4.59356e+07	3.86075e+07	3.30465e+07	2.56258e+07	2.78185e+07	2.80296e+07	2.94613e+07	2.79442e+07	2.77012e+07	2.66789e+07		1.35278e+07			6.66678e+07	5.24722e+07	3.90562e+07				5.08144e+07	6.14809e+07	3.90162e+07	3.80573e+07	3.68372e+07	3.35894e+07	4.06848e+07	4.81195e+07	3.98788e+07	7.79848e+06	4.93485e+07	3.76597e+07	2.63921e+07	2.79147e+07	2.77603e+07	2.7783e+07	2.52569e+07
	260.137	261.145	11.16	6.1345e+07	DDA for preferred ion	[M+H]+1	5.754e+07	6.91492e+07	1.16028e+07	4.62537e+07	9.42882e+06	4.28237e+07	5.3242e+07	3.14139e+07	3.47879e+07	3.06603e+07	3.23256e+07	3.13881e+07	3.22837e+07	3.08897e+07	3.15497e+07	3.12961e+07					6.7428e+07	5.62014e+07	4.24682e+07				6.1345e+07	5.78849e+07	4.88867e+07	6.04572e+07	3.91483e+07	2.99929e+07	4.77502e+07	3.65494e+07	2.74836e+07	1.05249e+07	5.17845e+07	5.53655e+07	3.16448e+07	3.13358e+07	3.2056e+07	3.15246e+07	2.9453e+07
	225.063	224.056	3.451	6.01381e+07	No MS2	[M-H]-1	2.74544e+07	3.6361e+07	1.0682e+07	2.10071e+07	3.47186e+06	8.86374e+06	1.00707e+07	6.48546e+06	1.37453e+07	1.18935e+07	1.1834e+07	1.15353e+07	1.11056e+07	1.07422e+07	1.12917e+07	1.05699e+07					4.05e+07	2.78605e+07	1.9663e+07	4.24952e+07	2.71334e+07	6.01381e+07	2.37261e+07	2.85563e+07	2.22865e+07	2.13347e+07	2.08908e+07	1.74916e+07	2.30497e+07	2.36063e+07	1.8944e+07	2.022e+06	2.35715e+07	2.58977e+07	1.16713e+07	1.14974e+07	1.00147e+07	1.07635e+07	1.12537e+07
	340.164	341.171	7.848	5.98286e+07	DDA for preferred ion	[M+H]+1	3.08106e+07	4.86471e+07	1.37806e+07	3.26606e+07	6.86639e+06	3.0167e+07	3.4676e+07	3.33711e+07	3.10009e+07	2.5454e+07	2.64915e+07	2.67236e+07	2.28745e+07	2.38889e+07	2.34028e+07	2.33347e+07					5.21119e+07	4.49761e+07	3.27895e+07				3.57243e+07	4.25991e+07	3.5893e+07	3.29816e+07	2.95742e+07	2.75359e+07	3.24939e+07	3.63922e+07	3.04093e+07	5.41465e+06	3.53874e+07	2.95057e+07	2.5e+07	2.42134e+07	2.50261e+07	2.61291e+07	2.29794e+07
	205.011	204.004	15.351	5.97379e+07	DDA for preferred ion	[M-H]-1	6.25118e+07	6.1502e+07	1.06833e+07	4.37332e+07	5.67728e+06	3.69105e+07	4.27093e+07	4.11168e+07	1.55403e+07	1.35068e+07	1.52392e+07	1.17238e+07	1.18248e+07	1.09006e+07	1.07439e+07	1.02747e+07			9.7496e+06		5.32149e+07	4.69168e+07	3.39882e+07				4.32203e+07	4.86226e+07	4.42788e+07	4.30926e+07	4.16267e+07	3.36683e+07	4.40629e+07	4.73891e+07	4.11583e+07	4.73873e+06	4.3688e+07	3.992e+07	1.19184e+07	1.23096e+07	9.35954e+06	1.16142e+07	1.13625e+07
	135.054	134.047	6.542	5.96744e+07	DDA for preferred ion	[M-H]-1	5.23352e+07	4.39388e+07	1.07639e+07	3.88623e+07	5.92175e+06	4.44008e+07	4.1667e+07	5.45077e+07	1.45185e+07	9.81641e+06	1.10225e+07	1.15716e+07	1.16676e+07	1.08363e+07	1.18748e+07	1.06117e+07					6.2421e+07	4.81568e+07	3.41059e+07				4.31793e+07	5.0873e+07	5.35617e+07	4.54402e+07	4.97109e+07	3.98534e+07	5.47436e+07	5.60194e+07	5.96744e+07	4.62784e+06	5.86942e+07	4.98628e+07	1.0714e+07	1.0612e+07	1.03259e+07	1.03492e+07	1.1805e+07
	205.073	204.066	8.228	5.96066e+07	DDA for preferred ion	[M-H]-1	3.91446e+07	4.61447e+07	1.71276e+07	3.42913e+07	9.46226e+06	1.86712e+07	3.11716e+07	2.53306e+07	2.54452e+07	1.98193e+07	2.02672e+07	1.9625e+07	1.99352e+07	1.81725e+07	1.79478e+07	1.80459e+07		9.34125e+06	9.68536e+06		5.35101e+07	3.91027e+07	2.59532e+07				3.14407e+07	4.05267e+07	3.13106e+07	2.09128e+07	1.9206e+07	1.8017e+07	2.09677e+07	2.83585e+07	2.09391e+07	5.61906e+06	2.45237e+07	2.07766e+07	1.80657e+07	1.77037e+07	1.75826e+07	1.88885e+07	1.60567e+07
	445.232	446.239	3.685	5.92105e+07	DDA for preferred ion	[M+H]+1	2.02379e+07	2.64896e+07	1.33817e+07	1.15822e+07	4.23777e+06	2.95764e+07	2.26922e+07	2.15458e+07	1.88741e+07	1.51795e+07	1.56139e+07	1.52285e+07	1.48804e+07	1.43951e+07	1.48592e+07	1.49377e+07					3.03748e+07	2.22323e+07	1.57456e+07	3.63228e+07	3.0078e+07	5.92105e+07	2.22546e+07	2.1961e+07	2.30467e+07	2.46837e+07	2.32497e+07	1.76022e+07	2.75747e+07	2.50344e+07	1.97954e+07	2.66495e+06	2.49063e+07	3.13287e+07	1.58999e+07	1.61975e+07	1.56613e+07	1.61486e+07	1.45905e+07
	399.105	398.098	15.077	5.91898e+07	DDA for preferred ion	[M-H]-1	4.7919e+07	4.69384e+07	1.43029e+07	3.17005e+07	4.42684e+06	1.8316e+07	2.06344e+07	2.66711e+07	1.85471e+07	1.32216e+07	1.32256e+07	1.31087e+07	1.21405e+07	1.17074e+07	1.13659e+07	1.19386e+07					4.96742e+07	2.84066e+07	1.48865e+07				2.5691e+07	3.38094e+07	2.86635e+07	1.98137e+07	1.44039e+07	1.20822e+07	2.25938e+07	2.44001e+07	1.98963e+07	2.46051e+06	2.19357e+07	1.55201e+07	1.32821e+07	1.26374e+07	1.2881e+07	1.33502e+07	1.17275e+07
	204.112	205.119	10.412	5.90148e+07	DDA for preferred ion	[M+H]+1	1.70729e+07	2.36185e+07	1.13571e+07	1.10954e+07	4.0452e+06	1.38793e+07	1.52867e+07	1.85863e+07	1.98069e+07	1.83435e+07	1.86186e+07	1.82895e+07	1.81796e+07	1.59457e+07	1.71135e+07	1.66255e+07					1.66177e+07	1.53665e+07	1.20883e+07				3.52369e+07	3.45736e+07	4.08879e+07	3.91424e+07	1.61316e+07	1.97476e+07	5.90148e+07	7.6631e+06	9.97957e+06	2.36238e+06	3.47247e+07	2.553e+07	1.68082e+07	1.76649e+07	1.76751e+07	1.92809e+07	1.64714e+07
	311.121	310.114	14.729	5.899e+07	DDA for preferred ion	[M-H]-1	3.75699e+07	4.86831e+07	1.36349e+07	2.53645e+07	3.471e+06	1.34459e+07	1.67506e+07	2.02131e+07	1.59756e+07	1.26467e+07	1.24615e+07	1.17829e+07	1.16275e+07	1.11038e+07	1.11753e+07	1.083e+07				7.6854e+06	4.775e+07	2.19105e+07	1.8538e+07				1.99123e+07	2.25957e+07	1.70863e+07	2.10982e+07	9.99248e+06	1.34785e+07	1.50102e+07	1.76451e+07	1.44388e+07	2.1512e+06	1.66416e+07	1.25313e+07	1.20764e+07	1.19812e+07	1.04537e+07	1.14223e+07	1.12841e+07
	360.126	359.119	14.779	5.89259e+07	DDA for preferred ion	[M-H]-1	3.78949e+07	5.59848e+07	8.33965e+06	2.99943e+07	4.2681e+06	6.97495e+06	2.63496e+07	2.68107e+07	1.23515e+07	8.42609e+06	8.71869e+06	9.02117e+06	9.01279e+06	8.35764e+06	8.33147e+06	5.50223e+06					5.89259e+07	3.97409e+07	2.67006e+07				2.88304e+07	3.72202e+07	2.80623e+07	2.4535e+07	1.93035e+07	2.17431e+07	2.49569e+07	3.13461e+07	2.3163e+07	2.56103e+06	2.88235e+07	1.97283e+07	7.55676e+06	7.90557e+06	6.28277e+06	8.58907e+06	6.9347e+06
	449.187	450.194	10.605	5.88714e+07	DDA for preferred ion	[M+H]+1	5.93789e+07	5.83175e+07	5.22274e+07	4.83786e+07	6.68318e+07	3.72564e+07	4.65798e+07	4.62735e+07	3.84315e+07	4.77595e+07	4.82952e+07	4.88126e+07	5.15169e+07	4.27063e+07	4.68305e+07	4.44067e+07				4.32446e+07	5.72756e+07	4.78424e+07	3.85634e+07				4.6931e+07	5.55441e+07	4.51562e+07	4.45484e+07	4.39548e+07	3.92652e+07	4.07697e+07	4.90027e+07	4.56066e+07	3.80913e+07	3.69586e+07	4.0582e+07	4.85126e+07	5.44136e+07	5.46745e+07	4.14311e+07	5.88714e+07
	272.235	271.227	3.298	5.86846e+07	DDA for preferred ion	[M-H]-1	3.58391e+07	3.42329e+07	1.17312e+07	3.28382e+07	1.2046e+07	2.58875e+07	2.75938e+07	2.45943e+07	1.42056e+07	1.00028e+07	8.07766e+06	1.02359e+07	1.34386e+07	8.16791e+06	9.07939e+06	9.47576e+06					4.68625e+07	3.63194e+07	2.66699e+07		6.69228e+06		3.21526e+07	3.36943e+07	1.98992e+07	2.66585e+07	2.5051e+07	1.8946e+07	2.78479e+07	3.11735e+07	2.44275e+07	4.26899e+06	3.22089e+07	2.44742e+07	9.4738e+06	9.5367e+06	8.15474e+06	9.21738e+06	9.62316e+06
	314.136	315.143	14.964	5.83718e+07	DDA for preferred ion	[M+H]+1	3.2388e+07	2.95596e+07	1.52914e+07	2.71999e+07	4.77479e+06	1.97107e+07	2.44241e+07	2.21988e+07	2.27033e+07	1.75372e+07	1.71247e+07	1.76203e+07	1.6553e+07	1.60377e+07	1.58992e+07	1.62212e+07					3.90716e+07	3.12527e+07	2.55312e+07				2.38545e+07	2.6755e+07	2.35565e+07	2.16069e+07	1.91244e+07	1.80648e+07	2.18738e+07	2.52743e+07	2.05511e+07	2.80626e+06	2.2956e+07	2.18252e+07	1.63236e+07	1.76669e+07	1.64436e+07	1.71816e+07	1.5452e+07
	268.072	267.065	9.785	5.82607e+07	DDA for preferred ion	[M-H]-1	4.32406e+07	6.23544e+07	1.34465e+07	3.5717e+07	7.52109e+06	3.39577e+07	4.22968e+07	3.89679e+07	1.64064e+07	2.16168e+07	2.69312e+07	2.86021e+07	3.66961e+07	3.20499e+07	2.71078e+07	3.00772e+07		5.79759e+07	5.82607e+07	5.05318e+07	5.60203e+07	4.00106e+07	2.7835e+07				4.38964e+07	5.51254e+07	4.27503e+07	4.0621e+07	3.68449e+07	3.3729e+07	4.34747e+07	4.70664e+07	4.10655e+07	6.2543e+06	4.34386e+07	4.03307e+07	3.11209e+07	3.80201e+07	3.07964e+07	3.33739e+07	3.27204e+07
	190.064	189.057	10.397	5.82463e+07	DDA for preferred ion	[M-H]-1	3.32838e+07	4.1437e+07	6.06037e+06	2.52083e+07	3.52352e+06	1.31594e+07	1.73818e+07	1.80359e+07	8.25133e+06	6.00145e+06	5.51483e+06	5.17091e+06	4.64375e+06	3.91802e+06	4.90756e+06	4.21636e+06		629968	1.11095e+06		5.82463e+07	3.70589e+07	2.46635e+07				1.94424e+07	2.77165e+07	2.21947e+07	2.66875e+07	1.7424e+07	1.48532e+07	2.2268e+07	2.15518e+07	1.81334e+07	1.57078e+06	2.05685e+07	1.91664e+07	4.27952e+06	4.99588e+06	3.95364e+06	4.82018e+06	4.29892e+06
	204.061	205.069	14.175	5.7983e+07	DDA for preferred ion	[M+H]+1	3.32196e+07	4.7517e+07	1.41213e+07	2.77709e+07	2.63557e+06	1.61111e+07	2.60198e+07	1.98239e+07	2.32056e+07	1.6825e+07	1.62476e+07	1.59038e+07	1.42976e+07	1.48074e+07	1.45661e+07	1.46559e+07					5.7983e+07	3.87828e+07	2.637e+07				2.98175e+07	4.01084e+07	3.03326e+07	1.91622e+07	1.63792e+07	1.64856e+07	1.98364e+07	2.76497e+07	1.93219e+07	2.3301e+06	2.55566e+07	1.94104e+07	1.45786e+07	1.57762e+07	1.43906e+07	1.5169e+07	1.41316e+07
	79.926	78.9187	15.542	5.70698e+07	DDA for preferred ion	[M-H]-1	3.78904e+07	4.90076e+07	6.40463e+07	3.89269e+07	7.80198e+07	2.77334e+07	3.19918e+07	3.60184e+07	6.61062e+07	5.70698e+07	4.96249e+07	2.7776e+07	5.14769e+07	4.66826e+07	4.79105e+07	4.51638e+07					4.86459e+07	4.54245e+07	4.27608e+07				3.73458e+07	4.59852e+07	3.41344e+07	3.46095e+07	2.45653e+07	3.01581e+07	3.06613e+07	3.69193e+07	3.39544e+07	5.23494e+07	3.76819e+07	3.06455e+07	5.38808e+07	5.63939e+07	4.93411e+07	4.23087e+07	5.06262e+07
	123.079	122.072	14.268	5.70696e+07	DDA for preferred ion	[M-H]-1	4.01835e+07	5.67076e+07	1.63016e+07	3.1902e+07	8.53121e+06	2.22002e+07	3.07274e+07	2.42721e+07	2.69043e+07	2.15839e+07	2.15542e+07	2.06305e+07	2.05612e+07	1.98696e+07	1.95676e+07	1.91888e+07					5.70696e+07	4.26525e+07	2.88381e+07				2.22444e+07	2.6768e+07	2.67745e+07	2.32306e+07	2.11021e+07	1.98312e+07	1.8125e+07	2.77877e+07	2.13083e+07	4.96664e+06	2.11943e+07	2.01027e+07	1.71078e+07	1.88929e+07	1.91696e+07	1.9902e+07	1.75034e+07
	326.151	327.159	12.837	5.7039e+07	DDA for preferred ion	[M+H]+1	5.08293e+07	6.37775e+07	1.17626e+07	4.09756e+07	8.60983e+06	4.3365e+07	5.07438e+07	4.37756e+07	3.84521e+07	3.01633e+07	3.38698e+07	3.22794e+07	3.22188e+07	3.10815e+07	3.06924e+07	3.1757e+07		3.24718e+07		3.39578e+07	6.42673e+07	5.31584e+07	4.13243e+07				4.70425e+07	5.58865e+07	4.76299e+07	4.2081e+07	4.25752e+07	3.64899e+07	4.50611e+07	4.69417e+07	4.3522e+07	7.61144e+06	4.90348e+07	4.34306e+07	3.12492e+07	3.14052e+07	3.14149e+07	3.21782e+07	3.02725e+07
	190.121	191.128	3.948	5.69632e+07	DDA for preferred ion	[M+H]+1	2.0375e+07	2.39678e+07	1.0615e+07	1.34569e+07	3.19243e+06	1.20267e+07	1.15807e+07	1.00949e+07	1.30228e+07	1.14928e+07	1.15146e+07	1.09271e+07	1.07177e+07	1.10921e+07	1.10143e+07	1.06217e+07	5.69632e+07				2.62821e+07	1.93815e+07	1.36121e+07		1.82809e+07	1.6268e+07	1.83658e+07	1.98435e+07	1.85604e+07	2.0112e+07	1.32408e+07	1.10964e+07	2.40734e+07	1.86221e+07	1.42378e+07	1.9364e+06	2.15192e+07	1.21083e+07	1.20985e+07	1.19531e+07	1.17871e+07	1.14247e+07	1.13719e+07
	120.042	119.035	13.879	5.67912e+07	DDA for other ion	[M-H]-1	4.23779e+07	5.35694e+07	1.29082e+07	3.30103e+07	7.12247e+06	3.42693e+07	4.27936e+07	3.61526e+07	3.27442e+07	3.02559e+07	2.9931e+07	2.93097e+07	3.65345e+07	3.0681e+07	3.12895e+07	3.03005e+07					5.55038e+07	4.27084e+07	3.15563e+07				3.8754e+07	4.45779e+07	3.78506e+07	3.47676e+07	3.28662e+07	2.97637e+07	3.5546e+07	3.93773e+07	3.42308e+07	7.80198e+06	4.00688e+07	3.39464e+07	3.03048e+07	2.98509e+07	3.09063e+07	2.97493e+07	2.78416e+07
	189.046	190.054	4.751	5.66013e+07	DDA for preferred ion	[M+H]+1	4.72667e+07	6.83796e+07	1.14506e+07	3.58753e+07	6.63552e+06	2.19396e+07	2.84993e+07	2.71262e+07	1.74674e+07	1.26645e+07	1.34064e+07	1.24751e+07	1.1677e+07	1.10178e+07	1.11155e+07	1.04971e+07					6.19497e+07	4.63189e+07	3.22946e+07				2.92319e+07	5.66013e+07	2.95907e+07	3.83241e+07	2.10248e+07	2.99588e+07	3.34695e+07	3.4441e+07	2.46352e+07	3.6951e+06	2.55419e+07	1.51395e+07	1.20306e+07	1.17231e+07	9.83578e+06	1.12926e+07	9.32912e+06
	334.18	335.187	4.172	5.65767e+07	DDA for preferred ion	[M+H]+1	3.40321e+07	5.10168e+07	1.44537e+07	2.85434e+07	5.24283e+06	2.63452e+07	3.60825e+07	2.98828e+07	2.20278e+07	1.48954e+07	1.73886e+07	1.65597e+07	1.39114e+07	1.44071e+07	1.40937e+07	1.4147e+07					5.43985e+07	4.22421e+07	2.95974e+07				3.4717e+07	4.66303e+07	3.53207e+07	3.00588e+07	2.54697e+07	2.34861e+07	3.02754e+07	3.48528e+07	2.76748e+07	3.07502e+06	3.37329e+07	2.88268e+07	1.49461e+07	1.62072e+07	1.48256e+07	1.52826e+07	1.40024e+07
	214.132	215.139	9.512	5.64028e+07	DDA for preferred ion	[M+H]+1	4.56207e+07	5.64028e+07	1.29921e+07	3.25998e+07	5.23288e+06	2.75051e+07	1.906e+07	3.3143e+07	2.34943e+07	1.73487e+07	1.71704e+07	1.70995e+07	1.65619e+07	1.54439e+07	1.58285e+07	1.64447e+07					4.57923e+07	3.71326e+07	3.22087e+07				3.60541e+07	4.54324e+07	3.82872e+07	3.57598e+07	3.35454e+07	2.70256e+07	3.8316e+07	3.90608e+07	3.55744e+07	3.94029e+06	3.46177e+07	3.10983e+07	1.69397e+07	1.77542e+07	1.65843e+07	1.73182e+07	1.46471e+07
	117.079	118.086	6.562	5.63773e+07	DDA for other ion	[M+H]+1	2.02753e+07	1.1715e+07	1.00393e+07	1.03605e+07	9.60924e+06	1.04988e+07	1.17087e+07	1.45722e+07	1.20376e+07	1.01955e+07	1.04001e+07	7.82193e+06	6.7955e+06	9.11777e+06	1.03989e+07	8.13663e+06		6.97789e+06		6.49572e+06	2.8909e+07	2.29876e+07	1.86742e+07		1.56939e+07		3.84538e+07	3.25714e+07	1.42899e+07	1.67625e+07	2.7805e+07	5.63773e+07	4.69191e+07	1.7359e+07	1.47276e+07	5.37704e+06	4.52167e+07	1.70161e+07	1.41862e+07	1.26761e+07	1.44267e+07	1.37607e+07	6.19899e+06
	270.138	269.131	3.287	5.61702e+07	DDA for preferred ion	[M-H]-1	3.59771e+07	5.61702e+07	9.46773e+06	3.28156e+07	4.30688e+06	4.43599e+07	5.50588e+07	2.91268e+07	3.11427e+07	2.74598e+07	2.84111e+07	2.90112e+07	3.14482e+07	2.89892e+07	2.94917e+07	2.77522e+07					4.34433e+07	3.13409e+07	2.08103e+07	2.44973e+07	3.89661e+07	3.46426e+07	2.68753e+07	5.04097e+07	2.93678e+07	4.36268e+07	3.5036e+07	2.45805e+07	5.54142e+07	4.27455e+07	2.48462e+07	6.53094e+06	4.81639e+07	4.7487e+07	2.66195e+07	2.86623e+07	2.98851e+07	2.93834e+07	2.74051e+07
	343.221	344.228	4.255	5.54812e+07	DDA for preferred ion	[M+H]+1	2.55508e+07	3.84606e+07	1.4134e+07	2.72962e+07	3.32391e+06	1.9722e+07	2.3992e+07	2.41201e+07	1.55926e+07	1.27417e+07	1.20976e+07	1.05129e+07	1.26128e+07	9.98686e+06	1.11088e+07	1.10166e+07		1.08589e+07	1.35051e+07		5.07353e+07	3.92195e+07	2.79008e+07				2.34583e+07	2.88755e+07	2.6285e+07	2.31108e+07	2.21642e+07	1.91523e+07	2.32128e+07	2.62559e+07	2.60766e+07	2.76585e+06	2.45945e+07	2.08928e+07	1.42138e+07	1.18925e+07	1.1059e+07	1.23471e+07	1.13785e+07
	280.24	279.232	3.255	5.54041e+07	DDA for preferred ion	[M-H]-1	3.4874e+07	4.26453e+07	1.71484e+07	3.20652e+07	8.07028e+06	1.8666e+07	1.92279e+07	2.35677e+07	2.18309e+07	1.37472e+07	8.53211e+06	1.63075e+07	3.75987e+07	4.24418e+07	2.32508e+07	1.57974e+07		2.89097e+07	1.98945e+07	2.06022e+07	5.17893e+07	3.8505e+07	2.85503e+07				2.17502e+07	2.22346e+07	2.19282e+07	1.4894e+07	1.48367e+07	2.09247e+07	1.68199e+07	2.97603e+07	2.12017e+07	5.36827e+06	1.48472e+07	1.50636e+07	1.95963e+07	7.35962e+06	2.22468e+07	2.36523e+07	1.08161e+07
	243.147	244.155	7.631	5.5169e+07	DDA for preferred ion	[M+H]+1	4.63076e+07	5.5169e+07	8.4993e+06	3.42967e+07	5.89573e+06	3.29903e+07	2.49899e+07	3.53469e+07	1.36974e+07	1.11576e+07	1.0018e+07	1.10962e+07	1.11661e+07	8.95036e+06	9.42031e+06	9.54833e+06					4.15724e+07	2.84882e+07	2.12161e+07				3.43806e+07	4.30622e+07	3.74589e+07	3.20798e+07	3.46539e+07	2.28527e+07	3.86471e+07	3.51384e+07	3.37345e+07	3.71239e+06	3.84227e+07	3.66505e+07	1.01877e+07	9.86697e+06	8.96363e+06	9.79411e+06	9.21588e+06
	297.045	298.053	15.778	5.4891e+07	DDA for preferred ion	[M+H]+1	5.4891e+07	2.27337e+07	6.7084e+06	2.49454e+07	6.26593e+06	1.51646e+07	1.81614e+07	2.10399e+07	9.86936e+06	7.74796e+06	4.05018e+06	7.0602e+06	8.23895e+06	7.34028e+06	6.76674e+06	6.9293e+06					3.44041e+07	2.51611e+07	1.6733e+07				4.14729e+07	2.11883e+07	2.43653e+07	8.62997e+06	1.82155e+07	1.76173e+07	1.95782e+07	2.48925e+07	2.21443e+07	2.68228e+06	1.84056e+07	1.75998e+07	6.85925e+06	7.51694e+06	7.73915e+06	8.01907e+06	6.51564e+06
	261.111	260.103	4.257	5.48078e+07	DDA for preferred ion	[M-H]-1	3.21759e+07	4.06094e+07	1.46956e+07	2.22713e+07	3.31637e+06	1.39102e+07	8.54339e+06	1.7078e+07	1.89074e+07	1.35642e+07	1.27783e+07	1.33829e+07	1.18409e+07	1.1742e+07	1.12531e+07	1.19639e+07					4.34984e+07	4.19764e+07	3.20596e+07				2.14737e+07	2.77073e+07	2.14459e+07	2.56519e+07	1.73935e+07	1.55127e+07	2.00989e+07	2.13206e+07	1.69329e+07	2.12576e+06	1.9188e+07	1.67676e+07	1.31899e+07	1.26685e+07	1.23868e+07	1.32978e+07	1.16691e+07
	540.342	271.178	4.166	5.46627e+07	No MS2	[M+2H]+2	1.40009e+07	4.67445e+07	1.36796e+07	2.96616e+07	7.4721e+06	4.82704e+07	5.39325e+07	4.242e+07	3.2726e+07	3.10011e+07	3.22998e+07	3.12494e+07	3.33432e+07	3.09935e+07	3.1238e+07	3.10873e+07					5.24219e+07	4.08716e+07	2.80574e+07	2.10511e+07		3.41829e+07	3.9736e+07	4.77801e+07	4.76335e+07	5.46627e+07	3.18099e+07	3.0039e+07	2.84307e+07	4.44621e+07	4.6777e+07	7.91243e+06	5.36834e+07	4.67437e+07	3.07871e+07	3.17993e+07	3.18937e+07	3.10795e+07	2.86489e+07
BETA-GLYCEROPHOSPHATE	172.013	171.006	14.253	5.434e+07	DDA for preferred ion	[M-H]-1	4.97772e+07	5.434e+07	1.3974e+07	3.54797e+07	7.59414e+06	4.07491e+07	3.4273e+07	4.63104e+07	2.77134e+07	2.10482e+07	2.20617e+07	2.09419e+07	2.0722e+07	2.02775e+07	2.07492e+07	2.01987e+07					4.36746e+07	3.52215e+07	2.92595e+07				2.66751e+07	3.75595e+07	3.22824e+07	2.43857e+07	3.0437e+07	2.63268e+07	2.95871e+07	3.58562e+07	3.04781e+07	6.03121e+06	3.17944e+07	2.8173e+07	3.65861e+06	2.15982e+07	1.93238e+07	1.94288e+07	2.04317e+07
	170.142	171.149	4.032	5.40441e+07	DDA for preferred ion	[M+H]+1	3.86251e+07	4.45023e+07	1.09112e+07	3.02087e+07	7.8705e+06	2.43525e+07	4.05862e+07	3.98683e+07	2.99807e+07	2.77027e+07	2.89157e+07	2.92472e+07	3.16873e+07	2.89131e+07	2.96178e+07	2.86331e+07					2.80618e+07	2.68052e+07	1.83749e+07	5.27237e+07	5.40441e+07	3.28738e+07	3.93839e+07	4.78542e+07	4.17928e+07	4.43455e+07	3.91506e+07	3.71672e+07	5.29971e+07	5.10185e+07	4.69364e+07	6.92619e+06	4.38815e+07	3.74475e+07	2.79702e+07	2.93092e+07	3.03208e+07	2.93948e+07	2.72576e+07
	116.05	180.066	8.638	5.36078e+07	DDA for preferred ion	[M+ACN+Na]+1	4.26977e+07	5.47877e+07	1.43759e+07	3.46683e+07	6.96611e+06	3.11725e+07	4.08619e+07	3.48266e+07	3.42976e+07	2.64743e+07	2.82426e+07	2.86015e+07	3.1375e+07	2.885e+07	2.89689e+07	2.83339e+07					5.51681e+07	4.16949e+07	3.07725e+07				3.76298e+07	4.59004e+07	3.87126e+07	3.41045e+07	3.17304e+07	2.90773e+07	3.56085e+07	3.87341e+07	3.4145e+07	5.81761e+06	3.73676e+07	3.13416e+07	2.7447e+07	2.82798e+07	2.84639e+07	2.68908e+07	2.53287e+07
	567.451	568.458	3.009	5.3557e+07	DDA for preferred ion	[M+H]+1	5.3557e+07	1.96555e+07	1.59283e+07	4.41267e+07	8.64419e+06	2.64768e+06	5.48149e+06	2.69213e+07	2.21348e+07	2.1007e+07	2.151e+07	2.17699e+07	3.43837e+07	2.41481e+07	2.13172e+07	1.92367e+07					7.70275e+06	1.00591e+07	1.02801e+07				3.0853e+07	7.17251e+06	2.16685e+07	8.70837e+06	2.02768e+07	3.62309e+07	9.20335e+06	4.48221e+07	3.01794e+07	4.95312e+06	5.5421e+06	6.48385e+06	1.58098e+07	1.87118e+07	2.02908e+07	2.03143e+07	2.16455e+07
	116.047	115.04	8.185	5.32048e+07	No MS2	[M-H]-1	3.10663e+07	3.26613e+07	1.35864e+07	2.44003e+07	5.0257e+06	3.32486e+07	2.61273e+07	2.44788e+07	2.30917e+07	1.74217e+07	1.73767e+07	1.72934e+07	1.72997e+07	1.56951e+07	1.64515e+07	1.6391e+07					4.28418e+07	3.05313e+07	2.73973e+07	5.32048e+07	4.67576e+07		2.26936e+07	2.60207e+07	2.15702e+07	1.8611e+07	2.86783e+07	1.89421e+07	1.74009e+07	2.67691e+07	2.27373e+07	3.23006e+06	2.27658e+07	2.31856e+07	1.68121e+07	1.77349e+07	1.63644e+07	1.7582e+07	1.56888e+07
	242.151	241.144	4.666	5.25966e+07	DDA for preferred ion	[M-H]-1	2.79296e+07	4.78781e+07	1.60425e+07	2.64979e+07	8.68531e+06	6.17568e+06	8.62992e+06	5.25966e+07	2.34668e+07	2.1375e+07	2.1879e+07	2.24893e+07	3.05869e+07	2.43632e+07	2.16205e+07	2.0002e+07					2.16331e+07	2.26931e+07	1.72496e+07				2.33067e+07	1.19034e+07	2.52194e+07	2.14447e+07	3.70497e+07	1.65843e+07	1.38489e+07	2.88572e+07	2.19387e+07	6.11769e+06	1.55626e+07	1.13139e+07	1.51916e+07	1.89528e+07	2.02664e+07	2.07217e+07	2.16392e+07
	285.105	284.098	16.268	5.25257e+07	DDA for preferred ion	[M-H]-1	4.16085e+07	4.54504e+07	9.35873e+06	3.00565e+07	4.39812e+06	1.36062e+07	2.20867e+07	2.08529e+07	1.12182e+07	5.7623e+06	7.46589e+06	5.51088e+06	4.55554e+06	3.21369e+06	4.33835e+06	4.4878e+06		2.42227e+07	2.61449e+07	1.95469e+07	4.4164e+07	2.17604e+07	2.01834e+07				1.68251e+07	2.52798e+07	2.03262e+07	3.00998e+07	1.75094e+07	1.54264e+07	2.23053e+07	1.83357e+07	1.8429e+07	1.83924e+06	2.05333e+07	1.90836e+07	3.86191e+06	3.55512e+06	5.13072e+06	5.38623e+06	4.4036e+06
	188.141	187.133	4.2	5.24272e+07	DDA for preferred ion	[M-H]-1	2.12347e+07	2.40981e+07	8.90128e+06	1.51622e+07	2.98841e+06	1.37962e+07	1.23863e+07	1.44319e+07	1.28713e+07	1.1025e+07	1.01065e+07	1.03583e+07	1.11163e+07	9.5831e+06	1.06096e+07	9.72245e+06					2.12513e+07	1.76427e+07	1.30183e+07	3.67851e+07	2.04842e+07	5.24272e+07	1.8448e+07	2.13577e+07	1.95372e+07	1.64252e+07	1.61241e+07	1.34119e+07	1.8513e+07	1.96784e+07	1.60274e+07	1.60257e+06	2.11934e+07	1.98268e+07	1.12027e+07	1.09425e+07	9.47982e+06	8.87845e+06	1.0001e+07
	340.206	339.199	3.088	5.23853e+07	DDA for preferred ion	[M-H]-1	1.61198e+07	2.05563e+07	1.27915e+07	1.22037e+07	4.09121e+06	2.40508e+07	2.18491e+07	1.81677e+07	8.48358e+06	1.15107e+07	1.13961e+07	1.07902e+07	1.04894e+07	1.09396e+07	1.10059e+07	1.06345e+07		1.3469e+07	1.675e+07		1.55701e+07	1.14341e+07	7.93988e+06		5.23853e+07		1.1909e+07	1.29107e+07	6.2305e+06	6.76794e+06	1.61778e+07	1.14842e+07	1.35908e+07	1.52629e+07	1.54328e+07	1.79302e+06	1.44107e+07	2.29852e+07	1.15934e+07	1.27238e+07	1.10626e+07	1.10451e+07	1.13309e+07
	202.111	203.118	4.477	5.211e+07	DDA for preferred ion	[M+H]+1	3.50479e+07	3.65422e+07	1.51802e+07	2.94737e+07	5.76844e+06	1.79753e+07	2.43081e+07	2.44516e+07	2.11557e+07	1.65242e+07	1.66766e+07	1.83541e+07	1.30072e+07	1.1567e+07	1.33495e+07	1.03521e+07					5.16904e+07	3.97982e+07	2.70328e+07				2.45389e+07	3.27365e+07	2.65331e+07	2.1612e+07	1.89234e+07	1.86488e+07	2.20019e+07	2.63911e+07	2.11081e+07	3.06854e+06	2.27868e+07	1.97825e+07	1.36264e+07	1.543e+07	1.32219e+07	1.44171e+07	1.3396e+07
	246.158	247.165	3.764	5.20726e+07	DDA for preferred ion	[M+H]+1	3.77323e+07	3.94015e+07	1.18281e+07	2.37186e+07	5.83568e+06	3.22263e+07	3.46735e+07	2.65852e+07	2.09986e+07	1.98023e+07	2.02163e+07	1.90503e+07	1.82397e+07	1.80684e+07	1.82641e+07	1.77275e+07					3.39302e+07	2.25992e+07	1.81122e+07	3.96425e+07	2.05078e+07	3.26163e+07	1.4812e+07	3.71845e+07	2.91223e+07	3.26581e+07	3.29556e+07	2.49514e+07	3.72816e+07	3.58188e+07	3.06521e+07	4.41287e+06	5.20726e+07	3.66528e+07	1.873e+07	1.83233e+07	1.98465e+07	2.07319e+07	1.78589e+07
	342.181	343.188	3.499	5.19707e+07	DDA for preferred ion	[M+H]+1	4.4013e+07	5.56991e+07	5.28688e+06	1.43401e+07	5.44783e+06	3.20653e+07	3.46311e+07	2.07415e+07	9.52223e+06	4.82911e+06	5.60944e+06	5.52761e+06	5.36154e+06	4.00866e+06	5.1766e+06	4.41273e+06		6.12981e+06		5.413e+06	4.86113e+07	3.63297e+07	2.76792e+07			5.30994e+06	3.69122e+07	4.76282e+07	4.3808e+07	4.40722e+07	4.21339e+07	2.90072e+07	4.20081e+07	3.85183e+07	4.0158e+07	3.75288e+06	4.07305e+07	3.51891e+07	4.84116e+06	6.77883e+06	4.61101e+06	5.52149e+06	4.37622e+06
	139.978	138.97	19.415	5.18983e+07	DDA for preferred ion	[M-H]-1	3.81433e+07	5.18983e+07	2.79053e+07	3.2851e+07	2.12878e+07	1.79642e+07	1.7735e+07	2.41327e+07	2.50812e+07	2.09059e+07	2.02054e+07	2.33004e+07	1.71684e+07	1.78001e+07	1.77244e+07	1.72128e+07				2.55999e+07	5.03155e+07	3.93196e+07	2.79999e+07				2.60446e+07	3.16109e+07	2.25297e+07	2.08471e+07	1.95696e+07	2.00443e+07	2.03283e+07	2.20074e+07	1.96681e+07	1.47041e+07	1.7623e+07	1.71852e+07	1.61362e+07	1.68541e+07	1.68606e+07	1.75814e+07	1.76694e+07
	367.115	366.108	13.884	5.17374e+07	DDA for preferred ion	[M-H]-1	3.78071e+07	4.34159e+07	1.15406e+07	3.25075e+07	5.16606e+06	2.90815e+07	3.93819e+07	3.82405e+07	3.38637e+07	2.92698e+07	2.80257e+07	2.77034e+07	3.24914e+07	3.23191e+07	3.13007e+07	2.94669e+07		1.76229e+07	1.76533e+07	1.68929e+07	4.19688e+07	3.41991e+07	2.65499e+07				4.59995e+07	5.17374e+07	4.412e+07	3.91408e+07	3.48602e+07	3.64975e+07	4.16603e+07	4.70739e+07	4.02509e+07	6.30095e+06	4.55903e+07	4.21999e+07	3.21276e+07	3.42903e+07	3.08706e+07	3.29173e+07	2.90418e+07
	174.116	175.123	6.598	5.16936e+07	DDA for preferred ion	[M+H]+1	3.38214e+07	4.48993e+07	1.48022e+07	2.91725e+07	5.39788e+06	2.62184e+07	3.20671e+07	2.12604e+07	2.13228e+07	1.79059e+07	1.69093e+07	1.82177e+07	1.76545e+07	1.84973e+07	1.75624e+07	1.69394e+07					5.205e+07	3.99478e+07	2.85151e+07				3.00019e+07	3.85572e+07	3.04687e+07	2.40038e+07	2.30453e+07	2.081e+07	2.60165e+07	2.93489e+07	2.49269e+07	3.58571e+06	2.9373e+07	2.53767e+07	1.68358e+07	1.78052e+07	1.68385e+07	1.83065e+07	1.61714e+07
	177.079	178.086	9.745	5.16595e+07	DDA for preferred ion	[M+H]+1	4.58968e+07	5.16595e+07	6.12159e+06	3.18273e+07	5.73956e+06	2.71091e+07	2.57044e+07	2.89903e+07	9.51882e+06	8.01508e+06	6.35269e+06	7.12968e+06	8.47736e+06	7.20843e+06	6.51742e+06	6.89094e+06					4.19943e+07	3.14793e+07	2.18307e+07				3.45417e+07	3.78984e+07	3.39978e+07	3.12106e+07	3.18521e+07	2.20744e+07	3.64067e+07	3.48455e+07	3.13953e+07	3.15465e+06	3.61381e+07	3.2253e+07	5.83487e+06	7.0655e+06	7.54194e+06	7.79953e+06	6.1529e+06
	175.085	158.081	10.211	5.14419e+07	DDA for preferred ion	[M+H-H2O]+1	3.78025e+07	4.98775e+07	1.58957e+07	2.97202e+07	8.20349e+06	2.35298e+07	3.52324e+07	2.99533e+07	2.96485e+07	2.44186e+07	2.51544e+07	2.61949e+07	2.23056e+07	2.45329e+07	2.34762e+07	2.32552e+07			1.75452e+07	1.6337e+07	4.72389e+07	4.15606e+07	3.18834e+07				3.68494e+07	4.49885e+07	3.68878e+07	3.06259e+07	2.47771e+07	2.67568e+07	2.89955e+07	3.47962e+07	2.71169e+07	5.78284e+06	3.44783e+07	2.83639e+07	2.45343e+07	2.37677e+07	2.49113e+07	2.42377e+07	2.38891e+07
	245.174	246.182	23.311	5.12331e+07	DDA for preferred ion	[M+H]+1	3.77036e+07	3.24611e+07	1.36191e+07	3.8363e+07	9.31044e+06	3.40093e+07	3.38889e+07	3.90065e+07	2.96679e+07	2.63237e+07	2.84299e+07	2.8859e+07	2.77229e+07	2.71726e+07	2.73087e+07	2.54586e+07					4.01728e+07	2.55403e+07	2.00893e+07				2.18407e+07	2.8024e+07	2.74311e+07	3.32147e+07	3.05174e+07	2.51589e+07	2.46912e+07	3.57729e+07	2.85812e+07	8.4377e+06	2.98861e+07	2.35526e+07	2.57455e+07	2.76053e+07	2.83067e+07	2.74136e+07	2.66339e+07
	231.184	232.191	4.649	5.11749e+07	DDA for preferred ion	[M+H]+1	2.16503e+07	2.20282e+07	1.43072e+07	1.76278e+07	9.02593e+06	1.58548e+07	1.6708e+07	1.81497e+07	2.16077e+07	1.99245e+07	1.82332e+07	2.13063e+07	3.60648e+07	2.38564e+07	2.10289e+07	1.77581e+07			1.80648e+07	1.63528e+07	2.57097e+07	1.88944e+07	1.41326e+07	1.17405e+07	2.28946e+07	5.11749e+07	1.08659e+07	2.14197e+07	1.7788e+07	2.32052e+07	1.581e+07	1.65942e+07	1.22729e+07	1.97189e+07	1.51062e+07	5.84473e+06	1.18965e+07	8.59878e+06	2.08345e+07	1.6107e+07	2.99221e+07	2.19585e+07	2.32756e+07
	336.165	337.172	18.291	5.11296e+07	DDA for preferred ion	[M+H]+1	3.65366e+07	4.56333e+07	1.11607e+07	2.89086e+07	3.42939e+06	1.68652e+07	3.509e+07	2.78955e+07	2.13257e+07	1.38129e+07	1.27783e+07	1.31264e+07	1.0872e+07	1.16152e+07	1.11253e+07	1.17979e+07		1.92922e+07		1.77881e+07	3.9406e+07	3.18284e+07	1.90126e+07				2.82394e+07	5.11296e+07	3.39399e+07	2.00243e+07	1.60194e+07	2.58927e+07	2.50243e+07	3.79912e+07	2.30352e+07	2.16009e+06	3.4691e+07	1.96218e+07	1.29134e+07	1.26134e+07	1.23638e+07	1.28594e+07	9.34475e+06
	165.065	166.073	9.5	5.10434e+07	DDA for preferred ion	[M+H]+1	3.85195e+07	4.82283e+07	1.61497e+07	3.55449e+07	8.03932e+06	2.48194e+07	3.21974e+07	3.00227e+07	2.75658e+07	2.03258e+07	2.18063e+07	2.04079e+07	1.89147e+07	1.99146e+07	1.98267e+07	1.98192e+07					5.13717e+07	3.97228e+07	2.99537e+07				3.66017e+07	4.23234e+07	3.47064e+07	2.67115e+07	2.44942e+07	2.39063e+07	2.80251e+07	3.38397e+07	2.63396e+07	4.83269e+06	3.28174e+07	2.73955e+07	1.85918e+07	1.98019e+07	2.00327e+07	1.99635e+07	1.94133e+07
	281.051	282.058	15.784	5.09369e+07	No MS2	[M+H]+1	4.17422e+07	6.17137e+07	3.64513e+07	3.81624e+07	2.87923e+07	2.71323e+07	3.78894e+07	3.53887e+07	3.78775e+07	4.719e+07	4.18412e+07	2.80111e+07	3.22087e+07	3.13495e+07	3.30598e+07	3.49232e+07		4.06577e+07	5.09369e+07	2.22282e+07	5.50574e+07	4.52982e+07	3.60641e+07				4.32886e+07	5.75048e+07	3.7235e+07	3.30767e+07	2.43553e+07	3.13751e+07	3.18688e+07	4.04653e+07	3.42806e+07	3.03448e+07	4.08604e+07	3.16297e+07	3.77354e+07	4.68579e+07	2.60222e+07	2.66892e+07	2.74527e+07
	981.579	491.797	2.97	5.08054e+07	DDA for other ion	[M+2H]+2	3.33921e+07	4.17798e+07	1.08038e+07	2.82444e+07	2.31391e+06	4.68989e+07	5.08054e+07	2.92755e+07	2.4227e+07	2.00653e+07	2.04659e+07	1.92653e+07	2.14802e+07	1.9651e+07	1.90157e+07	1.84735e+07					4.24617e+07	3.27413e+07	2.62674e+07		223423	520823	1.25142e+07	1.57812e+07	2.16018e+07	3.6788e+07	3.79122e+07	1.92349e+07	3.64527e+07	3.13786e+07	2.40473e+07	4.44142e+06	4.01077e+07	2.451e+07	1.95139e+07	1.90403e+07	2.02555e+07	2.16467e+07	1.91201e+07
	239.097	240.105	10.628	5.06738e+07	DDA for preferred ion	[M+H]+1	1.57844e+07	2.88492e+07	1.23584e+07	1.87281e+07	1.05249e+07	2.88941e+07	1.8313e+07	2.83158e+07	1.1593e+07	5.06738e+07	2.99276e+07	2.23932e+07	9.76681e+06	2.1409e+07	2.02345e+07	1.68479e+07			3.73681e+07	4.43329e+07	2.87294e+07	1.62244e+07	2.89842e+07				2.993e+07	3.54577e+07	3.74285e+07	2.99048e+07	2.8435e+07	2.19569e+07	3.23077e+07	3.37847e+07	2.64202e+07	7.68236e+06	3.09218e+07	2.70583e+07	2.16458e+07	1.90602e+07	1.75488e+07	2.199e+07	2.14594e+07
	248.137	249.145	7.882	5.06541e+07	DDA for preferred ion	[M+H]+1	5.06541e+07	4.31464e+07	1.12984e+07	3.31064e+07	6.5825e+06	4.09618e+07	3.69033e+07	3.75348e+07	2.46519e+07	2.28871e+07	2.13534e+07	2.09284e+07	2.09172e+07	1.9492e+07	1.97647e+07	1.87758e+07					2.5225e+07	2.08708e+07	1.68143e+07				3.0324e+07	4.03762e+07	3.3678e+07	3.33129e+07	3.17674e+07	2.42245e+07	3.73611e+07	3.69838e+07	3.16476e+07	3.86084e+06	3.84407e+07	3.23898e+07	2.02671e+07	1.13138e+07	2.64711e+07	3.92026e+07	1.3915e+07
	202.132	203.14	11.794	5.04542e+07	No MS2	[M+H]+1	4.68769e+07	5.04542e+07	1.37457e+07	3.40495e+07	7.58928e+06	4.29446e+07	3.83326e+07	4.72284e+07	3.24182e+07	2.93805e+07	3.00442e+07	2.97553e+07	3.27781e+07	2.91574e+07	3.04618e+07	2.9676e+07					4.64746e+07	3.72986e+07	3.23678e+07				3.43067e+07	3.67944e+07	3.71896e+07	3.35212e+07	3.48706e+07	2.89403e+07	3.5577e+07	3.41935e+07	3.37008e+07	7.01898e+06	3.72681e+07	2.99315e+07	2.84581e+07	2.8858e+07	2.98761e+07	2.86958e+07	2.67924e+07
	167.07	168.077	10.381	5.03462e+07	DDA for preferred ion	[M+H]+1	3.04208e+07	3.60671e+07	1.29553e+07	3.21531e+07	5.36309e+06	2.78334e+07	3.48767e+07	3.4724e+07	1.75799e+07	1.87635e+07	1.94112e+07	1.83734e+07	1.6943e+07	1.60949e+07	1.74037e+07	1.7338e+07					4.16264e+07	4.37695e+07	3.65459e+07				2.48197e+07	3.83597e+07	2.68917e+07	3.47291e+07	2.37059e+07	4.00437e+07	4.29007e+07	4.67361e+07	3.89236e+07	4.14877e+06	3.83725e+07	2.85655e+07	1.59599e+07	1.9441e+07	1.78413e+07	1.79258e+07	1.77598e+07
	309.216	310.223	3.575	5.03178e+07	DDA for preferred ion	[M+H]+1	3.52411e+07	3.88058e+07	1.29689e+07	3.02907e+07	5.38407e+06	3.85871e+07	2.89934e+07	3.14437e+07	2.50426e+07	1.90827e+07	2.03236e+07	1.94687e+07	1.84627e+07	1.93998e+07	1.86885e+07	1.80687e+07					4.73651e+07	3.64535e+07	2.81321e+07	2.17659e+07			2.2387e+07	2.04162e+07	2.48476e+07	2.69959e+07	2.48137e+07	1.97466e+07	3.01557e+07	2.99099e+07	2.30901e+07	3.9452e+06	2.58277e+07	2.54364e+07	1.76131e+07	1.80856e+07	1.79605e+07	1.94608e+07	1.69314e+07
	217.988	216.981	21.001	5.01861e+07	DDA for preferred ion	[M-H]-1	3.11179e+07	3.9528e+07	1.35199e+07	2.6278e+07	3.99116e+06	1.74641e+07	2.81581e+07	2.70789e+07	2.40158e+07	1.77542e+07	1.6873e+07	1.83498e+07	1.88858e+07	1.93487e+07	1.78405e+07	1.75766e+07					5.01861e+07	3.43392e+07	2.77051e+07				2.70948e+07	3.44692e+07	2.92783e+07	2.35355e+07	2.00665e+07	1.86251e+07	2.30753e+07	2.88358e+07	2.20632e+07	3.11278e+06	2.50328e+07	2.16536e+07	1.73201e+07	1.83948e+07	1.69184e+07	1.85178e+07	1.69606e+07
	281.059	282.067	8.571	5.01504e+07	DDA for preferred ion	[M+H]+1	2.92497e+07	3.8901e+07	1.48111e+07	2.45992e+07	9.1759e+06	1.6265e+07	2.88137e+07	2.02982e+07	3.22798e+07	2.20872e+07	2.5962e+07	2.52577e+07	1.30737e+07	2.07469e+07	2.14851e+07	1.68898e+07					5.01504e+07	3.67833e+07	2.94806e+07				2.6956e+07	3.48627e+07	2.78278e+07	2.27366e+07	1.95039e+07	1.84172e+07	2.14628e+07	2.74683e+07	2.00878e+07	6.32075e+06	2.33583e+07	2.1553e+07	1.87619e+07	1.96347e+07	1.96902e+07	1.99579e+07	1.88581e+07
	1278.77	640.394	3.074	4.95699e+07	DDA for other ion	[M+2H]+2	4.95699e+07	1.80106e+07	3.37127e+06	2.32975e+07	3.5037e+06	1.35778e+07	1.60489e+07	1.75664e+07	1.33288e+07	1.27119e+07	1.2954e+07	1.1413e+07	1.15102e+07	1.11816e+07	1.24867e+07	1.118e+07					1.90266e+07	1.69721e+07	1.08394e+07				1.60265e+07	7.61771e+06	1.21551e+07	1.41213e+07	1.78308e+07	1.33635e+07	1.41464e+07	1.9935e+07	1.58398e+07	657721	1.11951e+07	7.71977e+06	1.25968e+07	1.33447e+07	1.24631e+07	1.26528e+07	1.28745e+07
	202.107	203.114	15.694	4.95029e+07	DDA for preferred ion	[M+H]+1	1.94547e+07	3.54878e+07	5.58747e+06	8.85003e+06	3.75632e+06	1.03634e+07	1.27317e+07	1.07229e+07	1.11076e+07	7.43308e+06	8.14605e+06	8.70793e+06	7.63123e+06	7.76351e+06	7.65627e+06	7.64869e+06		1.21632e+07	1.1524e+07	1.23447e+07	4.95029e+07	3.97788e+07	2.8588e+07				1.3978e+07	1.35136e+07	1.14675e+07	8.17086e+06	8.15371e+06	7.6435e+06	9.31766e+06	1.09956e+07	8.53986e+06	1.84358e+06	1.11309e+07	1.11309e+07	8.01013e+06	8.05014e+06	7.59907e+06	8.52499e+06	7.36454e+06
	129.043	171.077	13.843	4.93998e+07	DDA for other ion	[M+ACN+H]+1	2.33426e+07	4.54779e+07	3.61539e+07	2.94953e+07	2.77869e+07	2.49661e+07	3.71177e+07	2.96546e+07	3.94951e+07	3.9546e+07	3.83883e+07	3.09637e+07	3.94432e+07	3.47463e+07	3.718e+07	3.82069e+07		4.5554e+07			4.52859e+07	3.80889e+07	2.96129e+07				3.38878e+07	4.63358e+07	3.09624e+07	3.04497e+07	2.25625e+07	2.44601e+07	2.95351e+07	2.85199e+07	2.74617e+07	2.75398e+07	3.30822e+07	2.3891e+07	3.97045e+07	4.4982e+07	3.12373e+07	3.2966e+07	3.5611e+07
	225.81	224.803	12.988	4.88937e+07	DDA for preferred ion	[M-H]-1	3.81605e+07	4.58776e+07	1.55758e+07	3.05373e+07	7.85528e+06	2.426e+07	2.97473e+07	2.63296e+07	3.34093e+07	2.12331e+07	2.25913e+07	1.86073e+07	1.9969e+07	2.00897e+07	2.15192e+07	1.96458e+07		1.14345e+07			4.88546e+07	3.4591e+07	2.87669e+07				3.32953e+07	3.64586e+07	3.32593e+07	3.07008e+07	2.22986e+07	1.82306e+07	2.19295e+07	2.78073e+07	2.13736e+07	5.26718e+06	2.02812e+07	2.13678e+07	1.66466e+07	2.1562e+07	1.71541e+07	1.63755e+07	1.8567e+07
	231.184	232.191	4.018	4.87621e+07	DDA for preferred ion	[M+H]+1	1.98677e+07	3.28256e+07	1.40588e+07	2.13213e+07	1.01277e+07	2.25049e+07	2.40168e+07	2.54127e+07	2.79357e+07	2.80732e+07	2.83037e+07	2.54634e+07	2.11113e+07	2.65501e+07	2.56762e+07	2.27914e+07		8.46876e+06			2.31356e+07	2.20383e+07	1.71411e+07	9.97323e+06			2.33532e+07	4.55757e+07	2.63278e+07	2.48487e+07	2.17792e+07	2.03422e+07	2.11104e+07	2.92628e+07	2.39244e+07	8.47726e+06	1.7715e+07	2.05514e+07	1.73526e+07	2.94731e+07	4.87621e+07	2.25558e+07	2.16337e+07
	166.085	165.078	6.785	4.8521e+07	DDA for preferred ion	[M-H]-1	4.05389e+07	6.21632e+07	9.36797e+06	2.89698e+07	4.71173e+06	1.56209e+07	1.45397e+07	1.93798e+07	1.3511e+07	1.02964e+07	5.46828e+06	1.05444e+07	1.12108e+07	9.38245e+06	9.18002e+06	9.18844e+06					4.8521e+07	3.71257e+07	2.5464e+07				3.66454e+07	5.10609e+07	2.09417e+07	2.97842e+07	1.09305e+07	2.90316e+07	3.06186e+07	2.3245e+07	2.01102e+07	2.55721e+06	4.54107e+07	2.02135e+07	9.42072e+06	9.49698e+06	7.976e+06	9.31777e+06	8.34679e+06
	200.976	199.969	18.637	4.83513e+07	DDA for preferred ion	[M-H]-1	2.93076e+07	3.63536e+07	1.46224e+07	2.30292e+07	3.85539e+06	1.78484e+07	2.0312e+07	2.13351e+07	2.84728e+07	1.45029e+07	1.39114e+07	1.49905e+07	1.68738e+07	1.54751e+07	1.48409e+07	1.50731e+07		6.3634e+06			4.83513e+07	3.53223e+07	2.48626e+07				1.76217e+07	1.80239e+07	6.3648e+06	1.96697e+07	1.6934e+07	1.61114e+07	1.70296e+07	1.95402e+07	1.86826e+07	2.48407e+06	1.73042e+07	1.72668e+07	1.43639e+07	1.55268e+07	1.24433e+07	1.55195e+07	1.45971e+07
	276.061	275.053	14.59	4.83269e+07	DDA for preferred ion	[M-H]-1	4.18198e+07	4.25673e+07	5.9579e+06	3.2571e+07	6.27562e+06	2.58886e+07	3.2319e+07	3.03678e+07	9.66139e+06	5.79799e+06	6.63449e+06	6.05505e+06	5.57841e+06	4.6315e+06	5.51153e+06	5.08588e+06			3.12024e+06		3.80285e+07	2.87635e+07	1.96917e+07				3.38588e+07	3.68836e+07	3.99256e+07	3.13004e+07	2.99193e+07	2.19465e+07	3.34175e+07	4.64455e+07	3.17852e+07	3.28802e+06	3.36595e+07	3.01545e+07	4.62435e+06	6.11554e+06	5.6278e+06	6.0579e+06	4.91713e+06
N-ACETYLALANINE	131.058	130.051	9.133	4.81135e+07	DDA for preferred ion	[M-H]-1	4.50243e+07	4.7061e+07	8.15232e+06	3.32912e+07	6.10521e+06	3.27262e+07	2.64677e+07	3.14718e+07	1.40359e+07	1.11287e+07	1.04136e+07	1.09868e+07	1.0724e+07	9.68122e+06	1.00075e+07	9.66043e+06					4.36745e+07	3.05847e+07	2.10881e+07				2.77683e+07	3.24351e+07	3.01054e+07	2.76805e+07	2.41173e+07	1.81392e+07	2.89071e+07	2.77433e+07	2.74199e+07	3.3727e+06	2.8959e+07	3.11459e+07	9.85755e+06	1.05402e+07	7.65388e+06	9.58273e+06	9.11565e+06
	179.08	180.087	13.892	4.81087e+07	DDA for preferred ion	[M+H]+1	3.39601e+07	4.31388e+07	1.44467e+07	2.71862e+07	3.02891e+06	1.66952e+07	2.38443e+07	2.09283e+07	2.18719e+07	1.58047e+07	1.60365e+07	1.56272e+07	1.59605e+07	1.49474e+07	1.52098e+07	1.551e+07					4.36133e+07	3.37345e+07	2.4685e+07				2.41922e+07	3.19137e+07	2.3845e+07	2.3865e+07	1.77103e+07	1.79099e+07	2.15794e+07	2.51407e+07	1.7773e+07	2.38981e+06	2.23387e+07	1.94628e+07	1.60859e+07	1.63218e+07	1.54991e+07	1.61665e+07	1.45833e+07
	227.091	228.098	11.423	4.8061e+07	DDA for preferred ion	[M+H]+1	3.45999e+07	4.36311e+07	1.37023e+07	2.95832e+07	6.78942e+06	1.85702e+07	2.8883e+07	2.42001e+07	2.46449e+07	2.02203e+07	2.03221e+07	2.03043e+07	1.57389e+07	1.6772e+07	1.64781e+07	1.81385e+07		1.08007e+07	1.10553e+07	1.1284e+07	4.64088e+07	3.81213e+07	2.74962e+07				2.95455e+07	3.81162e+07	3.17714e+07	2.16869e+07	1.95543e+07	1.9323e+07	2.24339e+07	2.92631e+07	1.98917e+07	3.3924e+06	2.54738e+07	2.17118e+07	1.67239e+07	1.41715e+07	1.73903e+07	1.6575e+07	1.5123e+07
	185.105	186.113	8.528	4.78368e+07	DDA for preferred ion	[M+H]+1	2.63642e+07	2.85032e+07	1.17687e+07	2.13186e+07	2.67515e+06	1.46134e+07	1.89017e+07	1.85318e+07	1.58147e+07	1.29957e+07	1.25847e+07	1.25861e+07	1.1635e+07	1.12703e+07	1.13328e+07	1.09633e+07					4.08775e+07	3.21426e+07	2.17358e+07				2.07859e+07	2.36617e+07	2.07094e+07	1.91152e+07	1.55759e+07	1.37905e+07	1.8098e+07	1.81624e+07	1.64841e+07	1.7808e+06	1.91245e+07	1.68779e+07	1.25771e+07	1.21399e+07	1.13618e+07	1.20391e+07	1.12639e+07
	155.07	138.066	8.968	4.77268e+07	DDA for other ion	[M+H-H2O]+1	3.08004e+07	4.43323e+07	1.35324e+07	2.91668e+07	7.06987e+06	2.30526e+07	3.52851e+07	2.79457e+07	2.82704e+07	2.21264e+07	2.27507e+07	2.1284e+07	2.26422e+07	2.2974e+07	2.30339e+07	2.20585e+07			1.62009e+07		4.77268e+07	3.79556e+07	2.96602e+07				3.43469e+07	4.24491e+07	3.56166e+07	2.57851e+07	2.24805e+07	2.4765e+07	2.71296e+07	3.26423e+07	2.50438e+07	5.84771e+06	3.23338e+07	2.65611e+07	2.34128e+07	2.34624e+07	2.39075e+07	2.33968e+07	2.25925e+07
	146.069	147.077	11.441	4.76654e+07	DDA for preferred ion	[M+H]+1	3.72988e+07	4.32865e+07	1.36757e+07	3.23714e+07	5.0865e+06	2.28778e+07	4.02709e+07	2.82552e+07	3.75084e+07	2.87875e+07	2.60222e+07	2.51842e+07	3.7884e+07	3.08667e+07	3.54093e+07	2.78367e+07					4.58772e+07	3.92467e+07	2.99914e+07				3.31865e+07	4.27241e+07	3.11083e+07	2.58999e+07	2.41447e+07	2.83527e+07	2.82795e+07	3.23727e+07	2.41976e+07	5.04731e+06	3.68032e+07	2.81776e+07	3.06271e+07	2.30261e+07	2.50993e+07	2.7545e+07	2.11812e+07
	169.111	170.118	11.616	4.76463e+07	DDA for preferred ion	[M+H]+1	3.89889e+07	4.30164e+07	1.40601e+07	3.04916e+07	4.21864e+06	2.1935e+07	2.72543e+07	2.9536e+07	2.05021e+07	1.73704e+07	1.70769e+07	1.67737e+07	1.5477e+07	1.45057e+07	1.5566e+07	1.58312e+07					4.40998e+07	3.44557e+07	2.62685e+07				3.09825e+07	3.53765e+07	3.26263e+07	2.6091e+07	2.51836e+07	2.13195e+07	2.79428e+07	3.02946e+07	2.74958e+07	2.99961e+06	2.89011e+07	2.66316e+07	1.56304e+07	1.61185e+07	1.52856e+07	1.62113e+07	1.45174e+07
	299.174	300.181	3.61	4.7596e+07	DDA for preferred ion	[M+H]+1	3.30515e+07	4.7596e+07	1.24721e+07	2.79166e+07	6.26862e+06	2.90643e+07	2.96195e+07	3.07794e+07	2.31446e+07	2.01054e+07	2.11951e+07	1.92794e+07	1.91389e+07	1.89972e+07	1.9127e+07	1.87957e+07					2.03434e+07	1.97327e+07	1.54275e+07		1.86401e+07		1.96956e+07	2.73132e+07	2.77898e+07	2.92512e+07	2.89334e+07	2.28608e+07	3.2849e+07	3.47856e+07	2.781e+07	4.39264e+06	3.03359e+07	2.92241e+07	1.80212e+07	1.83915e+07	1.99864e+07	1.9956e+07	1.80804e+07
	275.174	276.182	9.55	4.7458e+07	DDA for preferred ion	[M+H]+1	2.9804e+07	4.7458e+07	6.67921e+06	2.64107e+07	3.36468e+06	8.36315e+06	1.80429e+07	1.76904e+07	9.34569e+06	8.56986e+06	8.59603e+06	8.3842e+06	8.20997e+06	7.75763e+06	7.66766e+06	7.68112e+06					4.34055e+07	2.63933e+07	1.98565e+07				2.44703e+07	2.9342e+07	2.35531e+07	2.81753e+07	1.75232e+07	1.84231e+07	2.36172e+07	2.57028e+07	1.79639e+07	1.78717e+06	2.19407e+07	1.91808e+07	7.58579e+06	7.58744e+06	7.99136e+06	8.37649e+06	7.20109e+06
4-IMIDAZOLEACETATE	126.043	127.05	12.209	4.73652e+07	DDA for preferred ion	[M+H]+1	3.64988e+07	4.67592e+07	1.28366e+07	2.99315e+07	5.20774e+06	2.6541e+07	3.22973e+07	2.91946e+07	2.36439e+07	1.81126e+07	1.93826e+07	1.95542e+07	1.83754e+07	1.84259e+07	1.87537e+07	1.77624e+07					4.63264e+07	3.69428e+07	2.89597e+07				3.39411e+07	4.01886e+07	3.36893e+07	2.64005e+07	2.55032e+07	2.21415e+07	2.88817e+07	3.24779e+07	2.67172e+07	3.99867e+06	3.11997e+07	2.72992e+07	1.7879e+07	1.78355e+07	1.8657e+07	2.0517e+07	1.67743e+07
	162.126	163.133	3.888	4.72092e+07	DDA for preferred ion	[M+H]+1	9.95983e+06	9.67541e+06	7.67629e+06	7.46811e+06	3.72333e+06	9.64851e+06	7.95089e+06	7.22362e+06	4.13941e+06	2.32059e+06	2.61039e+06	2.25591e+06	2.53225e+06	2.80818e+06	2.96307e+06	2.48198e+06					1.26447e+07	1.30508e+07	7.97483e+06	3.63681e+07	4.72092e+07	3.46869e+07	9.70289e+06	9.32207e+06	8.80747e+06	7.72652e+06	1.03593e+07	7.18235e+06	1.25427e+07	8.46089e+06	1.4229e+07	1.26155e+06	6.39812e+06	1.4718e+07	2.88474e+06	2.9365e+06	2.83e+06	2.54729e+06	2.84446e+06
	137.059	138.066	8.965	4.70882e+07	DDA for preferred ion	[M+H]+1	3.2648e+07	4.59228e+07	1.44869e+07	2.63032e+07	7.1158e+06	2.35752e+07	3.34839e+07	2.60701e+07	2.89431e+07	2.30896e+07	2.41569e+07	2.33005e+07	2.17048e+07	2.23438e+07	2.31623e+07	2.29438e+07				1.51875e+07	4.67447e+07	3.77014e+07	2.97998e+07				3.46832e+07	4.6082e+07	3.4538e+07	2.51755e+07	2.38741e+07	2.39898e+07	2.50488e+07	3.29448e+07	2.53162e+07	6.02778e+06	2.94778e+07	2.80045e+07	2.37307e+07	2.412e+07	2.41766e+07	2.38004e+07	2.246e+07
	308.159	309.166	17.464	4.62013e+07	DDA for preferred ion	[M+H]+1	2.81504e+07	4.04177e+07	1.04151e+07	1.62425e+07	2.89851e+06	1.31074e+07	1.78334e+07	1.74804e+07	1.38083e+07	1.2033e+07	1.17754e+07	1.1641e+07	1.10294e+07	1.06044e+07	1.14787e+07	1.06891e+07			1.12967e+07		3.72441e+07	2.81273e+07	1.93681e+07				1.31709e+07	4.62013e+07	1.21528e+07	1.8838e+07	1.31343e+07	1.79688e+07	1.55544e+07	2.21319e+07	1.33965e+07	1.91658e+06	2.19538e+07	8.33255e+06	1.11689e+07	1.16427e+07	1.12376e+07	1.0823e+07	1.14347e+07
	258.018	259.025	15.272	4.58663e+07	DDA for preferred ion	[M+H]+1	2.94708e+07	2.93095e+07	9.60277e+06	4.58663e+07	7.98036e+06	3.20936e+07	3.86252e+07	3.34012e+07	1.0356e+07	3.47562e+06	3.70559e+06	6.44959e+06	2.28506e+06	3.05972e+06	2.94094e+06	2.14792e+06		1.14179e+07	1.21498e+07	8.81874e+06	4.74554e+07	3.73683e+07	2.30683e+07				2.39676e+07	4.0347e+07	2.87208e+07	1.78859e+07	2.19233e+07	1.40252e+07	2.44402e+07	2.93529e+07	2.90922e+07	4.11374e+06	3.33293e+07	2.55349e+07	2.9411e+06	3.54609e+06	3.3803e+06	2.72422e+06	3.22347e+06
	294.186	293.179	3.129	4.58483e+07	DDA for preferred ion	[M-H]-1	9.34173e+06	5.15137e+06	1.51441e+07	2.0048e+07	3.14318e+06	1.5365e+07	1.25588e+07	1.44046e+07	2.23424e+07	9.04993e+06	8.34407e+06	3.41629e+06	8.95564e+06	1.12219e+07	6.37706e+06	3.35593e+06		6.89608e+06	1.20599e+07		1.79746e+07	1.39232e+07	1.1219e+07	1.17514e+07	3.9871e+07	1.09651e+07	2.6997e+07	6.78687e+06	8.31021e+06	7.56657e+06	1.1468e+07	1.30292e+07	3.8138e+06	1.47806e+07	1.13284e+07	2.44305e+06	8.73579e+06	1.20341e+07	6.35398e+06	6.68464e+06	7.46624e+06	7.07308e+06	8.79719e+06
	87.0322	88.0395	15.709	4.53516e+07	DDA for preferred ion	[M+H]+1	4.03375e+07	4.53516e+07	6.30414e+06	2.97409e+07	5.03067e+06	2.21262e+07	2.48473e+07	2.7303e+07	1.14626e+07	1.001e+07	8.83996e+06	8.05604e+06	6.83572e+06	7.4133e+06	7.51954e+06	7.58301e+06		1.12636e+07		9.65052e+06	4.27784e+07	2.90199e+07	2.16293e+07				2.63173e+07	3.05102e+07	2.78336e+07	2.23089e+07	2.11744e+07	1.70252e+07	2.5448e+07	2.64318e+07	2.42172e+07	2.63343e+06	2.52512e+07	2.18625e+07	8.07897e+06	7.9695e+06	8.02625e+06	8.37216e+06	7.28514e+06
	345.109	344.101	13.76	4.50256e+07	DDA for preferred ion	[M-H]-1	1.79175e+07	2.93449e+07	1.64742e+07	1.14742e+07	3.82012e+06	6.45719e+06	9.12785e+06	3.02405e+06	6.03326e+06	5.61381e+06	5.28024e+06	4.01843e+06	1.04492e+06	3.38704e+06	1.93039e+06	3.38207e+06				3.50465e+06	2.71326e+07	1.92285e+07	1.6698e+07				1.46371e+07	1.87338e+07	1.07241e+07	7.43581e+06	5.72218e+06	5.65373e+06	6.81253e+06	1.03585e+07	6.18019e+06	1.72337e+06	8.07359e+06	7.83668e+06	1.16227e+06	2.82818e+06	3.16567e+06	2.72162e+06	2.97261e+06
BETA-NICOTINAMIDE ADENINE DINUCLEOTIDE	663.109	662.101	14.146	4.50102e+07	DDA for preferred ion	[M-H]-1	3.5815e+07	4.50102e+07	1.29151e+07	2.80908e+07	6.97138e+06	3.75517e+07	2.5992e+07	3.82103e+07	2.27709e+07	2.0526e+07	2.07926e+07	1.96687e+07	1.95489e+07	1.96055e+07	1.88466e+07	1.81304e+07					2.71853e+07	1.85481e+07	1.27288e+07				2.36887e+07	2.65181e+07	2.96844e+07	1.34409e+07	2.50556e+07	1.87413e+07	2.66018e+07	2.33947e+07	2.14842e+07	4.82016e+06	2.54306e+07	2.42734e+07	1.79058e+07	1.74475e+07	1.80405e+07	1.94335e+07	1.67327e+07
	337.335	338.342	3.237	4.49407e+07	No MS2	[M+H]+1	7.64363e+07	7.66883e+07	9.0159e+06	5.14299e+07	7.01983e+06	4.38949e+07	4.58933e+07	4.62481e+07	2.49776e+07	1.91591e+07	4.71608e+06	2.20105e+07	3.06446e+07	3.77602e+06	2.53038e+07	3.49557e+07					5.52462e+07	4.2626e+07	2.90615e+07				5.20559e+07	5.82614e+07	5.00693e+07	4.48876e+07	4.20392e+07	4.35198e+07	5.05652e+07	6.32418e+07	4.81839e+07	7.39698e+06	5.24153e+07	4.66394e+07	1.45786e+07	7.7926e+06	6.36981e+06	1.70542e+07	4.49407e+07
	183.09	184.097	4.944	4.49376e+07	DDA for preferred ion	[M+H]+1	3.38714e+07	4.04768e+07	1.26792e+07	3.22562e+07	1.01108e+07	2.65894e+07	3.32879e+07	2.9478e+07	3.47719e+07	3.00859e+07	3.28432e+07	3.16219e+07	3.77562e+07	3.33063e+07	3.21796e+07	2.96308e+07		1.86459e+07	1.52726e+07		4.24884e+07	3.30903e+07	2.46993e+07				1.86614e+07	2.44766e+07	2.68779e+07	3.13587e+07	2.53428e+07	2.8197e+07	3.26367e+07	3.91738e+07	2.6682e+07	8.843e+06	2.74911e+07	1.5775e+07	1.58732e+07	3.3224e+07	3.32871e+07	3.04625e+07	3.85627e+07
	216.007	217.015	9.557	4.4699e+07	DDA for preferred ion	[M+H]+1	3.88328e+07	4.22659e+07	1.31096e+07	3.00753e+07	3.94485e+06	1.96488e+07	3.09325e+07	2.72934e+07	2.40263e+07	1.87458e+07	1.95484e+07	1.95525e+07	1.93647e+07	1.84823e+07	1.79592e+07	1.94436e+07		1.28182e+07	1.25345e+07	1.25742e+07	4.4699e+07	3.80989e+07	3.05213e+07				3.71385e+07	4.41623e+07	3.57755e+07	2.41421e+07	2.17712e+07	2.25258e+07	2.72067e+07	3.20748e+07	2.53819e+07	4.02139e+06	3.0233e+07	2.56557e+07	1.99356e+07	2.01314e+07	2.06138e+07	2.02482e+07	1.91121e+07
	177.052	178.059	15.512	4.46618e+07	DDA for preferred ion	[M+H]+1	4.55684e+07	6.15619e+07	1.15956e+07	3.62728e+07	5.77119e+06	3.21351e+07	4.08028e+07	3.57586e+07	1.8779e+07	1.32533e+07	1.31442e+07	1.33236e+07	1.01316e+07	1.29098e+07	1.22764e+07	1.2566e+07			1.99964e+07	1.76687e+07	5.54679e+07	4.50118e+07	3.2647e+07				4.19551e+07	5.42706e+07	4.30696e+07	3.92771e+07	3.76705e+07	3.06846e+07	4.12456e+07	4.38644e+07	3.81886e+07	4.21967e+06	4.13672e+07	3.82576e+07	8.42178e+06	4.79658e+06	1.48761e+07	1.42763e+07	1.64457e+07
	129.058	130.065	3.916	4.45652e+07	No MS2	[M+H]+1	4.45652e+07	6.32815e+07	1.27168e+07	3.56943e+07	7.36205e+06	3.38856e+07	4.12786e+07	3.71887e+07	3.1057e+07	2.13441e+07	2.85586e+07	2.95886e+07	3.65721e+07	3.34542e+07	3.40883e+07	3.19238e+07					5.51743e+07	4.12203e+07	2.86078e+07				4.1275e+07	5.40429e+07	4.15716e+07	3.59371e+07	3.47861e+07	2.93603e+07	3.60402e+07	4.26551e+07	3.64684e+07	6.4181e+06	4.17715e+07	3.63697e+07	3.12672e+07	3.19119e+07	3.03039e+07	3.14596e+07	2.93671e+07
	246.05	245.043	14.506	4.45382e+07	DDA for preferred ion	[M-H]-1	2.89422e+07	3.71578e+07	1.32656e+07	2.44933e+07	721061	1.39855e+07	2.4224e+07	2.06936e+07	2.40437e+07	1.629e+07	1.7605e+07	1.6859e+07	1.68311e+07	1.56486e+07	1.63563e+07	1.5452e+07		9.9835e+06	1.00263e+07	1.01083e+07	4.04668e+07	3.18664e+07	2.41106e+07				2.91075e+07	3.5434e+07	3.01823e+07	2.16229e+07	1.7829e+07	1.7755e+07	2.20812e+07	2.62944e+07	1.54275e+07	2.81317e+06	2.41349e+07	2.1304e+07	1.68128e+07	1.80664e+07	1.56138e+07	1.82153e+07	1.55677e+07
	143.058	142.051	9.436	4.43627e+07	DDA for preferred ion	[M-H]-1	2.61444e+07	3.20982e+07	1.13056e+07	1.79555e+07	2.47601e+06	1.4895e+07	1.84926e+07	2.01518e+07	1.75327e+07	1.33006e+07	1.35255e+07	1.46459e+07	1.16568e+07	1.12318e+07	1.1485e+07	1.11187e+07					4.43627e+07	2.71955e+07	1.93242e+07				2.19371e+07	2.66815e+07	2.13551e+07	1.81689e+07	1.50207e+07	1.44838e+07	1.58668e+07	2.02526e+07	1.64492e+07	1.86127e+06	1.75661e+07	1.57132e+07	1.21124e+07	1.22579e+07	9.05107e+06	1.18888e+07	1.24104e+07
	305.293	306.301	3.358	4.41965e+07	No MS2	[M+H]+1	6.2756e+07	5.22443e+07	1.00283e+07	4.41965e+07	5.54585e+06	3.47242e+07	3.41115e+07	3.45491e+07	1.13283e+07	1.37604e+07	1.27742e+07	1.15779e+07	1.04419e+07	1.24342e+07	1.10522e+07	1.17693e+07		1.52224e+07			4.0901e+07	3.00759e+07	2.16407e+07				3.6854e+07	4.57696e+07	3.84066e+07	4.26871e+07	4.32304e+07	2.65606e+07	4.29309e+07	3.08484e+07	3.38731e+07	5.06251e+06	3.73115e+07	3.48581e+07	1.20347e+07	1.20351e+07	1.16157e+07	1.22691e+07	1.23026e+07
	244.069	243.062	12.241	4.41677e+07	DDA for preferred ion	[M-H]-1	3.2976e+07	4.08136e+07	1.39304e+07	2.8893e+07	4.26028e+06	1.96569e+07	2.74536e+07	2.21389e+07	2.32734e+07	1.78738e+07	1.76638e+07	1.87057e+07	1.75518e+07	1.63131e+07	1.62641e+07	1.66396e+07				7.94109e+06	4.21441e+07	3.2334e+07	2.52036e+07				2.72775e+07	3.39526e+07	2.89765e+07	2.15254e+07	1.76574e+07	1.7393e+07	2.05625e+07	2.81297e+07	1.99425e+07	2.62534e+06	2.49029e+07	2.15592e+07	1.65038e+07	1.70621e+07	1.65194e+07	1.69279e+07	1.59308e+07
[truncated: 467 more rows]
[truncated: 7 more columns]

## Sheet: Legend
Sample IDs	Explanation
022_SA_CEN1_01.raw– 025_SA_CEN1_04.raw	Cell extracts, nicotine exposed, 1 h
031_SA_CEN4_01.raw– 034_SA_CEN4_04.raw	Cell extracts, nicotine exposed, 4 h
026_SA_CMN1_01.raw– 029_SA_CMN1_04.raw	Cell medium, nicotine exposed, 1 h
035_SA_CMN4_01.raw–038_SA_CMN4_04.raw	Cell medium, nicotine exposed, 4 h
[truncated: 10 more rows]
